# Supplementary material for: A humanized NOVA1 splicing factor alters mouse vocal communications
Source: Nat Commun. 2025 Feb 18;16:1542. doi: 10.1038/s41467-025-56579-2 (PMC11836289; doi:10.1038/s41467-025-56579-2)
Supplement: Supplementary file 3 — Supplementary Data 1 [file 41467_2025_56579_MOESM3_ESM.xlsx]

## Sheet: TajimasD_List
gene.	chr	pi.	thetaW.	Tajima.s.D.	Tajima.s.D.normalized.	Gene set		gene.	chr	pi.	thetaW.	Tajima.s.D.	Tajima.s.D.normalized.	Gene set		gene.	chr	pi.	thetaW.	Tajima.s.D.	Tajima.s.D.normalized.	Gene set		gene.	chr	pi.	thetaW.	Tajima.s.D.	Tajima.s.D.normalized.	Gene set		gene.	chr	pi.	thetaW.	Tajima.s.D.	Tajima.s.D.normalized.	Gene set		gene.	chr	pi.	thetaW.	Tajima.s.D.	Tajima.s.D.normalized.	Gene set
NOVA1	chr14	1.68e-06	0.00191534	-2.4808	-0.999293	NOVA1 and its related		ADSL	chr22	3.81e-05	0.00103031	-2.25244	-0.963219	Meyer2012_neuron.related		AATK	chr17	3.28e-05	0.00125667	-2.40176	-0.97399	Meyer2012_260 SNCs		ADAM18	chr8	0.000174268	0.00923443	-2.47719	-0.981323	Trujillo2021_61 fixed human-specific site		AKAP1	chr17	0.000388435	0.00205801	-1.9567	-0.811418	human RBPs (KH domain)		A1CF	chr10	2.55e-05	0.000584932	-2.17849	-0.956643	human RBPs (all)
FOXG1	chr14	1e-05	0.00267173	-2.40175	-0.996398	NOVA1 and its related		ARHGAP32	chr11	9.87e-05	0.00136933	-2.29333	-0.928104	Meyer2012_neuron.related		ABCA4	chr1	0.000310507	0.0017525	-2.019	-0.82298	Meyer2012_260 SNCs		ADSL	chr22	3.81e-05	0.00103031	-2.25244	-0.963219	Trujillo2021_61 fixed human-specific site		ANKHD1	chr5	6.36e-06	0.000175633	-1.84533	-0.963973	human RBPs (KH domain)		ACIN1	chr14	0.000221666	0.00646956	-2.45972	-0.965922	human RBPs (all)
NOVA2	chr19	5.26e-05	0.00129301	-2.32204	-0.959435	NOVA1 and its related		CNTNAP2	chr7	9.02e-05	0.00272893	-2.45249	-0.967132	Meyer2012_neuron.related		ADAM18	chr8	0.000174268	0.00923443	-2.47719	-0.981323	Meyer2012_260 SNCs		AHR	chr7	5.8e-05	0.0031446	-2.45733	-0.981748	Trujillo2021_61 fixed human-specific site		ANKRD17	chr4	6.58e-05	0.000121683	-0.819996	-0.459348	human RBPs (KH domain)		ACO1	chr9	0.000129699	0.00224122	-2.32472	-0.942315	human RBPs (all)
STXBP6	chr14	9.66e-06	0.00127155	-2.38288	-0.992563	NOVA1 and its related		HTR2B	chr2	3.68e-05	0.000975373	-1.8752	-0.962486	Meyer2012_neuron.related		ADSL	chr22	3.81e-05	0.00103031	-2.25244	-0.963219	Meyer2012_260 SNCs		C3	chr19	0.000405431	0.009008	-2.43916	-0.955181	Trujillo2021_61 fixed human-specific site		ASCC1	chr10	0.000103754	0.000894416	-1.99988	-0.884139	human RBPs (KH domain)		AKAP1	chr17	0.000388435	0.00205801	-1.9567	-0.811418	human RBPs (all)
								KATNA1	chr6	0.000227862	0.00342952	-2.19385	-0.933747	Meyer2012_neuron.related		AFF3	chr2	5.86e-05	0.000306701	-1.80872	-0.809022	Meyer2012_260 SNCs		CCT5	chr5	0.000190581	0.000259898	-0.476205	-0.266756	Trujillo2021_61 fixed human-specific site		BICC1	chr10	0.000184047	0.00117911	-1.99007	-0.844075	human RBPs (KH domain)		ALKBH8	chr11	7.97e-06	0.00110211	-2.22911	-0.992891	human RBPs (all)
								LUZP1	chr1	0.000200817	0.000151719	0.577812	0.32368	Meyer2012_neuron.related		AKAP3	chr12	0.000856306	0.00634042	-2.1598	-0.865119	Meyer2012_260 SNCs		CD207	chr2	0.00126859	0.00104748	0.404242	0.21113	Trujillo2021_61 fixed human-specific site		DDX43	chr6	0.000404469	0.0037057	-2.13669	-0.891031	human RBPs (KH domain)		ANKHD1	chr5	6.36e-06	0.000175633	-1.84533	-0.963973	human RBPs (all)
								NOVA1	chr14	1.68e-06	0.00191534	-2.4808	-0.999293	Meyer2012_neuron.related		ANKMY1	chr2	0.000138701	0.000560342	-1.73841	-0.75261	Meyer2012_260 SNCs		CD300LG	chr17	7.85e-05	0.00114707	-2.1149	-0.931756	Trujillo2021_61 fixed human-specific site		DPPA5	chr6	3.53e-05	0.0038294	-2.00136	-0.990968	human RBPs (KH domain)		ANKRD17	chr4	6.58e-05	0.000121683	-0.819996	-0.459348	human RBPs (all)
								SLITRK1	chr13	2.22e-07	1.57e-05	-0.560399	-0.986039	Meyer2012_neuron.related		ANKRD30A	chr10	0.000582372	0.0029831	-1.97597	-0.804927	Meyer2012_260 SNCs		CDH16	chr16	7.33e-05	0.00551174	-2.44996	-0.986897	Trujillo2021_61 fixed human-specific site		FUBP1	chr1	1.36e-05	0.000100574	-1.14467	-0.864914	human RBPs (KH domain)		APTX	chr9	1.26e-05	0.000855036	-2.40355	-0.985446	human RBPs (all)
																APOL6	chr22	1.85e-05	0.000590423	-2.21984	-0.968871	Meyer2012_260 SNCs		CYFIP2	chr5	5.97e-05	0.00013964	-1.02171	-0.572209	Trujillo2021_61 fixed human-specific site		FUBP3	chr9	6.44e-05	0.00145541	-2.28473	-0.955944	human RBPs (KH domain)		ASCC1	chr10	0.000103754	0.000894416	-1.99988	-0.884139	human RBPs (all)
																ARFGEF2	chr20	4.76e-05	1.78e-05	1.30982	1.66871	Meyer2012_260 SNCs		DCHS1	chr11	0.000190874	0.00275839	-2.34024	-0.930955	Trujillo2021_61 fixed human-specific site		FXR1	chr3	4.91e-06	0.00218014	-2.4995	-0.997924	human RBPs (KH domain)		BICC1	chr10	0.000184047	0.00117911	-1.99007	-0.844075	human RBPs (all)
																ARHGAP32	chr11	9.87e-05	0.00136933	-2.29333	-0.928104	Meyer2012_260 SNCs		DIXDC1	chr11	5.16e-06	0.000579105	-2.22112	-0.991254	Trujillo2021_61 fixed human-specific site		FXR2	chr17	4.17e-05	0.00108414	-2.1458	-0.961701	human RBPs (KH domain)		BOLL	chr2	5.41e-06	0.000264312	-1.59621	-0.979734	human RBPs (all)
																ARL11	chr13	0.000167636	0.000157516	0.0850461	0.0642572	Meyer2012_260 SNCs		DNAJC11	chr1	0.000254522	0.000176168	0.688109	0.444847	Trujillo2021_61 fixed human-specific site		HDLBP	chr2	8.75e-05	0.000401672	-1.75238	-0.782197	human RBPs (KH domain)		CARHSP1	chr16	9.45e-06	0.00140146	-2.33631	-0.993437	human RBPs (all)
																ARRDC1	chr9	9.32e-05	0.00302861	-2.34404	-0.969382	Meyer2012_260 SNCs		DNMT3L	chr21	0.00020345	0.0108199	-2.43797	-0.981376	Trujillo2021_61 fixed human-specific site		HNRNPK	chr9	9.41e-06	0.0015019	-2.33314	-0.993915	human RBPs (KH domain)		CCAR1	chr10	9.67e-05	0.00126294	-2.16801	-0.923583	human RBPs (all)
																ASTE1	chr3	9.45e-05	0.00536845	-2.43243	-0.982589	Meyer2012_260 SNCs		EMG1	chr12	1.15e-05	0.000339186	-1.88324	-0.966406	Trujillo2021_61 fixed human-specific site		IGF2BP1	chr17	4.35e-06	0.00048179	-2.20629	-0.991171	human RBPs (KH domain)		CHERP	chr19	4.42e-05	0.00565964	-2.5033	-0.992352	human RBPs (all)
																ATAD2B	chr2	1.21e-05	0.000124095	-1.56113	-0.9023	Meyer2012_260 SNCs		FAM166A	chr9	0.000221585	0.00746346	-2.36825	-0.97049	Trujillo2021_61 fixed human-specific site		IGF2BP2	chr3	3.73e-06	0.00484824	-2.49398	-0.999417	human RBPs (KH domain)		CIRBP	chr19	5.86e-05	0.00405257	-2.46869	-0.985712	human RBPs (all)
																ATF5	chr19	0.000340531	0.00596776	-2.32863	-0.943073	Meyer2012_260 SNCs		FRMD8	chr11	0.000112051	0.00158063	-2.14655	-0.929254	Trujillo2021_61 fixed human-specific site		IGF2BP3	chr7	1.67e-05	0.00202203	-2.44914	-0.991938	human RBPs (KH domain)		CNOT4	chr7	7.76e-05	0.00260649	-2.40169	-0.97041	human RBPs (all)
																ATF6B	chr6	0.000168253	0.00309563	-2.284	-0.945831	Meyer2012_260 SNCs		GLDC	chr9	0.00014291	0.00305988	-2.39187	-0.95348	Trujillo2021_61 fixed human-specific site		KHDRBS1	chr1	2.46e-06	5.5e-05	-0.844619	-0.956049	human RBPs (KH domain)		CPEB1	chr15	0.000108109	9.91e-05	0.135663	0.09044	human RBPs (all)
																AXDND1	chr1	0.000192136	0.000147067	0.474123	0.306509	Meyer2012_260 SNCs		HERC5	chr4	0.000146397	0.000170878	-0.214876	-0.143295	Trujillo2021_61 fixed human-specific site		KHDRBS2	chr6	0.000598932	0.00339057	-1.93831	-0.823514	human RBPs (KH domain)		CPEB2	chr4	9.16e-06	3.4e-05	-0.687065	-0.730953	human RBPs (all)
																B3GNT3	chr19	0.00017153	0.0056153	-2.38302	-0.969641	Meyer2012_260 SNCs		IFI44L	chr1	0.000168445	0.000143102	0.316213	0.177133	Trujillo2021_61 fixed human-specific site		KHDRBS3	chr8	7.11e-06	0.00179839	-2.4484	-0.996226	human RBPs (KH domain)		CPEB3	chr10	2.84e-05	0.000575669	-2.11153	-0.950708	human RBPs (all)
																BBIP1	chr10	4.05e-06	7.01e-05	-1.31782	-0.943279	Meyer2012_260 SNCs		ITGB4	chr17	7.72e-05	0.00261289	-2.39892	-0.970631	Trujillo2021_61 fixed human-specific site		KHSRP	chr19	1.42e-05	0.00524811	-2.4928	-0.997441	human RBPs (KH domain)		CPEB4	chr5	7.94e-05	5.46e-05	0.602487	0.455214	human RBPs (all)
																BCHE	chr3	0.000118223	0.00914329	-2.47846	-0.987253	Meyer2012_260 SNCs		KIF18A	chr11	0.000156411	0.00174815	-2.14351	-0.910705	Trujillo2021_61 fixed human-specific site		KRR1	chr12	8.38e-05	0.000757511	-2.09904	-0.889545	human RBPs (KH domain)		CPSF4	chr7	0.000193118	0.0031973	-2.29433	-0.939767	human RBPs (all)
																C18orf54	chr18	0.00016421	0.000118649	0.555837	0.38407	Meyer2012_260 SNCs		KIF26B	chr1	0.000113755	0.000158314	-0.557197	-0.281506	Trujillo2021_61 fixed human-specific site		MEX3A	chr1	3.82e-06	2.47e-05	-0.664628	-0.845725	human RBPs (KH domain)		CPSF4L	chr17	1.51e-05	0.00117743	-1.9158	-0.988055	human RBPs (all)
																C21orf62	chr21	7.49e-07	0.000442777	-1.95036	-0.999245	Meyer2012_260 SNCs		KMT2B	chr19	0.000116562	0.00961838	-2.52985	-0.988032	Trujillo2021_61 fixed human-specific site		MEX3B	chr15	3.71e-05	0.000150021	-1.04623	-0.753145	human RBPs (KH domain)		CPSF6	chr12	7.28e-05	0.00149666	-2.3075	-0.951524	human RBPs (all)
																CALD1	chr7	6.4e-05	0.00246438	-2.43537	-0.974202	Meyer2012_260 SNCs		KRBA1	chr7	0.000156911	0.00682192	-2.46862	-0.97713	Trujillo2021_61 fixed human-specific site		MEX3C	chr18	1.03e-06	8.3e-05	-1.37191	-0.987669	human RBPs (KH domain)		CPSF7	chr11	6.12e-05	0.000566441	-1.90087	-0.892157	human RBPs (all)
																CBFA2T3	chr16	2.55e-05	0.00293179	-2.45003	-0.991448	Meyer2012_260 SNCs		LAG3	chr12	0.000236761	0.00628656	-2.38682	-0.962516	Trujillo2021_61 fixed human-specific site		MEX3D	chr19	9.06e-06	0.00672555	-2.47766	-0.998789	human RBPs (KH domain)		CSDC2	chr22	6.17e-06	0.000867606	-2.01802	-0.993018	human RBPs (all)
																CCDC15	chr11	0.000174005	0.00151974	-2.07135	-0.885641	Meyer2012_260 SNCs		LYPLA1	chr8	2.89e-05	0.00254938	-2.39702	-0.988814	Trujillo2021_61 fixed human-specific site		NOVA1	chr14	1.68e-06	0.00191534	-2.4808	-0.999293	human RBPs (KH domain)		CSDE1	chr1	3.18e-06	8.45e-05	-1.2021	-0.962523	human RBPs (all)
																CCT6B	chr17	0.000228941	0.00153887	-1.97143	-0.85139	Meyer2012_260 SNCs		MPV17	chr2	3.5e-06	0.000260498	-1.76148	-0.986741	Trujillo2021_61 fixed human-specific site		NOVA2	chr19	5.26e-05	0.00129301	-2.32204	-0.959435	human RBPs (KH domain)		DAZAP1	chr19	3.93e-05	0.00236234	-2.4499	-0.983532	human RBPs (all)
																CD109	chr6	0.000278374	0.00233016	-2.19722	-0.880706	Meyer2012_260 SNCs		MRPL49	chr11	3.49e-05	0.000898636	-1.97558	-0.96131	Trujillo2021_61 fixed human-specific site		PCBP1	chr2	5.28e-05	0.000377272	-1.1952	-0.860303	human RBPs (KH domain)		DAZL	chr3	5.89e-05	0.00316133	-2.37344	-0.981549	human RBPs (all)
																CD300LG	chr17	7.85e-05	0.00114707	-2.1149	-0.931756	Meyer2012_260 SNCs		NCOA6	chr20	2.58e-05	1.46e-05	0.599144	0.763308	Trujillo2021_61 fixed human-specific site		PCBP2	chr12	1.76e-06	0.00149953	-2.42071	-0.998996	human RBPs (KH domain)		DDX43	chr6	0.000404469	0.0037057	-2.13669	-0.891031	human RBPs (all)
																CD93	chr20	0.000122123	2.44e-05	3.14842	4.00998	Meyer2012_260 SNCs		NLRP2	chr19	0.000613608	0.0109349	-2.40871	-0.94407	Trujillo2021_61 fixed human-specific site		PCBP3	chr21	6.49e-05	0.00232597	-2.39206	-0.972269	human RBPs (KH domain)		DGKQ	chr4	0.000132061	0.000228799	-0.7044	-0.422859	human RBPs (all)
																CDC27	chr17	0.00122397	0.00139579	-0.294043	-0.123117	Meyer2012_260 SNCs		NOTO	chr2	8.47e-05	0.000233644	-0.870283	-0.637912	Trujillo2021_61 fixed human-specific site		PCBP4	chr3	4.08e-05	0.00572762	-2.47232	-0.993065	human RBPs (KH domain)		DHX57	chr2	0.000255897	0.000897144	-1.66836	-0.714905	human RBPs (all)
																CDHR3	chr7	0.000209429	0.00312332	-2.34748	-0.933119	Meyer2012_260 SNCs		NOVA1	chr14	1.68e-06	0.00191534	-2.4808	-0.999293	Trujillo2021_61 fixed human-specific site		PNO1	chr2	0.000337126	0.000371448	-0.146935	-0.0924196	human RBPs (KH domain)		DHX8	chr17	4.18e-06	0.000818813	-2.35727	-0.995085	human RBPs (all)
																CELSR1	chr22	0.000293946	0.00403033	-2.35683	-0.92723	Meyer2012_260 SNCs		NPRL3	chr16	1.04e-05	0.00193505	-2.42097	-0.994744	Trujillo2021_61 fixed human-specific site		PNPT1	chr2	0.000220855	0.000538506	-1.21885	-0.589992	human RBPs (KH domain)		DNAJC17	chr15	1.44e-05	0.000159113	-1.40737	-0.90982	human RBPs (all)
																CNTN5	chr11	0.000211346	0.0017349	-2.16045	-0.878338	Meyer2012_260 SNCs		OR1K1	chr9	0.000411535	0.00821762	-2.23429	-0.95011	Trujillo2021_61 fixed human-specific site		QKI	chr6	1.18e-05	0.000342237	-2.21231	-0.965572	human RBPs (KH domain)		DND1	chr5	3.23e-07	5.11e-05	-0.565143	-0.993874	human RBPs (all)
																CNTNAP2	chr7	9.02e-05	0.00272893	-2.45249	-0.967132	Meyer2012_260 SNCs		OR8B2	chr11	0.00300873	0.00346909	-0.285854	-0.132731	Trujillo2021_61 fixed human-specific site		SF1	chr11	4.4e-05	0.000981447	-2.18572	-0.95536	human RBPs (KH domain)		DPPA5	chr6	3.53e-05	0.0038294	-2.00136	-0.990968	human RBPs (all)
																CRYBB3	chr22	0.000678249	0.00580789	-1.9831	-0.883396	Meyer2012_260 SNCs		PIEZO1	chr16	0.000426524	0.00486452	-2.39657	-0.912923	Trujillo2021_61 fixed human-specific site		TDRKH	chr1	3.76e-05	3.21e-05	0.136488	0.173607	human RBPs (KH domain)		DUS3L	chr19	0.000300178	0.0118894	-2.4708	-0.974898	human RBPs (all)
																CSGALNACT1	chr8	0.000117033	0.00697762	-2.49495	-0.983382	Meyer2012_260 SNCs		PIGZ	chr3	0.000719282	0.00924093	-2.31856	-0.922339	Trujillo2021_61 fixed human-specific site										EIF2S1	chr14	0.000139592	0.00203514	-2.24436	-0.931582	human RBPs (all)
																DCHS1	chr11	0.000190874	0.00275839	-2.34024	-0.930955	Meyer2012_260 SNCs		PRDM10	chr11	0.000417703	0.00159715	-1.77682	-0.738617	Trujillo2021_61 fixed human-specific site										EIF3B	chr7	5.31e-05	0.00381941	-2.48843	-0.986261	human RBPs (all)
																DEFB135	chr8	1.07e-05	0.01775	-2.19258	-0.999599	Meyer2012_260 SNCs		PRKDC	chr8	3.55e-05	0.00883238	-2.55617	-0.996145	Trujillo2021_61 fixed human-specific site										EIF3G	chr19	1.29e-05	0.0059968	-2.48273	-0.998002	human RBPs (all)
																DENND4A	chr15	1.29e-05	0.000122679	-1.54886	-0.895212	Meyer2012_260 SNCs		PSD2	chr5	2.97e-05	0.000377214	-1.70986	-0.921453	Trujillo2021_61 fixed human-specific site										EIF4B	chr12	9.88e-05	0.00280922	-2.38288	-0.964998	human RBPs (all)
																DHCR24	chr1	0.00014641	0.000117903	0.349979	0.241822	Meyer2012_260 SNCs		RFNG	chr17	5.69e-06	0.000316213	-1.66919	-0.982199	Trujillo2021_61 fixed human-specific site										EIF4H	chr7	4.53e-06	0.000790849	-2.00844	-0.994465	human RBPs (all)
																DHX29	chr5	6.53e-05	0.000332547	-1.47406	-0.803911	Meyer2012_260 SNCs		SCAMP1	chr5	2.09e-05	3.62e-05	-0.396766	-0.422007	Trujillo2021_61 fixed human-specific site										ELAVL1	chr19	5.81e-05	0.00155515	-2.31966	-0.962832	human RBPs (all)
																DLGAP2	chr8	5.35e-05	0.00380908	-2.51077	-0.986103	Meyer2012_260 SNCs		SCAP	chr3	3.76e-05	0.00838913	-2.53164	-0.995684	Trujillo2021_61 fixed human-specific site										ELAVL2	chr9	1.92e-05	0.000966099	-2.20068	-0.98032	human RBPs (all)
																DNAH2	chr17	0.000153333	0.00309446	-2.41742	-0.950635	Meyer2012_260 SNCs		SCARF2	chr22	0.000146915	0.0015842	-2.05269	-0.90738	Trujillo2021_61 fixed human-specific site										ELAVL3	chr19	5.24e-05	0.00294094	-2.40199	-0.982368	human RBPs (all)
																DNAJC11	chr1	0.000254522	0.000176168	0.688109	0.444847	Meyer2012_260 SNCs		SLC25A22	chr11	4.94e-05	0.0008865	-2.06607	-0.94438	Trujillo2021_61 fixed human-specific site										ELAVL4	chr1	4.76e-05	4.86e-05	-0.0226106	-0.0194413	human RBPs (all)
																DNAJC4	chr11	1.62e-05	0.00165407	-2.20504	-0.990386	Meyer2012_260 SNCs		SSH2	chr17	6e-05	0.000987434	-2.28339	-0.939447	Trujillo2021_61 fixed human-specific site										ENOX1	chr13	0.000121269	0.000183763	-0.450152	-0.340147	human RBPs (all)
																DOK3	chr5	1.64e-05	0.000389442	-1.81891	-0.958057	Meyer2012_260 SNCs		TEX2	chr17	4.79e-05	0.00125322	-2.32505	-0.961983	Trujillo2021_61 fixed human-specific site										ESRP1	chr8	0.000243765	0.00476118	-2.36917	-0.948975	human RBPs (all)
																DST	chr6	0.000132129	0.00268106	-2.43893	-0.950893	Meyer2012_260 SNCs		VCAN	chr5	0.000315247	0.000465891	-0.751491	-0.323412	Trujillo2021_61 fixed human-specific site										ESRP2	chr16	2.02e-05	0.00335726	-2.45562	-0.994168	human RBPs (all)
																EIF2AK1	chr7	0.000108666	0.00406139	-2.42682	-0.973423	Meyer2012_260 SNCs		VSIG10L	chr19	0.00043858	0.00391633	-2.2519	-0.888663	Trujillo2021_61 fixed human-specific site										EWSR1	chr22	4.05e-06	0.000804125	-2.35201	-0.995162	human RBPs (all)
																ENTHD1	chr22	4.18e-05	0.00209619	-2.26416	-0.980232	Meyer2012_260 SNCs		ZNF106	chr15	9.43e-05	0.000366212	-1.64568	-0.742756	Trujillo2021_61 fixed human-specific site										FUBP1	chr1	1.36e-05	0.000100574	-1.14467	-0.864914	human RBPs (all)
																EPOR	chr19	3.45e-05	0.00923329	-2.50225	-0.996412	Meyer2012_260 SNCs		ZNF2	chr2	1.31e-06	0.000163037	-1.3783	-0.992145	Trujillo2021_61 fixed human-specific site										FUBP3	chr9	6.44e-05	0.00145541	-2.28473	-0.955944	human RBPs (all)
																ERCC5	chr13	0.000150997	0.000433498	-1.39394	-0.651807	Meyer2012_260 SNCs		ZNF726	chr19	7.73e-05	0.00638588	-2.50115	-0.988052	Trujillo2021_61 fixed human-specific site										FUS	chr16	6.5e-05	0.00231162	-2.42846	-0.972016	human RBPs (all)
																ERI1	chr8	0.000117911	0.00281768	-2.37028	-0.958326	Meyer2012_260 SNCs		ZNHIT2	chr11	0.000138608	0.00294701	-2.06652	-0.953099	Trujillo2021_61 fixed human-specific site										FXR1	chr3	4.91e-06	0.00218014	-2.4995	-0.997924	human RBPs (all)
																EVC2	chr4	0.000281384	0.000251572	0.20841	0.118521	Meyer2012_260 SNCs																		FXR2	chr17	4.17e-05	0.00108414	-2.1458	-0.961701	human RBPs (all)
																FAM135A	chr6	0.000155177	0.00198347	-2.29371	-0.921932	Meyer2012_260 SNCs																		G3BP1	chr5	6.82e-06	3.28e-05	-0.921374	-0.792218	human RBPs (all)
																FAM149B1	chr10	1.28e-06	0.00021309	-1.87356	-0.994905	Meyer2012_260 SNCs																		G3BP2	chr4	1.68e-06	2.27e-05	-0.727035	-0.926119	human RBPs (all)
																FAM166A	chr9	0.000221585	0.00746346	-2.36825	-0.97049	Meyer2012_260 SNCs																		GAPDH	chr12	0.000509451	0.00689714	-2.28284	-0.926321	human RBPs (all)
																FBXW5	chr9	2.85e-05	0.00623134	-2.47527	-0.995582	Meyer2012_260 SNCs																		GRSF1	chr4	5.29e-07	7.37e-05	-1.3145	-0.992966	human RBPs (all)
																GAP43	chr3	8.67e-06	0.00635799	-2.43534	-0.998821	Meyer2012_260 SNCs																		GTF3A	chr13	0.000279412	0.000222575	0.354749	0.255396	human RBPs (all)
																GBP4	chr1	0.000744264	0.000225356	4.04967	2.30308	Meyer2012_260 SNCs																		HDLBP	chr2	8.75e-05	0.000401672	-1.75238	-0.782197	human RBPs (all)
																GGCX	chr2	0.000131965	0.000330953	-1.25461	-0.60138	Meyer2012_260 SNCs																		HELZ	chr17	5.07e-05	0.000929651	-2.31716	-0.945704	human RBPs (all)
																GLDC	chr9	0.00014291	0.00305988	-2.39187	-0.95348	Meyer2012_260 SNCs																		HNRNPA0	chr5	2.29e-06	2.8e-05	-0.86363	-0.91862	human RBPs (all)
																GOLGB1	chr3	0.000248405	0.00875463	-2.48896	-0.971821	Meyer2012_260 SNCs																		HNRNPA1	chr12	1.37e-05	0.00212603	-2.39415	-0.993732	human RBPs (all)
																GPR132	chr14	8.44e-06	0.00448383	-2.47352	-0.998314	Meyer2012_260 SNCs																		HNRNPA1L2	chr13	0.000836076	0.00035617	1.68358	1.34767	human RBPs (all)
																GREB1L	chr18	6.6e-05	0.000125319	-0.849049	-0.473424	Meyer2012_260 SNCs																		HNRNPA2B1	chr7	9.06e-06	0.00134404	-2.41377	-0.993455	human RBPs (all)
																GSG1	chr12	3.69e-05	0.00391865	-2.40071	-0.990747	Meyer2012_260 SNCs																		HNRNPA3	chr2	7.69e-07	8.1e-05	-1.23729	-0.990703	human RBPs (all)
																GSR	chr8	1.93e-05	0.00503983	-2.46523	-0.99636	Meyer2012_260 SNCs																		HNRNPAB	chr5	2.12e-05	0.000345916	-1.3589	-0.938983	human RBPs (all)
																GTF2E1	chr3	7.59e-05	0.00536263	-2.43925	-0.986052	Meyer2012_260 SNCs																		HNRNPC	chr14	5.86e-05	0.00203891	-2.38277	-0.971431	human RBPs (all)
																HERC5	chr4	0.000146397	0.000170878	-0.214876	-0.143295	Meyer2012_260 SNCs																		HNRNPCL1	chr1	0.00395329	0.00257152	1.11029	0.537441	human RBPs (all)
																HLA-DPA1	chr6	0.0019629	0.00165964	0.436687	0.182767	Meyer2012_260 SNCs																		HNRNPF	chr10	0.000156684	0.00145144	-1.99043	-0.892227	human RBPs (all)
																HMGXB3	chr5	6.95e-05	0.000314789	-1.54109	-0.77967	Meyer2012_260 SNCs																		HNRNPH1	chr5	0.000116847	0.000180329	-0.653366	-0.3521	human RBPs (all)
																HPS5	chr11	0.000135321	0.00169569	-2.21841	-0.92038	Meyer2012_260 SNCs																		HNRNPH3	chr10	2.99e-05	0.000545435	-1.96294	-0.945421	human RBPs (all)
																HSDL1	chr16	9.39e-05	0.00189441	-2.25194	-0.950628	Meyer2012_260 SNCs																		HNRNPK	chr9	9.41e-06	0.0015019	-2.33314	-0.993915	human RBPs (all)
																HTR2B	chr2	3.68e-05	0.000975373	-1.8752	-0.962486	Meyer2012_260 SNCs																		HNRNPL	chr19	0.000191043	0.00449933	-2.40976	-0.957699	human RBPs (all)
																IFI44L	chr1	0.000168445	0.000143102	0.316213	0.177133	Meyer2012_260 SNCs																		HNRNPM	chr19	8.51e-05	0.0063367	-2.49127	-0.986748	human RBPs (all)
																IL1R2	chr2	5.72e-05	0.000798366	-1.85077	-0.928576	Meyer2012_260 SNCs																		HNRNPR	chr1	2.38e-06	1.88e-05	-0.685865	-0.873632	human RBPs (all)
																IQCK	chr16	8.73e-05	0.00149997	-2.20699	-0.941939	Meyer2012_260 SNCs																		IGF2BP1	chr17	4.35e-06	0.00048179	-2.20629	-0.991171	human RBPs (all)
																IRAK1BP1	chr6	6.86e-05	0.000796318	-2.0942	-0.913995	Meyer2012_260 SNCs																		IGF2BP2	chr3	3.73e-06	0.00484824	-2.49398	-0.999417	human RBPs (all)
																ITGB4	chr17	7.72e-05	0.00261289	-2.39892	-0.970631	Meyer2012_260 SNCs																		IGF2BP3	chr7	1.67e-05	0.00202203	-2.44914	-0.991938	human RBPs (all)
																ITLN1	chr1	0.000889643	0.000381931	1.75957	1.32959	Meyer2012_260 SNCs																		IREB2	chr15	7.47e-05	0.000226065	-1.34357	-0.669551	human RBPs (all)
																KATNA1	chr6	0.000227862	0.00342952	-2.19385	-0.933747	Meyer2012_260 SNCs																		KHDRBS1	chr1	2.46e-06	5.5e-05	-0.844619	-0.956049	human RBPs (all)
																KCNK18	chr10	0.000269589	0.00401742	-2.07697	-0.933083	Meyer2012_260 SNCs																		KHDRBS2	chr6	0.000598932	0.00339057	-1.93831	-0.823514	human RBPs (all)
																KDR	chr4	0.000167491	0.000410816	-1.20375	-0.592413	Meyer2012_260 SNCs																		KHDRBS3	chr8	7.11e-06	0.00179839	-2.4484	-0.996226	human RBPs (all)
																KIF18A	chr11	0.000156411	0.00174815	-2.14351	-0.910705	Meyer2012_260 SNCs																		KHSRP	chr19	1.42e-05	0.00524811	-2.4928	-0.997441	human RBPs (all)
																KIF26B	chr1	0.000113755	0.000158314	-0.557197	-0.281506	Meyer2012_260 SNCs																		KIN	chr10	8.33e-05	0.000379957	-1.58665	-0.780852	human RBPs (all)
																KLK8	chr19	0.000168378	0.00733307	-2.38649	-0.97723	Meyer2012_260 SNCs																		KRR1	chr12	8.38e-05	0.000757511	-2.09904	-0.889545	human RBPs (all)
																LAG3	chr12	0.000236761	0.00628656	-2.38682	-0.962516	Meyer2012_260 SNCs																		L3MBTL3	chr6	0.000185923	0.00232451	-2.22971	-0.920196	human RBPs (all)
																LILRA1	chr19	0.000729247	0.00959318	-2.33544	-0.924169	Meyer2012_260 SNCs																		LARP1	chr5	2.76e-06	0.000180923	-1.78288	-0.984917	human RBPs (all)
																LMAN1L	chr15	0.000170616	0.000436077	-1.14244	-0.60886	Meyer2012_260 SNCs																		LARP1B	chr4	0.000191812	9.45e-05	1.59453	1.03082	human RBPs (all)
																LNP1	chr3	0.000526249	0.0045624	-2.09942	-0.884826	Meyer2012_260 SNCs																		LARP4	chr12	2.09e-05	0.00189748	-2.43012	-0.989195	human RBPs (all)
																LRRD1	chr7	0.00013656	0.00258767	-2.36772	-0.948006	Meyer2012_260 SNCs																		LARP4B	chr10	5.79e-06	0.000697617	-2.35816	-0.991886	human RBPs (all)
																LSR	chr19	0.000253122	0.00815191	-2.42111	-0.969124	Meyer2012_260 SNCs																		LARP6	chr15	0.000188393	0.000175949	0.112467	0.0707413	human RBPs (all)
																LTN1	chr21	0.000185436	0.0066218	-2.47557	-0.972182	Meyer2012_260 SNCs																		LARP7	chr4	5.58e-05	0.000101948	-0.526613	-0.452554	human RBPs (all)
																LUZP1	chr1	0.000200817	0.000151719	0.577812	0.32368	Meyer2012_260 SNCs																		LEMD3	chr12	7.83e-05	0.00413012	-2.44888	-0.981216	human RBPs (all)
																LYPLA1	chr8	2.89e-05	0.00254938	-2.39702	-0.988814	Meyer2012_260 SNCs																		LENG9	chr19	6.99e-05	0.0139295	-2.49967	-0.99515	human RBPs (all)
																MACC1	chr7	0.000137201	0.00281295	-2.38787	-0.951416	Meyer2012_260 SNCs																		LIN28B	chr6	2.1e-06	0.000534222	-2.09716	-0.996263	human RBPs (all)
																MAST4	chr5	4.27e-05	0.000227535	-1.72427	-0.812238	Meyer2012_260 SNCs																		LSM1	chr8	8.42e-07	0.00228288	-2.1673	-0.999828	human RBPs (all)
																MCF2L2	chr3	4.98e-05	0.00247368	-2.49055	-0.980062	Meyer2012_260 SNCs																		LSM10	chr1	2.73e-05	0.000216219	-0.928347	-0.874128	human RBPs (all)
																MCHR2	chr6	6.77e-05	0.0028247	-2.26579	-0.976226	Meyer2012_260 SNCs																		LSM11	chr5	4.26e-07	7.44e-05	-1.24201	-0.994411	human RBPs (all)
																MED16	chr19	0.000410169	0.015218	-2.48122	-0.973208	Meyer2012_260 SNCs																		LSM3	chr3	4.62e-06	0.00113906	-2.15932	-0.996149	human RBPs (all)
																MGAM	chr7	0.00023896	0.00743533	-2.47397	-0.968031	Meyer2012_260 SNCs																		LSM4	chr19	0.000180142	0.00421958	-2.3298	-0.957445	human RBPs (all)
																MKNK1	chr1	1.31e-05	8.07e-05	-1.16333	-0.837531	Meyer2012_260 SNCs																		LSM5	chr7	7.75e-05	0.00173393	-2.25459	-0.955462	human RBPs (all)
																MUC17	chr7	0.00102615	0.0137403	-2.3791	-0.925505	Meyer2012_260 SNCs																		LSM6	chr4	4.42e-06	2.06e-05	-0.448027	-0.785342	human RBPs (all)
																MUC21	chr6	0.000853196	0.00474312	-2.0288	-0.820279	Meyer2012_260 SNCs																		LSM7	chr19	1.99e-06	0.00386573	-2.31251	-0.999569	human RBPs (all)
																MUC5B	chr11	0.000954496	0.00458915	-2.0257	-0.79214	Meyer2012_260 SNCs																		MATR3	chr5	2.06e-06	9.81e-05	-1.69376	-0.979086	human RBPs (all)
																MUC6	chr11	0.00272036	0.00461223	-1.03775	-0.410255	Meyer2012_260 SNCs																		MBNL1	chr3	6.8e-06	0.00174401	-2.46087	-0.99626	human RBPs (all)
																MYH14	chr19	0.000143376	0.00756863	-2.50704	-0.981194	Meyer2012_260 SNCs																		MBNL2	chr13	6.15e-06	4.98e-05	-0.823842	-0.876566	human RBPs (all)
																NCOA6	chr20	2.58e-05	1.46e-05	0.599144	0.763308	Meyer2012_260 SNCs																		MCM3AP	chr21	0.000225656	0.00935697	-2.49685	-0.976075	human RBPs (all)
																NEK6	chr9	1.47e-05	0.00156585	-2.30483	-0.990789	Meyer2012_260 SNCs																		MEX3A	chr1	3.82e-06	2.47e-05	-0.664628	-0.845725	human RBPs (all)
																NFASC	chr1	9.04e-05	0.000114812	-0.427552	-0.21306	Meyer2012_260 SNCs																		MEX3B	chr15	3.71e-05	0.000150021	-1.04623	-0.753145	human RBPs (all)
																NOD2	chr16	0.000114119	0.00402705	-2.43874	-0.971849	Meyer2012_260 SNCs																		MEX3C	chr18	1.03e-06	8.3e-05	-1.37191	-0.987669	human RBPs (all)
																NOP14	chr4	0.000274216	0.000228732	0.298246	0.198892	Meyer2012_260 SNCs																		MEX3D	chr19	9.06e-06	0.00672555	-2.47766	-0.998789	human RBPs (all)
																NOTO	chr2	8.47e-05	0.000233644	-0.870283	-0.637912	Meyer2012_260 SNCs																		MKRN1	chr7	0.000108715	0.00267498	-2.35877	-0.959515	human RBPs (all)
																NOVA1	chr14	1.68e-06	0.00191534	-2.4808	-0.999293	Meyer2012_260 SNCs																		MKRN2	chr3	0.000158895	0.00674714	-2.4194	-0.976638	human RBPs (all)
																NR2C1	chr12	4.08e-05	0.00249742	-2.4219	-0.983839	Meyer2012_260 SNCs																		MKRN3	chr15	7e-05	0.000212031	-1.13833	-0.670103	human RBPs (all)
																NR6A1	chr9	3.2e-06	0.000856902	-2.28952	-0.996447	Meyer2012_260 SNCs																		MOV10L1	chr22	0.000586399	0.00280751	-1.9625	-0.791277	human RBPs (all)
																OAS1	chr12	0.000252072	0.00370699	-2.30725	-0.932173	Meyer2012_260 SNCs																		MSI1	chr12	5.18e-06	0.00235692	-2.33141	-0.997962	human RBPs (all)
																OLFML2B	chr1	0.000173917	0.000286053	-0.623358	-0.392089	Meyer2012_260 SNCs																		MSI2	chr17	3.51e-06	0.000193156	-2.1537	-0.982002	human RBPs (all)
																OPRL1	chr20	6.3e-05	4.48e-05	0.319902	0.40738	Meyer2012_260 SNCs																		MTHFSD	chr16	6.84e-05	0.00219597	-2.37818	-0.968988	human RBPs (all)
																OR1A1	chr17	0.000302159	0.000614474	-1.11791	-0.508366	Meyer2012_260 SNCs																		MYEF2	chr15	6.37e-06	0.000163961	-1.90246	-0.961357	human RBPs (all)
																OR1K1	chr9	0.000411535	0.00821762	-2.23429	-0.95011	Meyer2012_260 SNCs																		NAA38	chr17	0.000390699	0.00201134	-1.75242	-0.80591	human RBPs (all)
																OR2B11	chr1	0.000295434	0.00020307	0.786861	0.454925	Meyer2012_260 SNCs																		NCL	chr2	7.59e-05	0.000501398	-1.80844	-0.848774	human RBPs (all)
																OR2H1	chr6	0.000108176	0.0016742	-2.1548	-0.93558	Meyer2012_260 SNCs																		NIP7	chr16	3.43e-05	0.00231656	-2.3762	-0.985371	human RBPs (all)
																OR4A16	chr11	0.00129215	0.00775694	-1.9717	-0.833584	Meyer2012_260 SNCs																		NOL8	chr9	0.000114443	0.00257789	-2.37718	-0.955772	human RBPs (all)
																OR4C3	chr11	0.0148907	0.00738652	2.38955	1.01613	Meyer2012_260 SNCs																		NOVA1	chr14	1.68e-06	0.00191534	-2.4808	-0.999293	human RBPs (all)
																OR5K4	chr3	0.00090087	0.0155058	-2.3112	-0.942089	Meyer2012_260 SNCs																		NOVA2	chr19	5.26e-05	0.00129301	-2.32204	-0.959435	human RBPs (all)
																OR5M1	chr11	0.000240428	0.000832984	-1.5273	-0.711509	Meyer2012_260 SNCs																		NSUN6	chr10	0.000142429	0.00159858	-2.0714	-0.911081	human RBPs (all)
																OR9G1	chr11	0.00368201	0.0016457	2.83553	1.2376	Meyer2012_260 SNCs																		NUFIP1	chr13	0.000143056	9.36e-05	0.561703	0.52888	human RBPs (all)
																PDZD8	chr10	7.29e-05	0.000892207	-2.18067	-0.918519	Meyer2012_260 SNCs																		PABPC1	chr8	0.00182314	0.00563381	-1.68917	-0.676523	human RBPs (all)
																PLLP	chr16	2.31e-05	0.000486285	-2.09512	-0.952733	Meyer2012_260 SNCs																		PABPC1L	chr20	9.81e-05	6.54e-05	0.531499	0.500136	human RBPs (all)
																PNLIP	chr10	3.33e-05	0.00364979	-2.25688	-0.991066	Meyer2012_260 SNCs																		PABPC3	chr13	0.000177529	0.000817182	-1.60892	-0.782911	human RBPs (all)
																PRDM10	chr11	0.000417703	0.00159715	-1.77682	-0.738617	Meyer2012_260 SNCs																		PABPC4	chr1	3.85e-05	7.2e-05	-0.580998	-0.465176	human RBPs (all)
																PRSS3	chr9	0.00266664	0.00631089	-1.38869	-0.577559	Meyer2012_260 SNCs																		PABPC4L	chr4	8.02e-05	0.000107885	-0.33873	-0.256514	human RBPs (all)
																PSMG4	chr6	0.000208925	0.000559685	-1.47937	-0.627109	Meyer2012_260 SNCs																		PABPN1	chr14	1.62e-05	0.0033604	-2.42447	-0.995341	human RBPs (all)
																PTCD2	chr5	5.7e-08	2.02e-05	-0.937376	-0.997374	Meyer2012_260 SNCs																		PABPN1L	chr16	9.09e-05	0.00525154	-2.29003	-0.982794	human RBPs (all)
																PTPRH	chr19	0.00106885	0.0137893	-2.35007	-0.922667	Meyer2012_260 SNCs																		PAN3	chr13	9.36e-06	0.000128168	-1.39039	-0.92717	human RBPs (all)
																PUS7L	chr12	1.18e-05	0.00134545	-2.45681	-0.99141	Meyer2012_260 SNCs																		PARN	chr16	1.26e-05	0.00109652	-2.37258	-0.988714	human RBPs (all)
																RASA1	chr5	6.9e-06	7.78e-05	-1.06032	-0.911494	Meyer2012_260 SNCs																		PARP10	chr8	0.00026293	0.00763751	-2.45032	-0.965749	human RBPs (all)
																RB1CC1	chr8	0.000135418	0.00710013	-2.49544	-0.981115	Meyer2012_260 SNCs																		PARP12	chr7	0.000147604	0.00393752	-2.40801	-0.962683	human RBPs (all)
																REST	chr4	0.000146441	0.000132567	0.170537	0.104675	Meyer2012_260 SNCs																		PARP14	chr3	8.43e-05	0.00528723	-2.50379	-0.98423	human RBPs (all)
																RFNG	chr17	5.69e-06	0.000316213	-1.66919	-0.982199	Meyer2012_260 SNCs																		PCBP1	chr2	5.28e-05	0.000377272	-1.1952	-0.860303	human RBPs (all)
																RGS14	chr5	6.03e-06	0.000131919	-1.19252	-0.954434	Meyer2012_260 SNCs																		PCBP2	chr12	1.76e-06	0.00149953	-2.42071	-0.998996	human RBPs (all)
																RP1L1	chr8	0.00100966	0.0193057	-2.43522	-0.947885	Meyer2012_260 SNCs																		PCBP3	chr21	6.49e-05	0.00232597	-2.39206	-0.972269	human RBPs (all)
																RSPH1	chr21	0.000449539	0.0068686	-2.32047	-0.93474	Meyer2012_260 SNCs																		PCBP4	chr3	4.08e-05	0.00572762	-2.47232	-0.993065	human RBPs (all)
																SCAF11	chr12	8.03e-05	0.00288849	-2.4615	-0.97239	Meyer2012_260 SNCs																		PDCD11	chr10	0.000201732	0.00261024	-2.29212	-0.922896	human RBPs (all)
																SCAP	chr3	3.76e-05	0.00838913	-2.53164	-0.995684	Meyer2012_260 SNCs																		PNO1	chr2	0.000337126	0.000371448	-0.146935	-0.0924196	human RBPs (all)
																SETD2	chr3	7.74e-05	0.0072305	-2.52616	-0.989478	Meyer2012_260 SNCs																		PNPT1	chr2	0.000220855	0.000538506	-1.21885	-0.589992	human RBPs (all)
																SFTPC	chr8	1.42e-05	0.00273343	-2.36086	-0.99499	Meyer2012_260 SNCs																		POLDIP3	chr22	0.000151494	0.00194035	-2.14965	-0.922089	human RBPs (all)
																SGCA	chr17	0.000121183	0.0029252	-2.23745	-0.958715	Meyer2012_260 SNCs																		POLR2G	chr11	1.75e-05	0.0011556	-1.9347	-0.985065	human RBPs (all)
																SH2D4A	chr8	0.000215656	0.00701707	-2.43481	-0.969451	Meyer2012_260 SNCs																		PPARGC1A	chr4	0.000117812	8.99e-05	0.494435	0.310996	human RBPs (all)
																SIGLEC11	chr19	0.00049946	0.0105195	-2.40195	-0.95268	Meyer2012_260 SNCs																		PPARGC1B	chr5	0.00010474	0.000265271	-1.28963	-0.605266	human RBPs (all)
																SLC12A1	chr15	2.86e-06	0.000272642	-2.11657	-0.989694	Meyer2012_260 SNCs																		PPIE	chr1	5.3e-05	4.03e-05	0.333992	0.314485	human RBPs (all)
																SLC26A7	chr8	8.33e-05	0.00494397	-2.47467	-0.983331	Meyer2012_260 SNCs																		PPIL4	chr6	1.08e-05	0.00228242	-2.30501	-0.995449	human RBPs (all)
																SLC8A1	chr2	1.04e-06	0.000115117	-2.0017	-0.99113	Meyer2012_260 SNCs																		PPP1R10	chr6	0.00010604	0.00258207	-2.34004	-0.959111	human RBPs (all)
																SLITRK1	chr13	2.22e-07	1.57e-05	-0.560399	-0.986039	Meyer2012_260 SNCs																		PPRC1	chr10	5.99e-05	0.00237661	-2.38802	-0.974981	human RBPs (all)
																SNX31	chr8	0.000435372	0.00637361	-2.31442	-0.93187	Meyer2012_260 SNCs																		PRPF3	chr1	9.19e-06	6.02e-05	-0.900157	-0.847588	human RBPs (all)
																SPAG17	chr1	0.000240627	0.000190511	0.498827	0.263116	Meyer2012_260 SNCs																		PRR3	chr6	0.000124174	0.000665831	-1.68121	-0.813624	human RBPs (all)
																SPAG5	chr17	1.83e-05	0.00229334	-2.40521	-0.992232	Meyer2012_260 SNCs																		PSPC1	chr13	2.88e-06	6.76e-05	-1.01744	-0.957645	human RBPs (all)
																SPTA1	chr1	0.00042437	0.000459253	-0.169129	-0.0759705	Meyer2012_260 SNCs																		PTBP1	chr19	0.00023109	0.00671801	-2.45053	-0.965773	human RBPs (all)
																SSH2	chr17	6e-05	0.000987434	-2.28339	-0.939447	Meyer2012_260 SNCs																		PTBP2	chr1	2.59e-05	6.29e-06	1.76735	3.10963	human RBPs (all)
																STARD9	chr15	0.000151789	0.000352097	-1.37668	-0.569402	Meyer2012_260 SNCs																		PUF60	chr8	6.36e-06	0.00528419	-2.50267	-0.998955	human RBPs (all)
																SV2C	chr5	7.52e-05	8.27e-05	-0.143696	-0.0903651	Meyer2012_260 SNCs																		PUM1	chr1	7.68e-05	6.15e-05	0.290363	0.249665	human RBPs (all)
																SYNRG	chr17	7.61e-05	0.000948771	-2.24531	-0.919989	Meyer2012_260 SNCs																		PUM2	chr2	4.82e-06	0.000198323	-1.71597	-0.975886	human RBPs (all)
																SYT14	chr1	3.04e-05	9.9e-05	-1.21833	-0.692778	Meyer2012_260 SNCs																		QKI	chr6	1.18e-05	0.000342237	-2.21231	-0.965572	human RBPs (all)
																TEP1	chr14	0.0005252	0.0102543	-2.4325	-0.948972	Meyer2012_260 SNCs																		RALY	chr20	1.72e-05	1.11e-05	0.320938	0.556996	human RBPs (all)
																TEX2	chr17	4.79e-05	0.00125322	-2.32505	-0.961983	Meyer2012_260 SNCs																		RALYL	chr8	6.28e-06	0.00269202	-2.42202	-0.997825	human RBPs (all)
																TMPRSS12	chr12	0.000119305	0.00344226	-2.33494	-0.965475	Meyer2012_260 SNCs																		RAVER1	chr19	3.93e-05	0.00455252	-2.47415	-0.991506	human RBPs (all)
																TMPRSS2	chr21	0.000280414	0.00567712	-2.38512	-0.950788	Meyer2012_260 SNCs																		RAVER2	chr1	5.1e-06	5.37e-05	-0.961604	-0.905204	human RBPs (all)
																TNFRSF10D	chr8	0.000287113	0.00587226	-2.36574	-0.95129	Meyer2012_260 SNCs																		RBM11	chr21	0.000113964	0.00527986	-2.37796	-0.978568	human RBPs (all)
																TP53TG5	chr20	0.000121577	0.000246021	-0.73218	-0.505929	Meyer2012_260 SNCs																		RBM12B	chr8	2.32e-05	0.00551635	-2.52314	-0.995993	human RBPs (all)
																TTF1	chr9	0.000320499	0.00569713	-2.33632	-0.943931	Meyer2012_260 SNCs																		RBM14	chr11	5.76e-05	0.00122006	-2.13063	-0.95299	human RBPs (all)
																TULP4	chr6	0.000154098	0.00241202	-2.35375	-0.936291	Meyer2012_260 SNCs																		RBM15	chr1	0.000188658	0.000156885	0.293152	0.202564	human RBPs (all)
																UBQLN3	chr11	0.00053539	0.00320495	-1.95741	-0.833116	Meyer2012_260 SNCs																		RBM15B	chr3	3.74e-05	0.00475629	-2.49844	-0.99231	human RBPs (all)
																USP31	chr16	0.000106978	0.00195774	-2.36138	-0.945529	Meyer2012_260 SNCs																		RBM17	chr10	1.35e-05	0.000651558	-2.14817	-0.97948	human RBPs (all)
																VCAM1	chr1	7.25e-05	0.00013458	-0.692261	-0.461652	Meyer2012_260 SNCs																		RBM18	chr9	6.08e-07	0.000501346	-2.02988	-0.998989	human RBPs (all)
																VCAN	chr5	0.000315247	0.000465891	-0.751491	-0.323412	Meyer2012_260 SNCs																		RBM19	chr12	0.000371525	0.00568979	-2.35698	-0.934889	human RBPs (all)
																WWC2	chr4	2.84e-05	5.7e-05	-0.663358	-0.501112	Meyer2012_260 SNCs																		RBM20	chr10	2.43e-05	0.00106673	-2.39665	-0.978001	human RBPs (all)
																ZBTB24	chr6	3.92e-05	0.00191751	-2.35691	-0.979758	Meyer2012_260 SNCs																		RBM22	chr5	9.58e-06	0.00020426	-1.37961	-0.953246	human RBPs (all)
																ZMPSTE24	chr1	5.54e-05	7.1e-05	-0.207042	-0.220289	Meyer2012_260 SNCs																		RBM23	chr14	0.000112725	0.00214318	-2.38321	-0.947586	human RBPs (all)
																ZNF333	chr19	9.43e-05	0.00281338	-2.43591	-0.966682	Meyer2012_260 SNCs																		RBM24	chr6	1.2e-05	0.00123597	-2.17812	-0.990458	human RBPs (all)
																ZNHIT2	chr11	0.000138608	0.00294701	-2.06652	-0.953099	Meyer2012_260 SNCs																		RBM25	chr14	1.84e-05	0.00215209	-2.48205	-0.99162	human RBPs (all)
																ZSCAN1	chr19	0.000251213	0.00971837	-2.43257	-0.974315	Meyer2012_260 SNCs																		RBM26	chr13	0.000144529	7.24e-05	1.44277	0.996932	human RBPs (all)
																ZWINT	chr10	0.00024325	0.00178086	-1.89903	-0.863581	Meyer2012_260 SNCs																		RBM27	chr5	2.47e-05	2.45e-05	0.008753	0.0111407	human RBPs (all)
																																								RBM28	chr7	2.04e-05	0.00154951	-2.46833	-0.987012	human RBPs (all)
																																								RBM33	chr7	9.17e-05	0.00279581	-2.44402	-0.967345	human RBPs (all)
																																								RBM34	chr1	0.000143815	0.000166273	-0.168766	-0.135089	human RBPs (all)
																																								RBM38	chr20	1.11e-08	6.05e-05	-0.786251	-1	human RBPs (all)
																																								RBM39	chr20	4.76e-05	1.64e-05	1.68597	1.89768	human RBPs (all)
																																								RBM4	chr11	3.25e-06	0.000506546	-2.1092	-0.993763	human RBPs (all)
																																								RBM42	chr19	6.17e-06	0.00793392	-2.46906	-0.999386	human RBPs (all)
																																								RBM43	chr2	9.87e-05	0.000329022	-1.26758	-0.700232	human RBPs (all)
																																								RBM44	chr2	6.02e-05	0.000175098	-1.07016	-0.656581	human RBPs (all)
																																								RBM45	chr2	1.49e-06	0.000272265	-1.72054	-0.994724	human RBPs (all)
																																								RBM46	chr4	0.0001658	0.000101093	0.744641	0.640205	human RBPs (all)
																																								RBM47	chr4	0.00013035	0.000123863	0.0853467	0.0523844	human RBPs (all)
																																								RBM4B	chr11	2.99e-06	0.000645022	-2.04592	-0.99556	human RBPs (all)
																																								RBM5	chr3	9.43e-05	0.00314398	-2.44458	-0.970186	human RBPs (all)
																																								RBM6	chr3	0.000106371	0.00601146	-2.49067	-0.982499	human RBPs (all)
																																								RBM7	chr11	3.93e-06	0.000464585	-2.13584	-0.99173	human RBPs (all)
																																								RBM8A	chr1	1.55e-06	1.75e-05	-0.586828	-0.912617	human RBPs (all)
																																								RBMS1	chr2	6.33e-05	0.000110588	-0.740419	-0.428074	human RBPs (all)
																																								RBMS2	chr12	3.94e-05	0.00136985	-2.35756	-0.971414	human RBPs (all)
																																								RBMS3	chr3	3.58e-05	0.0010332	-2.39349	-0.96553	human RBPs (all)
																																								RBMXL2	chr11	0.000293806	0.00151935	-1.70771	-0.806754	human RBPs (all)
																																								RBPMS	chr8	5.44e-06	0.00157429	-2.4371	-0.996712	human RBPs (all)
																																								RBPMS2	chr15	4.26e-05	0.000270837	-1.11554	-0.842938	human RBPs (all)
																																								RC3H1	chr1	3.33e-05	5.66e-05	-0.572226	-0.411995	human RBPs (all)
																																								RC3H2	chr9	4.15e-05	0.00144386	-2.39539	-0.971462	human RBPs (all)
																																								RCAN2	chr6	1.79e-06	0.000811837	-2.08244	-0.997967	human RBPs (all)
																																								RDM1	chr17	0.000308295	0.00222579	-1.9045	-0.861662	human RBPs (all)
																																								RNPC3	chr1	6.8e-05	2.82e-05	1.24427	1.41661	human RBPs (all)
																																								RNPS1	chr16	3.59e-06	0.000978738	-2.3571	-0.996499	human RBPs (all)
																																								RPS3	chr11	3.44e-06	0.000277884	-1.81126	-0.987805	human RBPs (all)
																																								RRP7A	chr22	0.00031716	0.00125701	-1.7453	-0.747812	human RBPs (all)
																																								SAFB	chr19	1.61e-05	0.00532214	-2.52027	-0.997153	human RBPs (all)
																																								SAFB2	chr19	9.81e-05	0.00618186	-2.48746	-0.984292	human RBPs (all)
																																								SAMD14	chr17	2.55e-05	0.000847055	-2.22264	-0.970062	human RBPs (all)
																																								SAMD4A	chr14	2.3e-05	0.00251508	-2.49343	-0.991027	human RBPs (all)
																																								SAMD4B	chr19	1.59e-05	0.00343526	-2.49827	-0.995562	human RBPs (all)
																																								SART3	chr12	0.000196831	0.00381606	-2.38368	-0.948607	human RBPs (all)
																																								SETD1A	chr16	2.48e-05	0.00544237	-2.51231	-0.995625	human RBPs (all)
																																								SETD1B	chr12	0.000119901	0.00344479	-2.50304	-0.965813	human RBPs (all)
																																								SF1	chr11	4.4e-05	0.000981447	-2.18572	-0.95536	human RBPs (all)
																																								SF3A1	chr22	8.2e-05	0.00114983	-2.16994	-0.928868	human RBPs (all)
																																								SF3B4	chr1	2.9e-06	9.56e-05	-0.761259	-0.969788	human RBPs (all)
																																								SFMBT2	chr10	2.82e-05	0.00120232	-2.36759	-0.976696	human RBPs (all)
																																								SFPQ	chr1	1.67e-07	2.19e-05	-0.77918	-0.992518	human RBPs (all)
																																								SLBP	chr4	0.00025128	4.32e-05	2.73726	4.81628	human RBPs (all)
																																								SLTM	chr15	4.16e-05	0.000268764	-1.66049	-0.845462	human RBPs (all)
																																								SNRNP35	chr12	1.77e-05	0.00213363	-2.37725	-0.991863	human RBPs (all)
																																								SNRNP70	chr19	4.03e-06	0.00387565	-2.47213	-0.999072	human RBPs (all)
																																								SNRPA	chr19	0.000205788	0.00716148	-2.39611	-0.971452	human RBPs (all)
																																								SNRPB2	chr20	1.13e-05	3.12e-05	-0.362478	-0.637414	human RBPs (all)
																																								SNRPC	chr6	0.000404991	0.00262389	-1.78796	-0.845821	human RBPs (all)
																																								SNRPD1	chr18	3.47e-09	1.68e-05	-0.569015	-1	human RBPs (all)
																																								SNRPD2	chr19	1.31e-05	0.00405003	-2.30569	-0.996976	human RBPs (all)
																																								SNRPD3	chr22	8.72e-05	0.000270384	-1.10379	-0.677505	human RBPs (all)
																																								SNRPF	chr12	4.37e-05	0.000909561	-1.95663	-0.952105	human RBPs (all)
																																								SNRPG	chr2	2.49e-06	0.000230759	-1.15076	-0.989319	human RBPs (all)
																																								SNRPN	chr15	6.95e-06	0.000142987	-1.18842	-0.951561	human RBPs (all)
																																								SPEN	chr1	0.00010757	0.000157402	-0.616931	-0.316651	human RBPs (all)
																																								SRBD1	chr2	5.39e-05	0.000661572	-1.9498	-0.918672	human RBPs (all)
																																								SRRM1	chr1	1.08e-05	0.000133587	-1.4978	-0.919323	human RBPs (all)
																																								SRRM2	chr16	0.000195752	0.00671005	-2.48328	-0.971013	human RBPs (all)
																																								SRRT	chr7	0.000216186	0.00653524	-2.43537	-0.967108	human RBPs (all)
																																								SSB	chr2	2.49e-05	0.000289973	-1.63222	-0.914262	human RBPs (all)
																																								SUPT6H	chr17	0.000114911	0.00130924	-2.22888	-0.91241	human RBPs (all)
																																								SYNCRIP	chr6	1.29e-06	0.00073905	-2.28763	-0.99845	human RBPs (all)
																																								SYNJ1	chr21	6.37e-05	0.00630465	-2.51599	-0.990084	human RBPs (all)
																																								SYNJ2	chr6	0.000257017	0.00258193	-2.26893	-0.900629	human RBPs (all)
																																								TAF15	chr17	7.68e-05	0.00125921	-2.19839	-0.93919	human RBPs (all)
																																								TARDBP	chr1	2.78e-06	0.000147498	-1.51798	-0.981356	human RBPs (all)
																																								TDRD10	chr1	0.000275021	0.000120334	1.36548	1.28574	human RBPs (all)
																																								TDRKH	chr1	3.76e-05	3.21e-05	0.136488	0.173607	human RBPs (all)
																																								TEP1	chr14	0.0005252	0.0102543	-2.4325	-0.948972	human RBPs (all)
																																								THUMPD2	chr2	8.71e-06	0.00055364	-1.91801	-0.984424	human RBPs (all)
																																								THUMPD3	chr3	0.000428596	0.00458645	-2.26591	-0.906734	human RBPs (all)
																																								TIA1	chr2	2.66e-05	0.000234102	-1.60466	-0.886462	human RBPs (all)
																																								TIAL1	chr10	1.41e-05	0.000376315	-1.97871	-0.962842	human RBPs (all)
																																								TIPARP	chr3	5.69e-06	0.00395157	-2.47543	-0.998758	human RBPs (all)
																																								TLR2	chr4	0.000173365	0.000327686	-0.874057	-0.471036	human RBPs (all)
																																								TMEM63A	chr1	0.000191897	0.000165176	0.300248	0.161801	human RBPs (all)
																																								TNRC6A	chr16	0.000176202	0.00279973	-2.3673	-0.937247	human RBPs (all)
																																								TOE1	chr1	2.33e-05	0.000172617	-1.00607	-0.865057	human RBPs (all)
																																								TRA2A	chr7	1.27e-05	0.00310249	-2.40095	-0.996093	human RBPs (all)
																																								TRA2B	chr3	1.86e-06	0.000939493	-2.42353	-0.99822	human RBPs (all)
																																								TRMT1	chr19	6.88e-05	0.011398	-2.51388	-0.994156	human RBPs (all)
																																								TRMT2A	chr22	9.76e-05	0.00175037	-2.19706	-0.944418	human RBPs (all)
																																								TRNAU1AP	chr1	7.41e-06	3.78e-05	-0.631238	-0.804106	human RBPs (all)
																																								TTC14	chr3	5.68e-05	0.00545108	-2.50829	-0.989767	human RBPs (all)
																																								TUT1	chr11	5.02e-05	0.00174671	-2.23514	-0.97145	human RBPs (all)
																																								U2AF1	chr21	8.95e-05	0.00163368	-2.33912	-0.9454	human RBPs (all)
																																								U2AF2	chr19	0.000138086	0.00496549	-2.41681	-0.972368	human RBPs (all)
																																								UHMK1	chr1	1.14e-06	3.52e-05	-1.02792	-0.967867	human RBPs (all)
																																								UNK	chr17	0.000102392	0.00124961	-2.13633	-0.918215	human RBPs (all)
																																								UNKL	chr16	8.84e-06	0.00226237	-2.45865	-0.996172	human RBPs (all)
																																								UPF1	chr19	8.2e-05	0.00490329	-2.49135	-0.983461	human RBPs (all)
																																								YBX1	chr1	1.14e-07	2.74e-05	-0.620152	-0.996668	human RBPs (all)
																																								YBX2	chr17	0.000109421	0.000861355	-1.90416	-0.873123	human RBPs (all)
																																								YTHDC1	chr4	5.81e-05	6.95e-05	-0.204529	-0.163763	human RBPs (all)
																																								YTHDC2	chr5	0.000190238	0.000188352	0.0193482	0.0100158	human RBPs (all)
																																								YTHDF1	chr20	0.000132805	5.08e-05	1.26706	1.61344	human RBPs (all)
																																								YTHDF2	chr1	3.17e-06	8.74e-05	-1.02403	-0.963963	human RBPs (all)
																																								YTHDF3	chr8	9.03e-06	0.0029336	-2.46689	-0.997101	human RBPs (all)
																																								ZC3H10	chr12	4.12e-06	0.00111941	-2.37698	-0.99651	human RBPs (all)
																																								ZC3H11A	chr1	7.22e-05	0.000114495	-0.659126	-0.369193	human RBPs (all)
																																								ZC3H12A	chr1	5.97e-05	0.000237033	-1.0832	-0.748465	human RBPs (all)
																																								ZC3H12C	chr11	8.03e-05	0.000647295	-2.01866	-0.876076	human RBPs (all)
																																								ZC3H12D	chr6	8.62e-05	0.001048	-2.1382	-0.91787	human RBPs (all)
																																								ZC3H13	chr13	8.25e-05	0.000103095	-0.324795	-0.199359	human RBPs (all)
																																								ZC3H14	chr14	7.5e-06	0.00317513	-2.54487	-0.997825	human RBPs (all)
																																								ZC3H15	chr2	7.26e-06	0.000215345	-1.34281	-0.966409	human RBPs (all)
																																								ZC3H18	chr16	1.67e-05	0.00291812	-2.48896	-0.994457	human RBPs (all)
																																								ZC3H3	chr8	0.000779327	0.0141389	-2.403	-0.945039	human RBPs (all)
																																								ZC3H4	chr19	0.000167233	0.00954669	-2.50437	-0.982649	human RBPs (all)
																																								ZC3H6	chr2	8.05e-05	4.83e-05	0.881505	0.665813	human RBPs (all)
																																								ZC3H7A	chr16	0.000102589	0.00243054	-2.36481	-0.957981	human RBPs (all)
																																								ZC3H7B	chr22	8.42e-05	0.00112183	-2.24065	-0.925088	human RBPs (all)
																																								ZC3H8	chr2	4.27e-06	9.91e-05	-1.32969	-0.957078	human RBPs (all)
																																								ZC3HAV1	chr7	0.00032125	0.00341783	-2.27503	-0.906173	human RBPs (all)
																																								ZC3HAV1L	chr7	0.000101359	0.00410261	-2.27882	-0.975467	human RBPs (all)
																																								ZCCHC17	chr1	8.58e-09	4.24e-05	-0.568339	-1	human RBPs (all)
																																								ZCRB1	chr12	0.000175109	0.00253767	-2.14246	-0.931181	human RBPs (all)
																																								ZFP36	chr19	7.87e-05	0.00878616	-2.44865	-0.991229	human RBPs (all)
																																								ZFP36L1	chr14	6.61e-05	0.00315529	-2.41164	-0.979207	human RBPs (all)
																																								ZFP36L2	chr2	0.000181249	0.000308961	-0.688915	-0.413423	human RBPs (all)
																																								ZFR	chr5	7.04e-05	0.000180341	-1.03627	-0.610016	human RBPs (all)
																																								ZFR2	chr19	0.000137022	0.00718691	-2.48634	-0.981046	human RBPs (all)
																																								ZMAT5	chr22	2.6e-06	0.000559692	-1.86802	-0.995546	human RBPs (all)
																																								ZNF239	chr10	0.000210988	0.00178496	-1.9543	-0.881973	human RBPs (all)
																																								ZNF638	chr2	0.000164324	0.000633027	-1.74304	-0.740558	human RBPs (all)
																																								ZNF74	chr22	0.000156496	0.0013545	-2.09409	-0.884617	human RBPs (all)
																																								ZRANB2	chr1	5.61e-05	8.17e-05	-0.36484	-0.313635	human RBPs (all)
