# Supplementary material for: A humanized NOVA1 splicing factor alters mouse vocal communications
Source: Nat Commun. 2025 Feb 18;16:1542. doi: 10.1038/s41467-025-56579-2 (PMC11836289; doi:10.1038/s41467-025-56579-2)
Supplement: Supplementary file 4 — Supplementary Data 2 [file 41467_2025_56579_MOESM4_ESM.xlsx]

## Sheet: Sheet1
Gene name	Ensembl Gene ID	chr (hg19)	position (hg19)	logLR	-log10(p-value)	Epoch1_start	Epoch1_end	SelectionMLE1
HERC5	ENSG00000138646	4	89410317	5.5077	3.04	0	200000	0.00135
AHR	ENSG00000106546	7	17375392	6.2143	3.37	0	200000	0.00127
LAG3	ENSG00000089692	12	6883790	3.9207	2.29	0	200000	0.00097
C3	ENSG00000125730	19	6685111	3.8964	2.28	0	200000	0.00089
ZNF2	ENSG00000163067	2	95831534	3.8143	2.24	0	200000	0.00087
NOVA1	ENSG00000139910	14	26918100	2.7454	1.72	0	200000	0.00082
SSH2	ENSG00000141298	17	27959034	2.739	1.72	0	200000	0.00057
SSH2_2	ENSG00000141298	17	27959258	2.7372	1.71	0	200000	0.00057
IFI44L	ENSG00000137959	1	79106805	2.5711	1.63	0	200000	0.00054
KIAA1199	ENSG00000103888	15	81173308	2.0899	1.39	0	200000	0.00052
FAM166A	ENSG00000188163	9	140139881	2.4931	1.59	0	200000	0.00051
KIF18A	ENSG00000121621	11	28119295	2.3184	1.5	0	200000	0.00051
ZNF106	ENSG00000103994	15	42742312	2.2816	1.49	0	200000	0.00051
CDH16	ENSG00000166589	16	66947064	2.1992	1.44	0	200000	0.00051
KIF26B	ENSG00000162849	1	245582905	1.6157	1.14	0	200000	0.00049
ITGB4	ENSG00000132470	17	73753035	1.7434	1.21	0	200000	0.00048
PRDM10	ENSG00000170325	11	129772293	1.8097	1.24	0	200000	0.00038
NLRP2	ENSG00000022556	19	55489189	1.8316	1.25	0	200000	0.00037
ADSL	ENSG00000239900	22	40760978	1.6985	1.18	0	200000	0.00036
ADAM18	ENSG00000168619	8	39537618	1.6707	1.17	0	200000	0.00035
VCAN	ENSG00000038427	5	82837946	1.6271	1.15	0	200000	0.00034
SCAP	ENSG00000114650	3	47469149	1.5695	1.12	0	200000	0.00033
OR1K1	ENSG00000165204	9	125563200	1.5636	1.11	0	200000	0.00033
DNAJC11	ENSG00000007923	1	6694660	1.52	1.09	0	200000	0.00032
ADAM18_2	ENSG00000168619	8	39564352	1.2405	0.94	0	200000	0.00031
DCHS1	ENSG00000166341	11	6654769	1.3738	1.01	0	200000	0.0003
PIGZ	ENSG00000119227	3	196674495	1.0181	0.81	0	200000	0.00024
ZNHIT2	ENSG00000174276	11	64884957	1.0153	0.81	0	200000	0.00021
MRPL49	ENSG00000149792	11	64893151	1.0113	0.81	0	200000	0.00021
PIEZO1	ENSG00000103335	16	88804443	0.9977	0.8	0	200000	0.00021
AC074212.3	ENSG00000237452	19	46265288	0.9664	0.78	0	200000	0.00021
CASC5_2	ENSG00000137812	15	40915640	0.9432	0.77	0	200000	0.00021
CASC5	ENSG00000137812	15	40912860	0.943	0.77	0	200000	0.00021
NOTO	ENSG00000214513	2	73438011	0.9422	0.77	0	200000	0.00021
NCOA6	ENSG00000198646	20	33337529	0.9277	0.76	0	200000	0.0002
ZNF726	ENSG00000213967	19	24116551	0.732	0.65	0	200000	0.00018
CCT5	ENSG00000150753	5	10250094	0.7118	0.63	0	200000	0.00013
TEX2	ENSG00000136478	17	62290457	0.6899	0.62	0	200000	0.00012
FRMD8	ENSG00000126391	11	65154602	0.5303	0.52	0	200000	0.00011

## Sheet: Sheet2
Gene name	Ensembl Gene ID	chr (hg19)	position (hg19)
DNAJC11	ENSG00000007923	1	6694660
IFI44L	ENSG00000137959	1	79106805
KIF26B	ENSG00000162849	1	245582905
MPV17	ENSG00000115204	2	27535311
CD207	ENSG00000116031	2	71062833
NOTO	ENSG00000214513	2	73438011
ZNF2	ENSG00000163067	2	95831534
SCAP	ENSG00000114650	3	47469149
PIGZ	ENSG00000119227	3	196674495
HERC5	ENSG00000138646	4	89410317
CCT5	ENSG00000150753	5	10250094
SCAMP1	ENSG00000085365	5	77745853
VCAN	ENSG00000038427	5	82837946
PSD2	ENSG00000146005	5	139197136
CYFIP2	ENSG00000055163	5	156721863
AHR	ENSG00000106546	7	17375392
KRBA1	ENSG00000133619	7	149426305
ADAM18	ENSG00000168619	8	39537618
ADAM18	ENSG00000168619	8	39564352
PRKDC	ENSG00000253729	8	48805816
LYPLA1	ENSG00000120992	8	54975904
GLDC	ENSG00000178445	9	6606647
OR1K1	ENSG00000165204	9	125563200
FAM166A	ENSG00000188163	9	140139881
PNLIPRP2	ENSG00000165862	10	118383463
SLC25A22	ENSG00000177542	11	795366
DCHS1	ENSG00000166341	11	6654769
KIF18A	ENSG00000121621	11	28119295
ZNHIT2	ENSG00000174276	11	64884957
MRPL49	ENSG00000149792	11	64893151
FRMD8	ENSG00000126391	11	65154602
DIXDC1	ENSG00000150764	11	111853106
OR8B2	ENSG00000204293	11	124253181
PRDM10	ENSG00000170325	11	129772293
LAG3	ENSG00000089692	12	6883790
EMG1	ENSG00000126749	12	7080210
NOVA1	ENSG00000139910	14	26918100
CASC5	ENSG00000137812	15	40912860
CASC5	ENSG00000137812	15	40915640
ZNF106	ENSG00000103994	15	42742312
KIAA1199	ENSG00000103888	15	81173308
NPRL3	ENSG00000103148	16	138772
CDH16	ENSG00000166589	16	66947064
PIEZO1	ENSG00000103335	16	88804443
SSH2	ENSG00000141298	17	27959034
SSH2	ENSG00000141298	17	27959258
CD300LG	ENSG00000161649	17	41931199
TEX2	ENSG00000136478	17	62290457
ITGB4	ENSG00000132470	17	73753035
C17orf70	ENSG00000185504	17	79514871
RFNG	ENSG00000169733	17	80006980
C3	ENSG00000125730	19	6685111
ZNF726	ENSG00000213967	19	24116551
KMT2B	ENSG00000272333	19	36214632
AC074212.3	ENSG00000237452	19	46265288
VSIG10L	ENSG00000186806	19	51835892
NLRP2	ENSG00000022556	19	55489189
NCOA6	ENSG00000198646	20	33337529
DNMT3L	ENSG00000142182	21	45671052
SCARF2	ENSG00000244486	22	20779973
ADSL	ENSG00000239900	22	40760978
