# Supplementary material for: A humanized NOVA1 splicing factor alters mouse vocal communications
Source: Nat Commun. 2025 Feb 18;16:1542. doi: 10.1038/s41467-025-56579-2 (PMC11836289; doi:10.1038/s41467-025-56579-2)
Supplement: Supplementary file 5 — Supplementary Data 3 [file 41467_2025_56579_MOESM5_ESM.xlsx]

## Sheet: Sheet1
Gene_name	chr	start	end	strand	annotation	Nova1 (wt/wt)	Nova1 (hu/hu)	logFC	PValue	FDR	peak.ID
Tln2	chr9	67375090	67375105	-	intron	1	52	5.31695	1.50809e-08	0.00049491	218276[gene=chr9_r_c45452][PH=53][PH0=15.39][P=3.92e-12]
Wfs1	chr5	36968335	36968337	-	CDS|downstream 10K	13	45	1.78894	6.80711e-05	0.524329	81327[gene=chr5_r_c18062][PH=58][PH0=16.54][P=2.50e-13]
Cog5	chr12	31782366	31782368	+	intron	68	135	1.02708	7.19082e-05	0.524329	63195[gene=chr12_f_c15280][PH=203][PH0=57.50][P=9.17e-14]
Tbl1x	chrX	77660566	77660573	+	3'UTR	24	4	-2.50105	8.80722e-05	0.524329	70789[gene=chrX_f_c12881][PH=28][PH0=12.95][P=2.92e-03]
Usp25	chr16	77100491	77100495	+	intron	3	20	2.57122	0.000121223	0.524329	347232[gene=chr16_f_c56828][PH=23][PH0=11.04][P=1.01e-02]
Rhobtb2	chr14	69796341	69796343	-	CDS	42	14	-1.58348	0.000127819	0.524329	206997[gene=chr14_r_c41627][PH=56][PH0=11.81][P=6.44e-15]
Sgcz	chr8	38483559	38483564	-	intron	3	20	2.5712	0.000221425	0.807388	168310[gene=chr8_r_c28981][PH=23][PH0=6.24][P=1.37e-05]
Celf2	chr2	6543160	6543166	-	3'UTR	17	2	-2.89306	0.000274822	0.889534	9779[gene=chr2_r_c2189][PH=19][PH0=9.79][P=1.87e-01]
Grip1	chr10	119494678	119494680	+	intron	6	27	2.07901	0.000325271	0.889534	266625[gene=chr10_f_c59146][PH=33][PH0=10.02][P=9.87e-07]
Nacc2	chr2	26056875	26056876	-	3'UTR	26	5	-2.31805	0.000325271	0.889534	59469[gene=chr2_r_c13933][PH=31][PH0=10.03][P=6.53e-06]
Opcml	chr9	28827554	28827558	+	intron	19	47	1.26992	0.000379025	0.926559	82659[gene=chr9_f_c16295][PH=66][PH0=18.33][P=1.63e-14]
8030462N17Rik	chr18	77673267	77673277	-	intron	0	12	5.03272	0.000488463	0.926559	164709[gene=chr18_r_c36578][PH=12][PH0=7.05][P=2.36e-01]
Zbtb20	chr16	43176802	43176828	+	intron	0	12	5.03272	0.000488463	0.926559	302113[gene=chr16_f_c47580][PH=12][PH0=5.81][P=1.13e-01]
Cadps	chr14	12435532	12435538	-	intron	1	16	3.55335	0.000519068	0.926559	7826[gene=chr14_r_c2170][PH=17][PH0=4.20][P=1.18e-04]
Fgf14	chr14	124326934	124326936	-	intron	12	36	1.53183	0.000536448	0.926559	336266[gene=chr14_r_c64873][PH=48][PH0=9.19][P=6.55e-15]
Fam155a	chr8	9238881	9238887	-	intron	37	14	-1.40232	0.000536448	0.926559	5870[gene=chr8_r_c1204][PH=51][PH0=18.12][P=1.09e-08]
Nudcd1	chr15	44411046	44411054	-	intron	1	15	3.46788	0.000616963	0.976679	43887[gene=chr15_r_c11355][PH=16][PH0=8.73][P=7.86e-02]
Dmxl2	chr9	54418345	54418348	-	intron	5	29	2.41926	0.000654654	0.976679	171082[gene=chr9_r_c34491][PH=34][PH0=14.60][P=1.14e-03]
Rgs8	chr1	153693792	153693796	+	3'UTR	38	16	-1.25252	0.000718429	0.976679	283660[gene=chr1_f_c62451][PH=54][PH0=13.66][P=5.87e-14]
Rgs9	chr11	109234998	109234999	-	downstream 10K|intron	2	19	3.0061	0.000729046	0.976679	394173[gene=chr11_r_c76058][PH=21][PH0=6.77][P=3.64e-04]
Plxna2	chr1	194815094	194815101	+	3'UTR	32	11	-1.5438	0.000872611	0.976679	388504[gene=chr1_f_c84665][PH=43][PH0=14.55][P=6.66e-08]
2210408I21Rik	chr13	77207945	77207947	+	intron	12	0	-5.05618	0.000976866	0.976679	137388[gene=chr13_f_c30891][PH=12][PH0=4.83][P=4.22e-02]
A330076H08Rik	chr7	61941615	61941618	-	non-coding	15	2	-2.7166	0.000976997	0.976679	155846[gene=chr7_r_c28589][PH=17][PH0=5.75][P=2.48e-03]
Snx24	chr18	53311185	53311186	+	intron	8	43	2.26784	0.000997624	0.976679	135693[gene=chr18_f_c28621][PH=51][PH0=14.58][P=9.36e-12]
Ctnna2	chr6	77349600	77349611	-	intron	2	14	2.63678	0.00105834	0.976679	128839[gene=chr6_r_c28203][PH=16][PH0=10.71][P=1.99e-01]
Wwox	chr8	115234745	115234746	+	intron	11	0	-4.9407	0.00106582	0.976679	263063[gene=chr8_f_c59865][PH=11][PH0=4.26][P=6.04e-02]
Tmem64	chr4	15285827	15285831	+	3'UTR	9	30	1.67241	0.00119457	0.976679	17194[gene=chr4_f_c4304][PH=39][PH0=17.82][P=5.20e-04]
Gpr165	chrX	96718486	96718491	+	3'UTR	17	44	1.33159	0.001215	0.976679	90685[gene=chrX_f_c18065][PH=61][PH0=22.69][P=2.16e-09]
Bmpr1b	chr3	141846816	141846821	-	downstream 10K|intron	2	16	2.7659	0.0012544	0.976679	235944[gene=chr3_r_c49354][PH=18][PH0=9.26][P=5.49e-02]
Tmem68	chr4	3552881	3552890	-	downstream 10K|intron	35	15	-1.22597	0.00126174	0.976679	224[gene=chr4_r_c18][PH=50][PH0=13.71][P=2.82e-12]
Cstf2t	chr19	31085227	31085229	+	3'UTR	34	14	-1.28163	0.00126174	0.976679	81632[gene=chr19_f_c16468][PH=48][PH0=19.34][P=1.51e-06]
Fam155a	chr8	9736285	9736292	-	intron	16	3	-2.30116	0.00131294	0.976679	40897[gene=chr8_r_c4373][PH=19][PH0=6.23][P=3.22e-03]
Mbp	chr18	82571209	82571218	+	intron	5	21	2.03489	0.00141581	0.976679	203306[gene=chr18_f_c44190][PH=26][PH0=12.91][P=1.10e-01]
Ptprt	chr2	162427558	162427559	-	intron	9	38	1.96873	0.00141669	0.976679	403860[gene=chr2_r_c88859][PH=47][PH0=14.31][P=1.01e-09]
Dab1	chr4	104734817	104734822	+	downstream 10K|intron	3	19	2.4986	0.00149054	0.976679	187819[gene=chr4_f_c43783][PH=22][PH0=8.83][P=6.52e-03]
Fgf9	chr14	58109986	58109988	+	3'UTR	41	20	-1.04588	0.0014987	0.976679	114977[gene=chr14_f_c28269][PH=61][PH0=16.01][P=2.34e-14]
Tcf3	chr10	80412537	80412539	-	intron	15	40	1.37215	0.00151809	0.976679	183602[gene=chr10_r_c42408][PH=54][PH0=14.15][P=1.44e-13]
Bace1	chr9	45863180	45863196	+	3'UTR	4	20	2.19651	0.00154495	0.976679	170783[gene=chr9_f_c27569][PH=23][PH0=10.19][P=4.45e-03]
Gas5	chr1	161037408	161037414	+	non-coding	4	21	2.26559	0.00154495	0.976679	319034[gene=chr1_f_c68139][PH=25][PH0=15.49][P=7.28e-02]
Foxn3	chr12	99301581	99301584	-	intron	7	36	2.31621	0.00159816	0.976679	156172[gene=chr12_r_c33299][PH=43][PH0=12.33][P=1.49e-09]
Lingo1	chr9	56619908	56619909	-	CDS	13	2	-2.51552	0.00183175	0.976679	179080[gene=chr9_r_c36383][PH=15][PH0=5.89][P=2.49e-02]
Ipo11	chr13	106878281	106878293	-	intron	2	14	2.57556	0.00183175	0.976679	216140[gene=chr13_r_c48769][PH=16][PH0=6.47][P=3.06e-02]
Reps1	chr10	18119017	18119032	+	3'UTR|CDS|intron	13	2	-2.51552	0.00183175	0.976679	26215[gene=chr10_f_c5525][PH=15][PH0=12.27][P=3.81e-01]
Eif4e	chr3	138555579	138555580	+	3'UTR	13	2	-2.51552	0.00183175	0.976679	269987[gene=chr3_f_c59205][PH=15][PH0=9.33][P=4.15e-01]
Zbtb20	chr16	43421583	43421585	+	intron	2	15	2.67257	0.00183175	0.976679	304091[gene=chr16_f_c48276][PH=17][PH0=7.59][P=1.83e-02]
Rasgrf1	chr9	89931789	89931799	+	intron	13	2	-2.51553	0.00183175	0.976679	312891[gene=chr9_f_c54416][PH=15][PH0=6.14][P=2.41e-02]
Phactr3	chr2	178219367	178219377	+	intron	9	29	1.62413	0.00188011	0.976679	501468[gene=chr2_f_c104787][PH=38][PH0=11.48][P=3.63e-08]
Fam120a	chr13	48922185	48922188	-	CDS	28	8	-1.78398	0.00188011	0.976679	92863[gene=chr13_r_c21897][PH=36][PH0=22.72][P=5.48e-02]
Fem1c	chr18	46504648	46504654	-	3'UTR	20	4	-2.2503	0.0019522	0.976679	105803[gene=chr18_r_c22842][PH=24][PH0=11.98][P=1.67e-01]
Nrxn3	chr12	89641569	89641574	+	intron	0	11	4.91116	0.00195362	0.976679	230588[gene=chr12_f_c53385][PH=11][PH0=5.81][P=2.07e-01]
Pls3	chrX	75786155	75786156	-	3'UTR	8	27	1.68519	0.00210428	0.976679	74940[gene=chrX_r_c15617][PH=35][PH0=15.70][P=3.44e-03]
Frmd6	chr12	70833161	70833167	+	intron	35	12	-1.53737	0.00215546	0.976679	137754[gene=chr12_f_c33175][PH=47][PH0=12.99][P=1.92e-11]
Scrt1	chr15	76517795	76517799	-	3'UTR	11	31	1.44009	0.00222392	0.976679	145440[gene=chr15_r_c33056][PH=42][PH0=10.15][P=6.17e-12]
Shisa6	chr11	66479786	66479811	-	intron	15	3	-2.21023	0.00235091	0.976679	188045[gene=chr11_r_c40003][PH=18][PH0=10.15][P=8.56e-02]
Sntg1	chr1	9193556	9193578	-	intron	3	15	2.16508	0.00235091	0.976679	22497[gene=chr1_r_c4951][PH=18][PH0=8.09][P=2.31e-02]
Nrxn3	chr12	89835988	89836001	+	intron	3	16	2.25596	0.00235091	0.976679	241655[gene=chr12_f_c54827][PH=19][PH0=9.62][P=3.87e-02]
Smap2	chr4	120968800	120968801	-	3'UTR	15	3	-2.21022	0.00235091	0.976679	254548[gene=chr4_r_c53732][PH=18][PH0=10.17][P=2.81e-01]
Kirrel	chr3	87081635	87081644	-	3'UTR	22	7	-1.62457	0.00249566	0.976679	131406[gene=chr3_r_c28517][PH=29][PH0=7.26][P=9.15e-08]
Nudt11	chrX	6053068	6053074	+	3'UTR	22	7	-1.62458	0.00249566	0.976679	47[gene=chrX_f_c11][PH=29][PH0=12.13][P=1.30e-03]
Arhgap44	chr11	65023153	65023155	-	CDS	29	9	-1.67127	0.00256579	0.976679	176033[gene=chr11_r_c37417][PH=37][PH0=22.80][P=3.11e-02]
Sema4f	chr6	82924400	82924405	-	intron	18	4	-2.09334	0.00257819	0.976679	147696[gene=chr6_r_c31467][PH=22][PH0=11.52][P=1.12e-01]
Stxbp6	chr12	44854700	44854711	-	3'UTR	20	6	-1.69961	0.00260107	0.976679	48761[gene=chr12_r_c11800][PH=26][PH0=13.67][P=1.37e-02]
Mapk8	chr14	33391156	33391165	-	intron	5	20	1.89931	0.00260107	0.976679	98954[gene=chr14_r_c21513][PH=25][PH0=12.82][P=1.42e-02]
Kirrel3	chr9	34697558	34697562	+	intron	18	3	-2.44322	0.00262142	0.976679	119765[gene=chr9_f_c19812][PH=21][PH0=9.25][P=1.93e-02]
Numb	chr12	83815750	83815772	-	intron	6	22	1.85635	0.00265304	0.976679	136438[gene=chr12_r_c29075][PH=28][PH0=17.42][P=5.06e-02]
Auts2	chr5	131865939	131865958	-	intron	2	13	2.49292	0.00274509	0.976679	356276[gene=chr5_r_c74056][PH=15][PH0=5.11][P=6.80e-03]
Farp1	chr14	121094837	121094842	+	intron	2	20	3.03676	0.00288105	0.976679	234673[gene=chr14_f_c54729][PH=22][PH0=10.27][P=1.57e-02]
Auts2	chr5	131615099	131615122	-	intron	3	21	2.73082	0.00297168	0.976679	345719[gene=chr5_r_c72487][PH=24][PH0=14.14][P=4.85e-02]
Sertad4	chr1	192845131	192845133	-	3'UTR	18	3	-2.45182	0.00311834	0.976679	455652[gene=chr1_r_c99472][PH=21][PH0=8.61][P=3.53e-03]
Phf20	chr2	156227793	156227808	+	intron	7	23	1.65795	0.00313858	0.976679	435302[gene=chr2_f_c91425][PH=30][PH0=8.65][P=6.36e-07]
Scamp5	chr9	57442182	57442183	-	3'UTR	45	21	-1.10986	0.003202	0.976679	184401[gene=chr9_r_c37743][PH=66][PH0=23.56][P=5.81e-10]
Pcsk2	chr2	143616863	143616871	+	intron	14	2	-2.59578	0.00328831	0.976679	397207[gene=chr2_f_c82251][PH=16][PH0=8.83][P=8.39e-02]
Plec	chr15	76172043	76172062	-	3'UTR	10	31	1.57285	0.00338126	0.976679	142998[gene=chr15_r_c32635][PH=41][PH0=20.82][P=6.94e-04]
Aqp4	chr18	15392136	15392137	-	3'UTR	12	30	1.2718	0.00338126	0.976679	24755[gene=chr18_r_c6655][PH=42][PH0=19.36][P=3.14e-04]
Kcnip4	chr5	48800208	48800209	-	intron	12	2	-2.40339	0.00341905	0.976679	105704[gene=chr5_r_c24161][PH=14][PH0=3.77][P=1.17e-03]
Kcnip4	chr5	49515481	49515486	-	intron	12	2	-2.40338	0.00341905	0.976679	146850[gene=chr5_r_c29186][PH=14][PH0=7.45][P=9.25e-02]
Erbb4	chr1	68849423	68849428	-	intron	1	13	3.26145	0.00341905	0.976679	152763[gene=chr1_r_c33551][PH=14][PH0=6.88][P=9.44e-02]
4933431E20Rik	chr3	107891945	107891963	-	NA	12	2	-2.40339	0.00341905	0.976679	172994[gene=chr3_r_c36764][PH=14][PH0=4.39][P=4.14e-03]
Hdlbp	chr1	93413864	93413874	-	CDS	12	2	-2.40338	0.00341905	0.976679	203697[gene=chr1_r_c45482][PH=14][PH0=8.59][P=1.68e-01]
Plekha6	chr1	133297020	133297041	+	intron	12	2	-2.40338	0.00341905	0.976679	252614[gene=chr1_f_c56079][PH=14][PH0=5.07][P=5.71e-02]
Hecw1	chr13	14427719	14427739	-	intron	2	13	2.47158	0.00341905	0.976679	26548[gene=chr13_r_c5850][PH=15][PH0=9.06][P=1.58e-01]
Paqr7	chr4	134508409	134508424	+	3'UTR	12	2	-2.40339	0.00341905	0.976679	288802[gene=chr4_f_c67294][PH=14][PH0=6.19][P=1.58e-01]
Vps33a	chr5	123529952	123529966	-	3'UTR	12	1	-3.19049	0.00341905	0.976679	307338[gene=chr5_r_c63396][PH=13][PH0=6.31][P=8.60e-02]
Slc38a3	chr9	107651950	107651966	-	CDS	12	2	-2.40338	0.00341905	0.976679	314736[gene=chr9_r_c67228][PH=14][PH0=6.19][P=3.84e-02]
St7	chr6	17916162	17916175	+	downstream 10K|intron	13	2	-2.5155	0.00341905	0.976679	36822[gene=chr6_f_c7347][PH=15][PH0=5.32][P=8.32e-03]
Fam175b	chr7	132883689	132883696	+	3'UTR	12	2	-2.40339	0.00341905	0.976679	386934[gene=chr7_f_c81165][PH=14][PH0=4.69][P=7.92e-03]
Actn4	chr7	28893487	28893492	-	3'UTR	12	2	-2.40338	0.00341905	0.976679	39944[gene=chr7_r_c7021][PH=14][PH0=6.95][P=6.57e-02]
Camta1	chr4	151801066	151801069	-	intron	12	2	-2.40338	0.00341905	0.976679	407690[gene=chr4_r_c82368][PH=14][PH0=4.24][P=6.64e-03]
Arhgap18	chr10	26786392	26786418	+	intron	12	1	-3.19048	0.00341905	0.976679	43473[gene=chr10_f_c9557][PH=13][PH0=4.87][P=1.84e-02]
Zfp266	chr9	20499284	20499285	-	CDS	13	2	-2.51551	0.00341905	0.976679	44383[gene=chr9_r_c10451][PH=15][PH0=6.65][P=6.27e-02]
Lingo2	chr4	36151380	36151389	-	intron	1	12	3.14939	0.00341905	0.976679	49162[gene=chr4_r_c10673][PH=13][PH0=4.47][P=1.44e-02]
Grid1	chr14	35375525	35375530	+	intron	1	13	3.26145	0.00341905	0.976679	91769[gene=chr14_f_c22328][PH=14][PH0=5.87][P=3.27e-02]
Nlgn3	chrX	101324631	101324639	+	3'UTR	12	2	-2.40338	0.00341905	0.976679	98346[gene=chrX_f_c19340][PH=13][PH0=4.91][P=2.31e-02]
Malat1	chr19	5802563	5802564	-	non-coding	22	49	1.11796	0.00355118	0.976679	18052[gene=chr19_r_c2896][PH=71][PH0=33.56][P=3.30e-06]
Ank3	chr10	69988359	69988364	+	CDS|intron	23	6	-1.89776	0.00372178	0.976679	121240[gene=chr10_f_c27580][PH=29][PH0=10.48][P=3.29e-04]
Lnx1	chr5	74671385	74671393	-	intron	7	23	1.64087	0.00372178	0.976679	200642[gene=chr5_r_c41295][PH=30][PH0=18.15][P=3.26e-02]
Rab6b	chr9	103183763	103183767	+	3'UTR	54	26	-1.08848	0.00375134	0.976679	338504[gene=chr9_f_c60832][PH=79][PH0=28.47][P=4.08e-13]
Pcdh9	chr14	93886975	93886977	-	CDS	10	28	1.42789	0.00393673	0.976679	277078[gene=chr14_r_c51949][PH=38][PH0=11.81][P=8.19e-08]
Pcdh7	chr5	58029071	58029094	+	intron	3	19	2.4754	0.00401138	0.976679	199109[gene=chr5_f_c39064][PH=22][PH0=14.29][P=1.12e-01]
Gpr83	chr9	14861784	14861797	+	intron	5	20	1.89934	0.00407982	0.976679	22298[gene=chr9_f_c4710][PH=25][PH0=9.32][P=3.15e-04]
Osbpl6	chr2	76428749	76428750	+	intron	24	55	1.23043	0.00413442	0.976679	216993[gene=chr2_f_c43929][PH=79][PH0=30.78][P=1.56e-11]
Mobp	chr9	120156451	120156452	+	intron	22	52	1.1937	0.00416529	0.976679	381075[gene=chr9_f_c70113][PH=74][PH0=15.09][P=1.62e-14]
Clmn	chr12	104863094	104863116	-	intron	3	15	2.16505	0.0041825	0.976679	178069[gene=chr12_r_c38617][PH=18][PH0=9.82][P=5.96e-02]
Prepl	chr17	85086906	85086920	-	intron	3	15	2.16505	0.0041825	0.976679	179404[gene=chr17_r_c37901][PH=18][PH0=6.94][P=4.48e-03]
Rnf152	chr1	105278568	105278571	-	3'UTR	2	14	2.57558	0.0041825	0.976679	212352[gene=chr1_r_c47602][PH=16][PH0=9.75][P=4.67e-01]
Dlg2	chr7	91644519	91644525	+	intron	15	3	-2.21021	0.0041825	0.976679	215217[gene=chr7_f_c43677][PH=18][PH0=7.43][P=7.63e-03]
Cntn5	chr9	10496870	10496871	-	intron	2	14	2.57558	0.0041825	0.976679	22971[gene=chr9_r_c5639][PH=16][PH0=5.91][P=6.04e-03]
D17Wsu92e	chr17	27764200	27764208	-	downstream 10K|intron	3	16	2.25593	0.0041825	0.976679	48244[gene=chr17_r_c10255][PH=19][PH0=10.90][P=7.15e-02]
Cacnb2	chr2	14973623	14973637	+	downstream 10K|intron	2	14	2.57558	0.0041825	0.976679	60322[gene=chr2_f_c8199][PH=16][PH0=8.73][P=7.86e-02]
Lyrm4	chr13	35979561	35979563	-	3'UTR	2	15	2.67258	0.0041825	0.976679	63572[gene=chr13_r_c15403][PH=17][PH0=7.22][P=3.22e-02]
Fam189a1	chr7	64954199	64954211	-	intron	12	36	1.51745	0.00418453	0.976679	166946[gene=chr7_r_c30976][PH=48][PH0=13.08][P=8.64e-12]
Azi2	chr9	118050716	118050718	+	intron	51	110	1.43417	0.00432514	0.976679	374034[gene=chr9_f_c68395][PH=160][PH0=19.50][P=3.91e-14]
Grm7	chr6	111566704	111566712	+	3'UTR	31	13	-1.25385	0.00432839	0.976679	357967[gene=chr6_f_c73851][PH=44][PH0=13.25][P=1.53e-09]
Ctnna2	chr6	77359325	77359333	-	intron	4	19	2.12389	0.00434582	0.976679	129354[gene=chr6_r_c28274][PH=23][PH0=7.41][P=1.02e-04]
Hiatl1	chr13	65066382	65066390	-	3'UTR	4	18	2.04748	0.00434582	0.976679	136248[gene=chr13_r_c31593][PH=22][PH0=9.15][P=5.15e-03]
Cobll1	chr2	65106073	65106080	-	intron	19	4	-2.16978	0.00434582	0.976679	186842[gene=chr2_r_c42177][PH=23][PH0=9.32][P=1.53e-03]
Grlf1	chr7	16561768	16561774	-	CDS	19	6	-1.62699	0.00434582	0.976679	20382[gene=chr7_r_c3277][PH=25][PH0=6.29][P=1.12e-06]
Sec24c	chr14	20684727	20684733	+	intron	4	18	2.04747	0.00434582	0.976679	29427[gene=chr14_f_c7604][PH=22][PH0=9.55][P=4.88e-03]
Tm9sf3	chr19	41223167	41223169	-	CDS	18	6	-1.55054	0.00434582	0.976679	89658[gene=chr19_r_c20096][PH=24][PH0=11.21][P=9.64e-03]
Syn3	chr10	86293222	86293244	-	3'UTR|intron	1	12	3.25367	0.00436048	0.976679	201864[gene=chr10_r_c46311][PH=13][PH0=6.06][P=6.43e-02]
Rapgef6	chr11	54676088	54676103	+	intron	3	18	2.42214	0.00442706	0.976679	104111[gene=chr11_f_c22599][PH=21][PH0=12.71][P=8.00e-02]
Atg3	chr16	45176241	45176246	+	intron	3	17	2.34143	0.00442706	0.976679	312386[gene=chr16_f_c49796][PH=20][PH0=7.49][P=2.80e-03]
Tex2	chr11	106502353	106502364	-	3'UTR	17	4	-2.01258	0.00442706	0.976679	373752[gene=chr11_r_c71697][PH=21][PH0=6.85][P=5.16e-04]
Atxn7l1	chr12	33250212	33250213	+	3'UTR|intron	16	4	-1.92707	0.00442706	0.976679	67938[gene=chr12_f_c16456][PH=20][PH0=9.27][P=4.67e-02]
Stx18	chr5	38056112	38056123	+	intron	12	2	-2.41674	0.00444495	0.976679	176536[gene=chr5_f_c33679][PH=14][PH0=8.03][P=1.29e-01]
Msi2	chr11	88449510	88449511	-	intron	13	40	1.78468	0.00459909	0.976679	321418[gene=chr11_r_c61284][PH=53][PH0=10.94][P=1.00e-100]
Pcdh7	chr5	57994529	57994562	+	intron	3	16	2.2617	0.00489756	0.976679	198369[gene=chr5_f_c38908][PH=19][PH0=16.46][P=4.05e-01]
Ank2	chr3	126968902	126968907	-	intron	11	30	1.39335	0.00510227	0.976679	209256[gene=chr3_r_c43622][PH=41][PH0=12.74][P=1.99e-08]
Ltn1	chr16	87377669	87377671	-	3'UTR	50	23	-1.148	0.00519474	0.976679	204946[gene=chr16_r_c42303][PH=73][PH0=21.43][P=1.00e-100]
Gria1	chr11	57186931	57186933	+	intron	8	25	1.6119	0.00540195	0.976679	121657[gene=chr11_f_c25669][PH=33][PH0=11.32][P=4.91e-06]
Fam155a	chr8	9587638	9587640	-	intron	14	35	1.29328	0.00544983	0.976679	25500[gene=chr8_r_c3385][PH=48][PH0=18.26][P=2.47e-07]
Cacnb4	chr2	52430329	52430330	-	3'UTR	39	18	-1.12339	0.00549324	0.976679	161975[gene=chr2_r_c35753][PH=57][PH0=22.65][P=1.89e-07]
Dab1	chr4	103991619	103991624	+	intron	15	36	1.21858	0.00552146	0.976679	173200[gene=chr4_f_c40210][PH=51][PH0=12.29][P=3.12e-14]
Gria4	chr9	4534702	4534716	-	intron	6	21	1.87212	0.00555689	0.976679	5520[gene=chr9_r_c737][PH=27][PH0=8.93][P=3.47e-05]
Rap2a	chr14	120482218	120482236	+	intron	13	1	-3.29849	0.00557665	0.976679	233224[gene=chr14_f_c54321][PH=14][PH0=7.54][P=9.78e-02]
Ubr4	chr4	139425322	139425323	+	CDS|intron	22	6	-1.83469	0.00592828	0.976679	305380[gene=chr4_f_c70955][PH=28][PH0=13.17][P=3.65e-03]
Nlgn1	chr3	26028563	26028565	-	intron	7	23	1.64084	0.00592828	0.976679	42304[gene=chr3_r_c9019][PH=30][PH0=13.83][P=1.77e-03]
Plbd2	chr5	120484878	120484879	-	3'UTR	122	232	1.01724	0.00603636	0.976679	288717[gene=chr5_r_c59873][PH=354][PH0=50.08][P=4.03e-13]
Ildr2	chr1	166302739	166302763	+	intron	3	15	2.29149	0.00615219	0.976679	325630[gene=chr1_f_c69530][PH=18][PH0=12.62][P=2.11e-01]
Csnk1a1	chr18	61589749	61589750	+	3'UTR	21	44	1.02993	0.00622624	0.976679	151980[gene=chr18_f_c32696][PH=65][PH0=20.45][P=9.85e-13]
Ptprs	chr17	56440551	56440553	-	intron	1	11	3.02786	0.0063493	0.976679	100879[gene=chr17_r_c21306][PH=12][PH0=4.09][P=2.62e-02]
Rbfox1	chr16	7190257	7190264	+	intron	1	12	3.14937	0.0063493	0.976679	109859[gene=chr16_f_c12377][PH=13][PH0=4.95][P=2.03e-02]
Nrg3	chr14	38658892	38658905	-	intron	1	11	3.02787	0.0063493	0.976679	110477[gene=chr14_r_c23874][PH=12][PH0=4.75][P=3.48e-02]
Ank3	chr10	69885184	69885188	+	CDS|intron	12	1	-3.19047	0.0063493	0.976679	116735[gene=chr10_f_c27021][PH=13][PH0=5.52][P=3.52e-02]
Kcnn2	chr18	45431465	45431479	+	intron	1	11	3.02787	0.0063493	0.976679	121451[gene=chr18_f_c24885][PH=12][PH0=6.31][P=1.18e-01]
Megf9	chr4	70491002	70491012	-	intron	2	11	2.23797	0.0063493	0.976679	134622[gene=chr4_r_c28731][PH=13][PH0=8.07][P=2.73e-01]
Epha6	chr16	60393163	60393166	-	intron	1	12	3.14938	0.0063493	0.976679	135852[gene=chr16_r_c28511][PH=13][PH0=6.68][P=9.17e-02]
Foxn3	chr12	99266900	99266907	-	intron	2	11	2.23797	0.0063493	0.976679	154841[gene=chr12_r_c33073][PH=13][PH0=6.65][P=1.00e-01]
Kcnj3	chr2	55535452	55535464	+	intron	11	1	-3.0689	0.0063493	0.976679	162751[gene=chr2_f_c31996][PH=12][PH0=6.39][P=1.24e-01]
Atg9a	chr1	75186254	75186265	-	CDS	11	2	-2.28179	0.0063493	0.976679	166510[gene=chr1_r_c36915][PH=13][PH0=6.61][P=1.71e-01]
Chst11	chr10	83098086	83098111	+	intron	1	11	3.02786	0.0063493	0.976679	167378[gene=chr10_f_c38091][PH=12][PH0=7.68][P=2.31e-01]
Trio	chr15	27779612	27779616	-	intron	2	11	2.23797	0.0063493	0.976679	18083[gene=chr15_r_c5239][PH=13][PH0=3.93][P=6.92e-03]
Scn2a1	chr2	65724305	65724322	+	intron	11	2	-2.28179	0.0063493	0.976679	182203[gene=chr2_f_c36629][PH=13][PH0=9.73][P=3.30e-01]
Pde4d	chr13	109143085	109143091	+	intron	2	11	2.23797	0.0063493	0.976679	182350[gene=chr13_f_c42168][PH=13][PH0=6.85][P=2.85e-01]
Dlgap1	chr17	70184422	70184424	+	intron	1	11	3.02786	0.0063493	0.976679	183681[gene=chr17_f_c42440][PH=12][PH0=6.73][P=3.24e-01]
Rgs6	chr12	82949776	82949778	+	intron	2	11	2.23798	0.0063493	0.976679	184798[gene=chr12_f_c43840][PH=13][PH0=5.15][P=2.61e-02]
Usp46	chr5	74000749	74000754	-	3'UTR	11	2	-2.28179	0.0063493	0.976679	197455[gene=chr5_r_c40249][PH=13][PH0=4.56][P=2.12e-02]
Gpr56	chr8	95011791	95011805	+	CDS	12	2	-2.40336	0.0063493	0.976679	204796[gene=chr8_f_c45814][PH=14][PH0=6.38][P=4.12e-02]
Pafah1b1	chr11	74720203	74720207	-	intron	12	2	-2.40336	0.0063493	0.976679	209928[gene=chr11_r_c44123][PH=14][PH0=7.62][P=1.13e-01]
Abr	chr11	76463642	76463643	-	CDS	11	2	-2.28178	0.0063493	0.976679	217102[gene=chr11_r_c45929][PH=13][PH0=5.18][P=2.94e-02]
Car10	chr11	93268234	93268252	+	intron	1	12	3.14938	0.0063493	0.976679	239264[gene=chr11_f_c50822][PH=13][PH0=5.89][P=5.54e-02]
Rora	chr9	68757549	68757550	+	intron	11	2	-2.28178	0.0063493	0.976679	242264[gene=chr9_f_c42091][PH=13][PH0=4.68][P=1.70e-02]
Svop	chr5	114026972	114026985	-	3'UTR	12	2	-2.40337	0.0063493	0.976679	273107[gene=chr5_r_c56412][PH=14][PH0=4.93][P=2.05e-02]
Nfasc	chr1	132624330	132624341	-	intron	1	11	3.02785	0.0063493	0.976679	284961[gene=chr1_r_c64083][PH=12][PH0=6.31][P=1.18e-01]
Parva	chr7	112588604	112588615	+	CDS	11	1	-3.0689	0.0063493	0.976679	305980[gene=chr7_f_c64662][PH=12][PH0=5.42][P=6.83e-02]
Spen	chr4	141512222	141512235	-	intron	1	11	3.02785	0.0063493	0.976679	316763[gene=chr4_r_c67497][PH=12][PH0=5.05][P=4.32e-02]
Vamp4	chr1	162597669	162597670	+	3'UTR	12	2	-2.40337	0.0063493	0.976679	320164[gene=chr1_f_c68357][PH=14][PH0=6.87][P=1.99e-01]
Prune2	chr19	17221018	17221028	+	3'UTR	1	11	3.02786	0.0063493	0.976679	32655[gene=chr19_f_c6658][PH=12][PH0=7.07][P=2.57e-01]
Pou2f1	chr1	165866880	165866885	-	3'UTR	11	1	-3.0689	0.0063493	0.976679	369368[gene=chr1_r_c82165][PH=12][PH0=4.10][P=1.62e-02]
Slc35c2	chr2	165282831	165282850	-	CDS|downstream 10K	11	2	-2.28179	0.0063493	0.976679	414986[gene=chr2_r_c91440][PH=13][PH0=6.31][P=7.06e-02]
Nsg2	chr11	32037173	32037177	+	downstream 10K|intron	12	2	-2.40337	0.0063493	0.976679	44784[gene=chr11_f_c10024][PH=14][PH0=7.49][P=1.43e-01]
Mcf2	chrX	60056436	60056445	-	3'UTR	1	11	3.02786	0.0063493	0.976679	53094[gene=chrX_r_c12000][PH=12][PH0=5.62][P=1.46e-01]
Bin1	chr18	32425420	32425422	+	intron	1	11	3.02786	0.0063493	0.976679	55756[gene=chr18_f_c13157][PH=12][PH0=4.39][P=3.38e-02]
Ntm	chr9	29932789	29932816	-	intron	1	11	3.02785	0.0063493	0.976679	96131[gene=chr9_r_c19286][PH=12][PH0=6.97][P=1.71e-01]
Ptprg	chr14	11794267	11794272	+	intron	11	2	-2.28178	0.0063493	0.976679	9921[gene=chr14_f_c2352][PH=13][PH0=4.50][P=1.40e-02]
Scn8a	chr15	100948358	100948361	+	downstream 10K|intron	12	31	1.31849	0.00643244	0.976679	243072[gene=chr15_f_c53079][PH=43][PH0=11.25][P=5.52e-11]
AW549877	chr15	3983814	3983821	-	3'UTR	25	8	-1.61553	0.00652143	0.976679	1863[gene=chr15_r_c536][PH=33][PH0=12.19][P=3.08e-05]
Gria2	chr3	80688704	80688706	-	3'UTR	17	37	1.08127	0.00660797	0.976679	116522[gene=chr3_r_c25424][PH=54][PH0=8.27][P=3.87e-14]
Cdh23	chr10	60323354	60323357	-	CDS	20	7	-1.48947	0.00661429	0.976679	139347[gene=chr10_r_c32807][PH=27][PH0=11.30][P=1.00e-03]
Ppp1r13b	chr12	111833650	111833654	-	CDS	20	7	-1.48949	0.00661429	0.976679	186042[gene=chr12_r_c40978][PH=26][PH0=8.32][P=2.31e-05]
Gpr158	chr2	21532663	21532669	+	intron	6	21	1.72212	0.00661429	0.976679	82137[gene=chr2_f_c13433][PH=27][PH0=12.42][P=2.54e-03]
Plcxd2	chr16	45962796	45962807	-	3'UTR	34	14	-1.28157	0.00661558	0.976679	115904[gene=chr16_r_c23848][PH=48][PH0=23.97][P=2.79e-03]
Slc9a6	chrX	56662332	56662338	+	3'UTR	15	33	1.09445	0.00661558	0.976679	36506[gene=chrX_f_c7704][PH=48][PH0=20.98][P=2.33e-05]
Nrg3	chr14	39347080	39347081	-	intron	6	21	1.7292	0.00662165	0.976679	137104[gene=chr14_r_c28013][PH=27][PH0=13.13][P=1.00e-02]
Asxl2	chr12	3465161	3465179	+	downstream 10K|intron	1	11	3.12058	0.00674359	0.976679	2824[gene=chr12_f_c352][PH=12][PH0=6.88][P=1.63e-01]
Tacc1	chr8	25157244	25157245	-	3'UTR	30	14	-1.10506	0.00677474	0.976679	96870[gene=chr8_r_c14876][PH=44][PH0=15.65][P=1.14e-06]
Pcdh17	chr14	84535997	84536000	+	3'UTR	9	25	1.41299	0.00700535	0.976679	179904[gene=chr14_f_c40472][PH=34][PH0=21.49][P=4.65e-01]
Plekhm2	chr4	141626063	141626064	-	3'UTR	25	9	-1.46008	0.00700535	0.976679	316985[gene=chr4_r_c67569][PH=34][PH0=15.33][P=5.32e-04]
Bai3	chr1	25639840	25639841	-	intron	25	10	-1.31391	0.00700535	0.976679	74076[gene=chr1_r_c16357][PH=35][PH0=13.91][P=3.84e-05]
Prex1	chr2	166673382	166673384	-	intron	16	41	1.29643	0.00718109	0.976679	422880[gene=chr2_r_c93126][PH=57][PH0=11.64][P=2.30e-14]
Rab11fip2	chr19	59904994	59905002	-	3'UTR	18	6	-1.55051	0.00720067	0.976679	131541[gene=chr19_r_c30851][PH=24][PH0=10.26][P=1.17e-02]
Prkce	chr17	86189466	86189468	+	intron	18	6	-1.55051	0.00720067	0.976679	215446[gene=chr17_f_c50287][PH=23][PH0=7.79][P=3.89e-04]
Mapk10	chr5	102911709	102911719	-	3'UTR	18	5	-1.79654	0.00720067	0.976679	235805[gene=chr5_r_c48873][PH=23][PH0=10.96][P=1.36e-02]
Snx5	chr2	144250967	144250972	-	3'UTR	4	18	2.04745	0.00720067	0.976679	351896[gene=chr2_r_c77937][PH=22][PH0=6.94][P=3.44e-04]
Gria1	chr11	57100290	57100293	+	intron	14	3	-2.11316	0.00738761	0.976679	118324[gene=chr11_f_c25112][PH=17][PH0=6.18][P=6.25e-03]
Macrod1	chr19	7109426	7109433	+	intron	3	13	1.96406	0.00738761	0.976679	13464[gene=chr19_f_c2895][PH=15][PH0=5.21][P=7.47e-03]
Zfp458	chr13	67255954	67255964	-	3'UTR	3	13	1.96406	0.00738761	0.976679	138590[gene=chr13_r_c32167][PH=16][PH0=6.95][P=4.00e-02]
Mtmr10	chr7	64317457	64317458	+	downstream 10K|intron	2	13	2.4716	0.00738761	0.976679	142217[gene=chr7_f_c26384][PH=15][PH0=5.48][P=9.18e-03]
Ubxn7	chr16	32385529	32385531	+	3'UTR	13	3	-2.00913	0.00738761	0.976679	184185[gene=chr16_f_c28439][PH=16][PH0=4.88][P=3.35e-03]
Pum2	chr12	8750486	8750493	+	3'UTR	13	3	-2.00913	0.00738761	0.976679	21380[gene=chr12_f_c5115][PH=16][PH0=5.73][P=7.27e-03]
Sparcl1	chr5	104088440	104088454	-	CDS	13	2	-2.51552	0.00738761	0.976679	243556[gene=chr5_r_c50477][PH=15][PH0=9.18][P=1.66e-01]
Cntn5	chr9	10821898	10821905	-	intron	2	14	2.57557	0.00738761	0.976679	26787[gene=chr9_r_c6611][PH=16][PH0=10.29][P=1.86e-01]
Lsamp	chr16	41655904	41655910	+	intron	3	13	1.96407	0.00738761	0.976679	273646[gene=chr16_f_c43757][PH=16][PH0=5.06][P=4.35e-03]
Zfp280d	chr9	72343292	72343308	+	downstream 10K|intron	14	3	-2.11317	0.00738761	0.976679	280799[gene=chr9_f_c47244][PH=17][PH0=5.63][P=2.49e-03]
Ksr2	chr5	117657054	117657056	+	intron	13	2	-2.5155	0.00738761	0.976679	322715[gene=chr5_f_c67714][PH=15][PH0=5.95][P=2.05e-02]
Fgf14	chr14	124004855	124004856	-	intron	14	3	-2.11316	0.00738761	0.976679	327855[gene=chr14_r_c63184][PH=17][PH0=8.31][P=5.00e-02]
Ptprt	chr2	162532839	162532844	-	intron	2	14	2.57556	0.00738761	0.976679	406485[gene=chr2_r_c89439][PH=16][PH0=6.36][P=1.17e-02]
Aatk	chr11	120011690	120011693	-	CDS	3	13	1.96406	0.00738761	0.976679	448858[gene=chr11_r_c86316][PH=16][PH0=4.06][P=3.66e-04]
Csmd1	chr8	16865361	16865362	-	intron	3	14	2.06804	0.00738761	0.976679	65016[gene=chr8_r_c9802][PH=17][PH0=5.42][P=1.23e-03]
Stard4	chr18	33201593	33201613	-	3'UTR	3	14	2.06805	0.00738761	0.976679	68258[gene=chr18_r_c14133][PH=17][PH0=4.53][P=2.48e-04]
Ralgps1	chr2	33151900	33151920	-	intron	2	14	2.57556	0.00738761	0.976679	84741[gene=chr2_r_c18587][PH=16][PH0=6.83][P=1.84e-02]
1810013L24Rik	chr16	8843517	8843523	+	intron	15	4	-1.83613	0.00754075	0.976679	120910[gene=chr16_f_c14078][PH=19][PH0=6.00][P=1.34e-03]
Arhgef12	chr9	42965228	42965231	-	3'UTR	15	4	-1.83613	0.00754075	0.976679	126616[gene=chr9_r_c26635][PH=19][PH0=6.78][P=2.22e-03]
Bai1	chr15	74553164	74553174	+	intron	4	16	1.88124	0.00754075	0.976679	142801[gene=chr15_f_c33450][PH=20][PH0=6.61][P=1.28e-03]
Nrxn1	chr17	90702013	90702019	-	intron	3	16	2.25593	0.00754075	0.976679	204180[gene=chr17_r_c42399][PH=19][PH0=8.83][P=1.87e-02]
Ralgps2	chr1	156806788	156806794	-	3'UTR	16	4	-1.92705	0.00754075	0.976679	339859[gene=chr1_r_c75429][PH=20][PH0=6.67][P=5.76e-04]
Mapk8ip3	chr17	24897630	24897639	-	3'UTR|intron	3	16	2.25592	0.00754075	0.976679	34751[gene=chr17_r_c7362][PH=19][PH0=7.69][P=7.86e-03]
Rab11fip3	chr17	25990143	25990149	-	3'UTR	15	4	-1.83614	0.00754075	0.976679	41880[gene=chr17_r_c8747][PH=19][PH0=5.52][P=2.74e-04]
Arhgap5	chr12	52559290	52559308	+	intron	15	4	-1.83613	0.00754075	0.976679	99670[gene=chr12_f_c24798][PH=19][PH0=6.82][P=1.92e-03]
Dpysl3	chr18	43323323	43323339	-	3'UTR	13	3	-2.01071	0.00763313	0.976679	97858[gene=chr18_r_c20773][PH=16][PH0=8.10][P=4.27e-01]
Ctnna2	chr6	77507171	77507177	-	intron	28	13	-1.10882	0.00763827	0.976679	137154[gene=chr6_r_c29339][PH=41][PH0=6.72][P=1.67e-14]
Ptprd	chr4	76059952	76059955	-	intron	11	27	1.24339	0.00763827	0.976679	139529[gene=chr4_r_c29682][PH=38][PH0=10.17][P=1.71e-09]
Akt3	chr1	177022933	177022934	-	3'UTR|intron	28	10	-1.47513	0.00763827	0.976679	419681[gene=chr1_r_c91076][PH=38][PH0=12.53][P=6.49e-07]
Trpm3	chr19	22989168	22989171	+	3'UTR	11	28	1.29511	0.00763827	0.976679	62303[gene=chr19_f_c12516][PH=39][PH0=19.40][P=1.16e-02]
Specc1l	chr10	75276900	75276917	+	CDS	15	3	-2.22135	0.00778858	0.98738	149493[gene=chr10_f_c34045][PH=18][PH0=10.33][P=8.05e-02]
Nrxn3	chr12	89679467	89679470	+	intron	13	31	1.20638	0.00792315	0.987935	233329[gene=chr12_f_c53675][PH=44][PH0=14.79][P=5.02e-08]
Pcdh10	chr3	45422808	45422814	+	3'UTR|intron	13	32	1.25161	0.00792315	0.987935	79265[gene=chr3_f_c17900][PH=45][PH0=28.22][P=1.27e-02]
Plekha6	chr1	133272277	133272284	+	CDS	36	15	-1.26612	0.00795088	0.987935	251699[gene=chr1_f_c55952][PH=51][PH0=11.40][P=1.00e-100]
Kcnip4	chr5	48667122	48667124	-	intron	8	24	1.51773	0.00813512	0.987935	101305[gene=chr5_r_c23377][PH=32][PH0=15.96][P=4.20e-03]
Kirrel3	chr9	34838356	34838357	+	intron	7	24	1.70123	0.00813512	0.987935	131287[gene=chr9_f_c20770][PH=31][PH0=6.25][P=1.56e-10]
Nrg3	chr14	39392839	39392846	-	intron	23	9	-1.34163	0.00813512	0.987935	140336[gene=chr14_r_c28343][PH=32][PH0=7.09][P=1.22e-09]
Trp53bp1	chr2	121198311	121198313	-	3'UTR|intron	23	8	-1.50428	0.00813512	0.987935	303681[gene=chr2_r_c67553][PH=31][PH0=7.88][P=3.85e-08]
Pitpnc1	chr11	107212257	107212278	-	3'UTR	8	23	1.45734	0.00813512	0.987935	379186[gene=chr11_r_c72624][PH=31][PH0=9.97][P=3.63e-06]
Mobp	chr9	120160123	120160125	+	intron	24	9	-1.40206	0.00813512	0.987935	381850[gene=chr9_f_c70122][PH=33][PH0=13.57][P=1.72e-03]
Fgf14	chr14	124574783	124574784	-	intron	20	43	1.06617	0.00865247	1	348422[gene=chr14_r_c66365][PH=63][PH0=17.75][P=3.87e-14]
Nvl	chr1	181103308	181103316	-	intron	20	44	1.099	0.00865247	1	436813[gene=chr1_r_c94918][PH=64][PH0=26.03][P=9.24e-09]
Slc25a12	chr2	71272613	71272614	-	3'UTR	26	10	-1.36967	0.00904766	1	201327[gene=chr2_r_c45292][PH=36][PH0=15.57][P=3.06e-04]
Grik2	chr10	49262892	49262893	-	intron	17	38	1.11932	0.00908375	1	119788[gene=chr10_r_c28184][PH=55][PH0=31.37][P=2.67e-03]
Frmd3	chr4	74158541	74158545	+	intron	2	14	2.55698	0.00923366	1	99602[gene=chr4_f_c23253][PH=16][PH0=7.85][P=4.29e-02]
Snx27	chr3	94526463	94526464	-	CDS|downstream 10K|intron	7	20	1.44274	0.00936035	1	143799[gene=chr3_r_c30588][PH=27][PH0=11.56][P=1.07e-03]
Scamp5	chr9	57443829	57443830	-	CDS	21	8	-1.37524	0.00936035	1	184996[gene=chr9_r_c37744][PH=29][PH0=9.47][P=1.78e-05]
Pbx3	chr2	34172068	34172072	-	3'UTR	21	6	-1.7687	0.00936035	1	97894[gene=chr2_r_c21409][PH=27][PH0=12.29][P=4.19e-03]
Hspa12a	chr19	58840035	58840041	-	intron	12	1	-3.22428	0.0093801	1	125266[gene=chr19_r_c29378][PH=13][PH0=5.63][P=1.17e-01]
Mycbp2	chr14	103295678	103295687	-	intron	3	14	2.08796	0.00939383	1	299560[gene=chr14_r_c56989][PH=17][PH0=10.60][P=1.49e-01]
Ephb1	chr9	102163510	102163516	-	intron	36	16	-1.17526	0.00940893	1	292238[gene=chr9_r_c62047][PH=52][PH0=13.48][P=1.48e-13]
Gria2	chr3	80691959	80691960	-	intron	12	28	1.17353	0.00948303	1	116867[gene=chr3_r_c25446][PH=40][PH0=10.25][P=2.96e-10]
Negr1	chr3	156892225	156892228	+	intron	11	30	1.39332	0.00948303	1	310769[gene=chr3_f_c67188][PH=41][PH0=12.88][P=3.88e-08]
Rgs9	chr11	109230439	109230441	-	downstream 10K|intron	12	29	1.2235	0.00948303	1	393390[gene=chr11_r_c76035][PH=41][PH0=21.08][P=1.87e-02]
Purg	chr8	33404377	33404378	+	intron	32	14	-1.1951	0.00956867	1	61592[gene=chr8_f_c14691][PH=46][PH0=14.36][P=1.07e-08]
Pgbd5	chr8	124369837	124369844	-	3'UTR	20	8	-1.30905	0.00978145	1	355417[gene=chr8_r_c73946][PH=28][PH0=7.95][P=2.76e-06]
