# Supplementary material for: A humanized NOVA1 splicing factor alters mouse vocal communications
Source: Nat Commun. 2025 Feb 18;16:1542. doi: 10.1038/s41467-025-56579-2 (PMC11836289; doi:10.1038/s41467-025-56579-2)
Supplement: Supplementary file 6 — Supplementary Data 4 [file 41467_2025_56579_MOESM6_ESM.xlsx]

## Sheet: Sheet1
Gene_name	chr	start	end	strand	AS type	PSI_NOVA1(wt/wt)	PSI_NOVA1(hu/hu)	delta.PSI	p-value	ID
Fnbp1l	chr3	122549155	122558105	-	taca	0.152106	0.361026	-0.20892	5.38847e-08	TC-214459-2-64765-66097-66256-70517-70532-73402[INC][3/12]
Ccp110	chr7	118732393	118737023	+	cass	0.636899	0.753746	-0.116847	1.78224e-05	CA-101565-22843-23276-23362-25657[INC][3/4][DNT]
Itpr1	chr6	108431460	108438431	+	cass	0.863514	0.98636	-0.122847	2.05202e-05	CA-16438-221401-222550-222601-228204[INC][2/1]
Tle6	chr10	81595344	81595554	-	alt3	0.894737	0.36	0.534737	3.85148e-05	A3-114606-8421-8556[A1][2/1][DNT]
Tle6	chr10	81595322	81595554	-	alt3	0.894737	0.36	0.534737	3.85148e-05	A3-114606-8421-8578[A1][34/4]
Ccdc163	chr4	116712722	116714148	+	alt3	0.101713	0.625	-0.523287	7.49161e-05	A3-68394-6897-8220[A1][1/16]
Rev3l	chr10	39732159	39783331	+	cass	0.19358	0.627119	-0.433539	0.000119909	CA-19714-3454-13531-13659-53983[INC][3/7][UPT]
Mrps18b	chr17	35911418	35914401	-	cass	0.923515	0.994926	-0.0714113	0.000123253	CA-66973-5036-6965-7032-7891[INC][75/3]
Rhbdd3	chr11	5105180	5105716	+	alt5	0.812667	0.929177	-0.11651	0.000199696	A5-279766-8743-8995[A0][3/2]
Dvl1	chr4	155856613	155859302	+	cass	0.380612	0.289226	0.091386	0.000254592	CA-13542-12409-13084-13123-13581[INC][2/19][DNT]
Impa2	chr18	67302175	67306774	+	alt3	0.0201041	0.163636	-0.143532	0.00032095	A3-114663-16087-20553[A0][1/37]
Tcf3	chr10	80415364	80415925	-	alt3	0.398848	0.572196	-0.173348	0.000404338	A3-21423-20801-21289[A1][18/14]
Abhd10	chr16	45737523	45742890	-	cass	0.97153	0.865952	0.105579	0.000417751	CA-213012-3130-5404-5588-8271[INC][34/5][UPT]
Htr3a	chr9	48899212	48900781	-	alt3	0.00396825	0.277778	-0.27381	0.000451219	A3-15561-13539-14887[A0][1/1][DNT]
Zfp655	chr5	145233440	145235862	+	cass	0.715167	1	-0.284833	0.000455984	CA-72611-4888-6591-6677-7022[INC][6/3]
Col4a5	chrX	141656684	141666974	+	taca	0.0760256	0.374843	-0.298817	0.000485731	TC-12830-2-184452-186113-186122-192257-192266-194423[INC][10/1]
Stab1	chr14	31142957	31143266	-	iret	0.294931	0.0746269	0.220304	0.000497998	IR-192187-28374-28524-28627-28684[SPLICE][14/2]
Rpain	chr11	70973014	70977801	+	taca	0.706625	0.881818	-0.175194	0.000503798	TC-69723-2-5876-6869-6933-7700-7841-10458[INC][1/8][DNT]
Ilkap	chr1	91373860	91376398	-	alt3	0.142857	0.857143	-0.714286	0.000562902	A3-67444-25466-27923[A1][1/1][DNT]
Cenpa	chr5	30666896	30672569	+	taca	0.0725066	0.7	-0.627493	0.000573007	TC-12615-2-3212-5097-5151-5790-5927-8562[INC][3/92][UPT]
Atpaf2	chr11	60405775	60407390	-	alt3	0.109642	0.166683	-0.0570408	0.000575429	A3-246782-12806-14324[A0][1/16]
BC029214	chr2	25459774	25460073	-	alt3	0.139275	0.207859	-0.0685844	0.000583455	A3-227622-4086-4320[A0][8/30]
Fam73b	chr2	30381938	30383018	+	iret	0.133552	0.0806981	0.0528541	0.000593407	IR-108958-20706-20841-21733-21787[SPLICE][11/1]
Snapc4	chr2	26363637	26366036	-	alt3	0.219032	0.331182	-0.112151	0.000642189	A3-227644-19034-20016[A1][6/17]
6720401G13Rik	chrX	50608477	50608813	-	alt3	0.571429	0.826593	-0.255165	0.000658489	A3-103012-29572-29781[A0][2/4]
Ctc1	chr11	69021029	69022619	+	alt3	0.809732	0.585658	0.224074	0.000659604	A3-68964-8283-9710[A0][2/1][DNT]
Ctc1	chr11	69021029	69022613	+	alt3	0.809732	0.585658	0.224074	0.000659604	A3-68964-8283-9704[A0][28/5]
2700062C07Rik	chr18	24471061	24473148	+	alt5	0.0206186	0.0983607	-0.0777421	0.000682051	A5-68046-3191-5079[A0][33/3]
Pex5l	chr3	33014964	33143276	-	taca	0.494624	0.363466	0.131157	0.000754507	TC-58869-3-3234-65546-65618-118981-119047-121282-121387-131006[INC][1/4][UPT]
Setd2	chr9	110573880	110590435	+	cass	0.0860957	0.0338335	0.0522622	0.000760696	CA-235626-44678-47525-47742-60791[INC][1/24][UPT]
Gnb1l	chr16	18540971	18544272	+	alt3	0.608696	0.96575	-0.357054	0.000851833	A3-13972-45330-48506[A1][15/5]
Dlg1	chr16	31842769	31853883	+	mutx	0.249684	0.173878	0.0758062	0.000862894	ME-13383-182397-193400[M0][8/4/13]
Amd1	chr10	40290117	40290614	-	iret	0.130435	0.363636	-0.233202	0.000883211	IR-11702-14573-14811-14915-15071[SPLICE][18/1]
Lrrc16b	chr14	55501458	55502432	+	iret	0.113637	0.0551377	0.0584993	0.000917112	IR-268747-13366-13801-14132-14341[SPLICE][3/1]
Fam21	chr6	116208206	116209117	+	alt5	0.976129	0.925025	0.0511038	0.000935219	A5-28006-3174-3921[A0][4/70]
Rtel1	chr2	181335892	181339093	+	cass	0.746835	0.445378	0.301457	0.00100494	CA-269400-19323-21511-21631-22332[INC][1/22]
Abtb1	chr6	88839626	88840899	-	cass	0.642427	0.776034	-0.133607	0.00101012	CA-80283-4098-4170-4226-5164[INC][47/3]
Rps6kl1	chr12	85147745	85149907	-	alt5	0.828347	0.9375	-0.109153	0.00101635	A5-238323-4356-6394[A0][3/15]
Atrx	chrX	105879908	105884419	-	alt3	0.933203	0.718304	0.214899	0.00101886	A3-22589-48066-52464[A1][7/1]
Pfkfb3	chr2	11471421	11478057	-	cass	0.288801	0.467975	-0.179174	0.00105139	CA-170768-78894-81123-81176-82386[INC][7/5][DNT]
Zfp445	chr9	122856698	122857160	-	alt5	0.298453	0.36983	-0.0713774	0.00108707	A5-235682-11845-12181[A0][9/1]
Camta1	chr4	151061378	151074061	-	cass	0.637283	0.56508	0.0722028	0.00109757	CA-100072-790781-793312-793343-801913[INC][4/9][DNT]
Rnf111	chr9	70475775	70503726	-	cass	0.422222	0.791045	-0.368823	0.00115005	CA-93836-3267-3723-3786-30057[INC][4/5][UPT]
Zfp239	chr6	117863083	117869272	+	taca	0.0751445	0.199754	-0.124609	0.00117306	TC-22685-3-3066-6318-6498-6744-6963-7059-7248-9141[INC][1/11][UPT]
Gphn	chr12	78492037	78504750	+	cass	0.187149	0.263101	-0.0759522	0.00118136	CA-268566-268656-270295-270403-280962[INC][6/5]
Itpr1	chr6	108417888	108438431	+	taca	0.728654	0.601064	0.12759	0.00122389	TC-16438-2-207905-221365-221401-222553-222601-228204[INC][1/8]
Trp63	chr16	25866074	25868248	+	alt5	0.666667	0.192308	0.474359	0.00127707	A5-22061-185310-187402[A0][10/12]
Sarnp	chr10	128821922	128833410	+	cass	0.585938	0.776358	-0.19042	0.0013102	CA-66118-3201-6008-6061-14541[INC][11/125][UPT]
Hsf4	chr8	105269800	105270895	+	cass	0.868421	0.989474	-0.121053	0.00133642	CA-26386-3196-3746-3855-3968[INC][11/4][UPT]
Cadm1	chr9	47818733	47848297	+	cass	0.909109	0.825186	0.0839228	0.00137389	CA-54725-291466-302025-302058-320815[INC][13/16]
Snapc3	chr4	83418705	83435294	+	cass	0.965116	0.832193	0.132923	0.00140512	CA-77634-4040-13038-13123-20447[INC][36/2]
Hsd3b7	chr7	127801833	127802112	+	iret	0.345062	0.53975	-0.194688	0.00141556	IR-101502-4225-4334-4405-4505[SPLICE][40/3]
Mprip	chr11	59771616	59772216	+	iret	0.0924621	0.146128	-0.0536656	0.00146893	IR-26936-112122-112208-112657-112723[SPLICE][24/1]
Crispld2	chr8	120018852	120023701	+	alt3	0.142857	0.527342	-0.384485	0.0015214	A3-78892-29484-34233[A0][1/8]
A830018L16Rik	chr1	11414183	11518708	+	cass	1	0.898971	0.101029	0.00155884	CA-320492-3533-100813-100961-107473[INC][18/1][UPT]
Dyrk1a	chr16	94659496	94663860	+	alt3	0.404122	0.540528	-0.136405	0.00157625	A3-13548-92488-96656[A0][11/9]
Hmgn3	chr9	83109941	83111105	-	iret	0.582623	0.68776	-0.105136	0.00161532	IR-94353-38501-38574-39178-39666[SPLICE][6/1][DNT]
Vldlr	chr19	27239621	27240636	+	cass	0.993995	0.926554	0.067441	0.00165153	CA-22359-25722-25825-25951-26446[INC][14/1]
Naa40	chr19	7230067	7230282	-	iret	0.43125	0.583769	-0.152519	0.00165303	IR-70999-13939-14035-14116-14155[SPLICE][1/1][DNT]
Naa40	chr19	7230023	7230282	-	iret	0.43125	0.583769	-0.152519	0.00165303	IR-70999-13939-14035-14116-14199[SPLICE][2/1][DNT]
Naa40	chr19	7230073	7230282	-	iret	0.43125	0.583769	-0.152519	0.00165303	IR-70999-13939-14035-14116-14149[SPLICE][1/1][DNT]
Mast2	chr4	116330390	116337496	-	cass	0.773569	0.869548	-0.0959788	0.00178182	CA-17776-129762-133750-133771-136714[INC][8/9]
Gak	chr5	108569418	108569955	-	iret	0.866237	0.917157	-0.05092	0.00192402	IR-231580-62783-62970-63152-63321[SPLICE][1/1][DNT]
Gak	chr5	108569422	108569955	-	iret	0.866237	0.917157	-0.05092	0.00192402	IR-231580-62783-62970-63152-63317[SPLICE][4/2][DNT]
Ccdc50	chr16	27406650	27409413	+	cass	0.0483094	0.122363	-0.0740534	0.00199673	CA-67501-20801-21044-21090-23347[INC][1/49]
Cwc22	chr2	77936592	77946181	-	cass	0.843137	0.506173	0.336964	0.00200854	CA-80744-3204-8991-9052-12631[INC][9/39][UPT]
Ppp3cc	chr14	70256359	70267505	-	cass	0.999846	0.940755	0.059091	0.00216094	CA-19057-25141-25695-25820-35978[INC][18/1]
Ppan	chr9	20889337	20889678	+	iret	0.0492097	0.168099	-0.118889	0.00221869	IR-235036-4163-4265-4459-4505[SPLICE][1/1][DNT]
Appl2	chr10	83610977	83611198	-	iret	0.29961	0.385863	-0.0862529	0.00221952	IR-216190-40465-40522-40598-40687[SPLICE][17/1]
Suv39h1	chrX	8063695	8064056	-	iret	0.0164738	0.0737288	-0.057255	0.00224105	IR-20937-13703-13850-13935-14065[SPLICE][11/1]
Galnt7	chr8	57540019	57545407	-	mutx	0.678211	0.466072	0.212139	0.00231778	ME-108150-110727-115918[M0][4/18]
Wdr70	chr15	8093675	8099020	-	alt3	0.794118	0.994304	-0.200186	0.00232927	A3-545085-3254-8534[A1][59/1]
Cyp4f13	chr17	32932628	32941199	-	cass	0.132075	0.0424176	0.0896579	0.00245135	CA-170716-9306-12154-12290-17679[INC][1/35]
Cabin1	chr10	75725258	75725754	-	alt3	0.915978	0.982506	-0.0665286	0.00251738	A3-104248-41809-42099[A1][12/1]
Ptprd	chr4	76091421	76099604	-	cass	0.31639	0.478084	-0.161694	0.0025725	CA-19266-497888-501753-501780-505760[INC][1/2]
Osbpl9	chr4	109087394	109098552	-	cass	0.659091	0.913043	-0.253953	0.00259222	CA-100273-106770-113573-113612-117787[INC][35/48]
Ccdc50	chr16	27435561	27436601	+	cass	0.924567	0.989656	-0.0650889	0.00260524	CA-67501-49701-50391-50436-50521[INC][19/9]
Phldb1	chr9	44696036	44697841	-	alt5	0.2887	0.351332	-0.062632	0.00277061	A5-102693-40356-42015[A0][11/1]
Foxm1	chr6	128371967	128372602	+	alt3	0.416667	0	0.416667	0.00283485	A3-14235-12019-12610[A1][4/12]
Dnajc6	chr4	101508103	101597950	+	cass	0.449233	0.376097	0.0731365	0.00284769	CA-72685-14535-38350-38415-104153[INC][22/15][UPT]
Cacnb2	chr2	14963905	14971641	+	mutx	0.397103	0.484856	-0.0877529	0.00288689	ME-12296-362677-370256[M0][9/3]
Banp	chr8	122007752	122024145	+	cass	0.65343	0.49359	0.15984	0.00288855	CA-53325-60259-72986-73112-76470[INC][17/8]
Thada	chr17	84464356	84466207	-	alt3	0.458333	0.88	-0.421667	0.00288968	A3-240174-3115-4852[A0][2/2][UPT]
Btbd6	chr12	112976675	112977370	+	cass	0.98556	0.912329	0.0732308	0.00291127	CA-399566-3501-3577-3668-3771[INC][16/2]
Rasgrp2	chr19	6400546	6401862	+	alt3	0.977273	0.576923	0.40035	0.00298435	A3-19395-3042-4281[A1][2/2][UPT]
Lig3	chr11	82785314	82787827	+	alt3	0.671777	0.842382	-0.170605	0.00298546	A3-16882-7324-9694[A0][13/5]
Bdp1	chr13	100098952	100103877	-	alt3	0.846934	1	-0.153066	0.00308093	A3-544971-3444-8118[A1][7/2][UPT]
Prrc2c	chr1	162674098	162676816	-	cass	0.909836	0.834472	0.0753637	0.00309969	CA-226562-66866-67715-67952-69405[INC][2/5]
Bap1	chr14	31256660	31257766	+	iret	0.923401	0.974464	-0.0510631	0.00318066	IR-104416-8172-8303-9137-9279[SPLICE][1/1]
Mbnl1	chr3	60501264	60595763	+	cass	0.716216	0.905405	-0.189189	0.00318994	CA-56758-31594-58926-59149-125764[INC][2/16][UPT]
Ubr2	chr17	46975926	46981441	-	mutx	0.378169	0.298948	0.0792207	0.00320498	ME-224826-32179-37442[M0][6/7]
Gas7	chr11	67629609	67652911	+	cass	0.907491	0.847879	0.0596121	0.00325033	CA-14457-99693-113283-113369-122861[INC][18/6]
Zfp7	chr15	76881111	76888346	+	alt3	0.704545	0.93732	-0.232774	0.0033356	A3-223669-4963-12072[A1][26/3]
Nme6	chr9	109833195	109835413	+	alt3	0.724138	0.976159	-0.252021	0.00340383	A3-54369-3502-5621[A1][38/1]
Wdr52	chr16	44413647	44416052	+	cass	0.0526316	0.440476	-0.387845	0.00340974	CA-212517-22014-22799-23279-24099[INC][1/1]
Zfp12	chr5	143239953	143240414	+	alt5	0.178082	0.272727	-0.0946451	0.00347285	A5-231866-7746-8112[A0][8/3]
Mtmr2	chr9	13782276	13785926	+	cass	0.134407	0.0830932	0.0513134	0.00347457	CA-77116-36202-37425-37530-39671[INC][7/42]
Cars	chr7	143559648	143563040	-	cass	0.920158	0.974067	-0.0539094	0.00349091	CA-27267-40130-41164-41232-43382[INC][24/2]
Cgn	chr3	94777993	94778269	-	iret	0.384615	0	0.384615	0.00349496	IR-70737-11245-11315-11426-11522[SPLICE][6/1]
Fbxw9	chr8	85064383	85064671	+	iret	0.444215	0.286009	0.158206	0.00349858	IR-68628-7265-7378-7462-7554[SPLICE][10/3]
Chrd	chr16	20735745	20736142	+	iret	0.0232558	0.168831	-0.145575	0.00349947	IR-12667-5619-5767-5910-6017[SPLICE][8/1]
Snrk	chr9	122117319	122137600	+	taca	0.625183	0.738386	-0.113203	0.00350738	TC-20623-3-3142-17627-17677-18362-18441-19695-19811-22640[INC][1/15][UPT]
Rims1	chr1	22346292	22373509	-	alt3	0.79774	0.890154	-0.0924139	0.00353648	A3-116837@0-62500-89551[A1][2/1]
Hr	chr14	70552244	70555106	+	cass	0.242424	0.576923	-0.334499	0.00353961	CA-15460-1269-1784-1887-3456[INC][1/1][UPT]
Slc25a19	chr11	115624198	115628111	-	cass	0.0683452	0.128463	-0.0601182	0.00361791	CA-67283-3231-3496-3659-6927[INC][2/52][UPT]
Fam161b	chr12	84345316	84346934	-	iret	0.425414	0.264072	0.161343	0.00370737	IR-217705-17886-18035-18412-19505[SPLICE][1/2]
Vldlr	chr19	27240465	27241452	+	alt3	0.968303	0.89365	0.0746529	0.00377061	A3-22359-26618-27434[A1][9/1]
Slmap	chr14	26428241	26438737	-	cass	0.852101	0.774112	0.0779892	0.00390008	CA-83997-98062-106830-106953-108424[INC][21/8]
Cln3	chr7	126582999	126583446	-	alt3	0.0204082	0.156863	-0.136455	0.00390665	A3-12752-3978-4281[A0][7/23]
Baz2b	chr2	59933670	59936750	-	cass	0.715963	0.893476	-0.177513	0.00411194	CA-407823-192055-193460-193526-195025[INC][8/2]
Spopl	chr2	23537460	23543323	-	cass	0.243902	0.144723	0.0991792	0.00414497	CA-76857-31908-33489-33586-37466[INC][4/2]
Psma3	chr12	70983318	70984593	+	alt3	0.971429	0.915384	0.056045	0.0041719	A3-19167-11820-12972[A0][257/1]
Atg9a	chr1	75190822	75191954	-	alt3	0.39786	0.490996	-0.0931357	0.00422754	A3-245860-3100-4101[A1][9/4][UPT]
Dlg1	chr16	31846833	31853883	+	cass	0.536317	0.645418	-0.109101	0.00424801	CA-13383-186491-187193-187227-193400[INC][2/15]
Zfp273	chr13	67813815	67822366	+	alt3	1	0.117647	0.882353	0.00427242	A3-212569-3081-11552[A0][6/4][UPT]
Inpp5e	chr2	26399232	26399573	-	iret	0.200349	0.293175	-0.0928255	0.00438624	IR-64436-12614-12776-12840-12956[SPLICE][14/3]
Safb2	chr17	56562938	56563430	-	iret	0.163089	0.229193	-0.0661035	0.00438774	IR-224902-24152-24222-24340-24645[SPLICE][8/2][DNT]
Clybl	chr14	122181716	122371428	+	taca	0.641791	0.86083	-0.219039	0.00442568	TC-69634-2-3088-81054-81157-132550-132737-192547[INC][1/1][UPT]
Myl6	chr10	128492601	128493352	-	cass	0.15102	0.242108	-0.0910877	0.00462277	CA-17904-3492-3780-3887-4080[INC][1/4]
Nemf	chr12	69353793	69356131	-	cass	0.870968	0.969231	-0.098263	0.00467662	CA-66244-4147-5404-5530-6234[INC][27/1]
Drosha	chr15	12881622	12883264	+	alt5	0.859414	0.914574	-0.0551601	0.00470833	A5-14000-59808-61351[A0][2/23]
Brf1	chr12	112964183	112965991	-	alt3	0.907841	0.811126	0.0967144	0.00470974	A3-72308-37893-39438[A1][14/3]
Mtg2	chr2	180084450	180085901	+	alt5	0.923805	0.99787	-0.074065	0.00481522	A5-52856-16858-17787[A0][1/12][DNT]
Nfib	chr4	82310302	82327912	-	taca	0.750529	0.965085	-0.214556	0.00489042	TC-18028-2-180580-184598-184737-187752-187835-197917[INC][2/1]
Zfp87	chr13	67515780	67520720	-	cass	0.0697704	0.000896057	0.0688743	0.00489498	CA-170763-8606-10011-10066-11119[INC][2/26][DNT]
Gpatch2l	chr12	86268975	86291369	+	cass	0.739842	0.85426	-0.114418	0.00490263	CA-70373-30184-42571-42666-49922[INC][9/7][DNT]
Med16	chr10	79907490	79908918	-	alt3	0.83871	0.974026	-0.135316	0.00495233	A3-216154-3121-4448[A0][40/7/1][UPT]
Naa60	chr16	3884695	3897379	+	taca	0.817295	0.903732	-0.0864375	0.0049643	TC-74763-2-3188-12750-12866-13895-14182-15632[INC][3/5][UPT]
Ppfibp1	chr6	147012454	147016392	+	cass	0.0488908	0.139766	-0.0908751	0.00501425	CA-67533-127025-127424-127454-130728[INC][2/29]
Ube4a	chr9	44959978	44965548	-	cass	0.552239	0.742499	-0.19026	0.00502511	CA-140630-3116-5168-5237-8461[INC][2/8][UPT]
N28178	chr4	42916603	42933666	+	cass	0.811798	0.698393	0.113404	0.00509231	CA-230085-2579-8316-8443-19365[INC][9/5][UPT]
Gm16596	chr12	108536401	108539472	-	cass	0	0.0665975	-0.0665975	0.00529701	CA-100504467-19221-19312-19365-21095[INC][1/2][DNT]
Robo2	chr16	73897015	73904555	-	cass	0.243434	0.346168	-0.102733	0.00530369	CA-268902-509530-514728-515001-516705[INC][4/6]
Lrrcc1	chr3	14550250	14551526	+	alt3	0.0461566	0.2	-0.153843	0.00531146	A3-71710-19668-20740[A1][1/22]
B3galnt2	chr13	13966309	13987462	+	mutx	0.481928	0.363963	0.117965	0.00531658	ME-97884-14784-35679[M0][1/1]
C2cd3	chr7	100374263	100380124	+	alt3	0.785913	0.979167	-0.193254	0.00541716	A3-277939-5301-10893[A1][8/2]
Trmt11	chr10	30590842	30591101	-	iret	0	0.109838	-0.109838	0.0054186	IR-73681-12647-12729-12814-12907[SPLICE][18/1]
Ip6k1	chr9	108044724	108045538	+	cass	0.252533	0.193273	0.0592595	0.00552277	CA-27399-45253-45598-45666-45815[INC][5/24][DNT]
Slc35a4	chr18	36681527	36682053	+	iret	0.452562	0.53277	-0.080208	0.00556797	IR-67843-5313-5551-5659-5840[SPLICE][1/1][DNT]
Slc35a4	chr18	36681527	36683856	+	iret	0.452562	0.53277	-0.080208	0.00556797	IR-67843-5313-5551-5659-7643[SPLICE][1/2][DNT]
Slc35a4	chr18	36681527	36683863	+	iret	0.452562	0.53277	-0.080208	0.00556797	IR-67843-5313-5551-5659-7650[SPLICE][1/1][DNT]
Slc35a4	chr18	36681527	36682030	+	iret	0.452562	0.53277	-0.080208	0.00556797	IR-67843-5313-5551-5659-5817[SPLICE][1/1][DNT]
Ptprg	chr14	12166744	12190772	+	cass	0.559331	0.388169	0.171161	0.00580909	CA-19270-616325-628711-628798-640129[INC][5/12]
Cadps	chr14	12467022	12473514	-	cass	0.77457	0.824967	-0.0503969	0.00583593	CA-27062-352671-357713-357734-358900[INC][3/7]
Pak3	chrX	143712277	143715288	+	cass	0.860771	0.970859	-0.110089	0.00585707	CA-18481-196750-198303-198348-199545[INC][3/2]
Parl	chr16	20287856	20293401	-	alt5	0.0172097	0.0731707	-0.0559611	0.00589022	A5-381038-11960-17410[A0][69/2]
Tmem70	chr1	16665225	16667772	+	alt3	0.10559	0.0406091	0.0649809	0.00596208	A3-70397-3315-5583[A1][10/68][UPT]
Tmem70	chr1	16665225	16667769	+	alt3	0.10559	0.0406091	0.0649809	0.00596208	A3-70397-3315-5580[A1][1/1][UPT][DNT]
Cdk13	chr13	17719355	17721292	-	alt3	0.367015	0.442371	-0.0753556	0.00604807	A3-69562-87010-88742[A1][4/7]
Myo7a	chr7	98098186	98102701	-	cass	0.419385	0.204212	0.215173	0.0061024	CA-17921-19944-23002-23020-24122[INC][8/10]
Kdm6a	chrX	18246974	18248358	+	cass	0.442662	0.699327	-0.256664	0.00619902	CA-22289-87443-87900-88056-88603[INC][1/10]
Tcerg1	chr18	42573259	42575554	+	cass	0.0733176	0.142315	-0.068997	0.00621388	CA-56070-64874-65673-65767-66031[INC][3/28][DNT]
Clip1	chr5	123627293	123631168	-	alt5	0.554706	0.794436	-0.23973	0.00626431	A5-56430-56122-59881[A0][4/3]
Mgl2	chr11	70134118	70135161	+	alt3	0.6	0	0.6	0.00627133	A3-216864-6907-7806[A1][4/16]
Suds3	chr5	117091679	117093030	-	iret	0.602452	0.529996	0.0724564	0.00632027	IR-71954-25962-26048-26137-27314[SPLICE][1/4][DNT]
Suds3	chr5	117092682	117093030	-	iret	0.602452	0.529996	0.0724564	0.00632027	IR-71954-25962-26048-26137-26311[SPLICE][1/1][DNT]
Suds3	chr5	117092434	117093030	-	iret	0.602452	0.529996	0.0724564	0.00632027	IR-71954-25962-26048-26137-26559[SPLICE][2/2][DNT]
Bicd2	chr13	49383042	49387024	+	iret	0.396613	0.479347	-0.0827337	0.00639017	IR-76895-44494-44705-46422-48477[SPLICE][2/1][DNT]
Slc15a2	chr16	36771876	36774640	-	cass	0.938144	0.816092	0.122052	0.0063927	CA-57738-13421-15450-15541-15821[INC][23/2][DNT]
Dock11	chrX	36009338	36011809	+	cass	0.711538	0.333432	0.378107	0.00647629	CA-75974-123619-124111-124150-125800[INC][1/4]
Eftud1	chr7	82672809	82674581	+	alt3	0.969364	0.824561	0.144802	0.00656211	A3-101592-27334-28969[A1][10/1]
Rtel1	chr2	181355923	181356615	+	iret	0.975309	0.862376	0.112933	0.00660241	IR-269400-39200-39535-39634-39893[SPLICE][1/12][DNT]
Rtel1	chr2	181355923	181356427	+	iret	0.975309	0.862376	0.112933	0.00660241	IR-269400-39200-39535-39634-39705[SPLICE][1/2][DNT]
Cenpt	chr8	105849625	105849922	-	iret	0.109243	0.231417	-0.122174	0.0066081	IR-320394-5085-5176-5295-5383[SPLICE][62/3]
Rtel1	chr2	181356157	181356615	+	alt3	0.332875	0.0141844	0.31869	0.00674416	A3-269400-39535-39893[A0][1/5][DNT]
Rtel1	chr2	181356157	181356614	+	alt3	0.332875	0.0141844	0.31869	0.00674416	A3-269400-39535-39892[A0][1/4][DNT]
Hnrnpk	chr13	58395573	58396898	-	cass	0.22686	0.303523	-0.0766628	0.00676169	CA-15387-8690-9257-9329-9829[INC][507/56]
Stk30	chr12	110807798	110808404	-	alt3	0.998332	0.884509	0.113823	0.00681786	A3-26448-35735-36141[A1][3/1][DNT]
Dcaf17	chr2	71078059	71082052	+	cass	0.688907	0.880597	-0.19169	0.00682029	CA-75763-25421-25730-25836-29167[INC][12/4]
Snph	chr2	151597108	151601073	-	cass	0.800587	0.860181	-0.0595948	0.00689783	CA-241727-34556-35070-35277-38275[INC][6/7]
Golga1	chr2	39047072	39047765	-	iret	0.163637	0.280395	-0.116758	0.00690904	IR-76899-20640-20810-21272-21334[SPLICE][1/1][DNT]
Golga1	chr2	39047022	39047765	-	iret	0.163637	0.280395	-0.116758	0.00690904	IR-76899-20640-20810-21272-21384[SPLICE][13/1]
Ern1	chr11	106434914	106459027	-	cass	1	0.715446	0.284554	0.00696579	CA-78943-31889-53673-53707-55809[INC][11/1]
Trdmt1	chr2	13523425	13525693	-	cass	0.176471	0.060241	0.11623	0.0069704	CA-13434-22047-22667-22714-24167[INC][1/17]
Wdr47	chr3	108618489	108623448	+	alt3	0.815256	0.733269	0.0819875	0.00699085	A3-99512-31015-35172[A0][6/2]
Ptpmt1	chr2	90916853	90917508	-	alt3	0.285714	0	0.285714	0.00712074	A3-66461-3622-4197[A1][1/5]
D3Ertd751e	chr3	41756048	41758929	+	iret	0.924528	1	-0.0754717	0.00719648	IR-73852-16431-16512-19006-19313[SPLICE][1/1][DNT]
Nudt1	chr5	140331908	140334618	+	cass	0.73494	0.941176	-0.206237	0.00727255	CA-17766-3034-3501-3552-5533[INC][13/7][UPT]
Trmt2a	chr16	18250819	18251659	+	taca	0.815161	0.912151	-0.0969895	0.00736433	TC-15547-2-5119-5273-5388-5476-5592-5666[INC][28/1]
Mapk8ip3	chr17	24892151	24894222	-	taca	0.905603	0.972603	-0.0669999	0.00736881	TC-193838-4-3957-4445-4537-4689-4783-4933-5049-5143-5333-5404[INC][2/1][DNT]
Vti1a	chr19	55380941	55391867	+	cass	0.663215	0.765473	-0.102258	0.00741735	CA-53611-67669-73838-73859-78433[INC][8/26]
Plxnb2	chr15	89170568	89180787	-	cass	0.928144	1	-0.0718563	0.00745514	CA-140570-3124-12672-12722-13171[INC][75/5][UPT]
Smek1	chr12	101051530	101053583	-	alt5	0.134328	0.2	-0.0656716	0.00749819	A5-68734-33118-35040[A0][15/7]
Arap3	chr18	37974364	37974680	-	iret	3.30851e-06	0.0894322	-0.0894289	0.00757493	IR-106952-27288-27352-27467-27605[SPLICE][7/1]
Kif22	chr7	127027728	127027989	-	iret	0.0666667	0.19685	-0.130184	0.00763481	IR-110033-17430-17490-17580-17692[SPLICE][38/1][DNT]
Zcchc6	chr13	59771879	59782342	-	taca	0.0478799	0.105774	-0.0578938	0.00772009	TC-214290-2-44130-46946-47011-47332-47396-53288[INC][2/5]
Apbb3	chr18	36676864	36677255	-	alt3	0.369687	0.267045	0.102642	0.00781486	A3-225372-5257-5502[A1][4/6]
Myh11	chr16	14246726	14250623	-	cass	0.9375	0.5	0.4375	0.00781649	CA-17880-43887-45808-45829-47589[INC][2/8]
Med12l	chr3	59037559	59042412	+	cass	0.776	0.560284	0.215716	0.00786007	CA-329650-33774-35188-35221-38276[INC][2/4]
Sec23ip	chr7	128778428	128779224	+	alt3	0.940081	0.870648	0.069433	0.00791393	A3-207352-36745-37356[A0][22/6]
Fance	chr17	28317467	28318155	+	alt3	0.368421	0.227335	0.141086	0.00813218	A3-72775-7082-7627[A0][6/9]
Slc19a2	chr1	164256746	164261016	+	alt5	0.886957	0.975	-0.0880435	0.00820916	A5-116914-10692-14737[A0][2/6]
Trmt13	chr3	116590229	116592258	-	cass	0	0.0833333	-0.0833333	0.00822849	CA-229780-25395-27031-27183-27295[INC][1/20]
Fbxw11	chr11	32642795	32711996	+	cass	0.21547	0.367767	-0.152297	0.00830701	CA-103583-3061-12873-13030-71897[INC][2/41][UPT]
Pcgf5	chr19	36437154	36437361	+	alt3	0.931034	0.999252	-0.0682174	0.00831046	A3-76073-61144-61296[A0][19/5]
Smox	chr2	131520094	131522218	+	taca	0.750538	0.804708	-0.0541697	0.00835456	TC-228608-2-31407-31550-31785-32193-32310-33197[INC][2/7]
Man2b1	chr8	85084400	85084813	+	alt3	0.104964	0.173273	-0.0683088	0.00835955	A3-17159-4235-4546[A0][5/55]
Man2b1	chr8	85084400	85084735	+	alt3	0.104964	0.173273	-0.0683088	0.00835955	A3-17159-4235-4468[A0][1/1][DNT]
Man2b1	chr8	85084400	85084724	+	alt3	0.104964	0.173273	-0.0683088	0.00835955	A3-17159-4235-4457[A0][1/2][DNT]
Wrn	chr8	33353294	33385526	-	cass	0	0.157895	-0.157895	0.00837713	CA-22427-3186-27259-27360-35128[INC][1/17][UPT]
Chrd	chr16	20738552	20739163	+	cass	0.685714	0.921053	-0.235338	0.0084163	CA-12667-8690-8777-8871-8984[INC][11/3]
Crlf1	chr8	70503304	70503638	+	alt3	0.466667	0.0769231	0.389744	0.00844785	A3-12931-13337-13484[A1][5/17]
Comtd1	chr14	21847872	21848119	-	iret	0.0915578	0.148454	-0.056896	0.00848179	IR-69156-3790-3909-3983-4038[SPLICE][16/2]
Med15	chr16	17655677	17673397	-	cass	0.88684	0.778987	0.107853	0.00849412	CA-94112-52862-54257-54386-70125[INC][7/1]
Acin1	chr14	54653213	54653680	-	alt3	0.32	0.730769	-0.410769	0.00852607	A3-56215-36397-36718[A0][12/5][UPT]
Osbpl6	chr2	76555013	76560259	+	cass	0.932004	0.992533	-0.060529	0.0085282	CA-99031-151580-152352-152445-156648[INC][3/1]
Pde9a	chr17	31459900	31461726	+	cass	0.91164	0.989728	-0.0780878	0.00856085	CA-18585-76772-76945-77028-78337[INC][11/1]
Zcchc12	chrX	36195985	36196577	+	alt3	0.863946	0.74	0.123946	0.00857462	A3-72693-3109-3675[A1][1/1][UPT]
Fam120b	chr17	15401744	15405934	+	iret	0.962264	0.721147	0.241117	0.00860521	IR-67544-8543-11196-12553-12734[SPLICE][2/1]
Ccdc91	chr6	147475870	147507826	+	cass	0.0351081	0.094753	-0.0596449	0.00868705	CA-67015-3189-25855-25887-34913[INC][2/67][UPT]
Armcx1	chrX	134718919	134719724	+	alt5	0.76946	0.690906	0.0785537	0.00872002	A5-78248-3982-4689[A0][33/19]
Golga4	chr9	118572917	118577227	+	cass	0.0330111	0.0838011	-0.05079	0.00874681	CA-54214-69704-72905-73039-73824[INC][2/16]
Pick1	chr15	79247264	79248295	+	iret	0.248957	0.185246	0.0637111	0.00914286	IR-18693-21091-21142-21978-22123[SPLICE][8/1]
Alg8	chr7	97386801	97388587	+	alt3	0.535714	0.788133	-0.252419	0.00915951	A3-381903-18325-19972[A0][11/1]
2010107G23Rik	chr10	62109883	62111012	-	cass	0.76204	0.863976	-0.101937	0.00942791	CA-69894-3055-3699-3778-4001[INC][12/7][UPT]
Phykpl	chr11	51593603	51594140	+	iret	0.686747	0.450382	0.236365	0.00944821	IR-72947-11847-11930-12159-12385[SPLICE][5/1]
Fra10ac1	chr19	38207262	38214456	-	cass	0.924138	0.986711	-0.062573	0.00950793	CA-70567-12759-13687-13772-19824[INC][10/1]
Gfra2	chr14	70890129	70966315	+	cass	0.904762	0.967593	-0.0628307	0.00962952	CA-14586-3765-38588-38943-79077[INC][2/1][UPT]
Mms19	chr19	41955418	41955960	-	alt3	0.0248256	0.0845849	-0.0597593	0.00968948	A3-72199-28314-28718[A0][2/12]
Nr1h2	chr7	44552034	44552619	-	alt3	0.743151	0.655658	0.0874924	0.00973365	A3-22260-4417-4889[A1][1/1][DNT]
Svil	chr18	5059229	5062404	+	cass	0.44	0.186819	0.253181	0.00973415	CA-225115-15781-16926-17022-18573[INC][2/3]
Klhl32	chr4	24649539	24682269	-	alt3	0.987612	0.894906	0.0927059	0.00975218	A3-212390-172032-204547[A0][4/2]
Whsc1	chr5	33864659	33867657	+	alt3	0.885848	0.809757	0.0760914	0.00997136	A3-107823-24667-27547[A0][17/9]
Tra2b	chr16	22247189	22248494	-	alt3	0.707071	0.826772	-0.119701	0.0100041	A3-20462-20494-21740[A1][44/3]
Arfgap1	chr2	180977319	180979226	+	cass	0.71935	0.788614	-0.0692635	0.0104284	CA-228998-13128-14187-14217-14946[INC][2/33]
Tnfsf13b	chr8	10014168	10031421	+	cass	0.6	0.953488	-0.353488	0.0105225	CA-24099-10629-17740-17797-27677[INC][11/3]
Golga3	chr5	110184337	110185897	+	alt5	0.326181	0.521852	-0.195671	0.0105334	A5-269682-10637-12085[A0][6/2]
Sft2d1	chr17	8321799	8323334	+	alt5	0	0.142857	-0.142857	0.0105683	A5-106489-13697-15174[A0][37/1]
Rrnad1	chr3	87924343	87925430	-	iret	0.537812	0.662246	-0.124434	0.0106371	IR-229503-7764-8249-8667-8852[SPLICE][2/3]
Rnf215	chr11	4139738	4140077	+	iret	0.218769	0.149141	0.0696286	0.0108406	IR-71673-7579-7699-7775-7919[SPLICE][10/1]
Ankrd54	chr15	79057954	79061210	-	alt3	0.963855	0.852632	0.111224	0.0109295	A3-223690-4696-7905[A0][25/2]
Immt	chr6	71851771	71857047	+	taca	0.8715	0.821371	0.050129	0.0111393	TC-76614-2-23561-24410-24548-24853-24949-28592[INC][5/12]
Zc3h13	chr14	75331705	75336073	+	alt3	0.640483	0.538562	0.101921	0.0112099	A3-67302-50846-54702[A1][7/3]
Kif21a	chr15	90943764	90952817	-	taca	0.485356	0.545867	-0.0605112	0.0113158	TC-16564-2-100238-103904-103943-104613-104625-109047[INC][1/3]
Sema4c	chr1	36555931	36557533	-	alt3	1	0	1	0.011401	A3-20353-4022-5450[A1][2/1][UPT]
Pmp22	chr11	63128981	63133243	+	alt3	0.671467	0.723736	-0.0522692	0.0114615	A3-18858-641-4735[A1][4/4][UPT]
Ap3s1	chr18	46780660	46790622	+	cass	0.58849	0.678396	-0.0899063	0.0115122	CA-11777-41852-44842-44883-50980[INC][1/45][DNT]
Cpsf3l	chr4	155872849	155885195	+	cass	0.898579	0.974999	-0.0764202	0.0117972	CA-71957-6357-8662-8800-18531[INC][3/1]
Sh2b3	chr5	121818464	121818853	-	iret	0.149321	0.250794	-0.101473	0.0118062	IR-16923-20947-21042-21122-21337[SPLICE][14/2]
Wiz	chr17	32378839	32381155	-	alt5	0.356009	0.0526316	0.303377	0.0118577	A5-22404-11283-13321[A0][3/1]
Luc7l	chr17	26252909	26255124	+	cass	0.110153	0.177497	-0.067344	0.0118838	CA-66978-3182-4064-4135-5121[INC][13/35][UPT]
Slc4a9	chr18	36531099	36531525	+	iret	0	1	-1	0.0119048	IR-240215-5948-6065-6200-6375[SPLICE][5/1]
Nnat	chr2	157560447	157562106	+	cass	0.768995	0.569176	0.19982	0.0119221	CA-18111-3426-4103-4179-4432[INC][1/2][DNT]
Nav1	chr1	135464705	135467788	-	cass	0.907168	0.828222	0.0789462	0.0119647	CA-215690-120715-122346-122517-123597[INC][10/2]
Arfip2	chr7	105637120	105638326	-	cass	0.835527	0.920783	-0.0852552	0.0119797	CA-76932-5208-5376-5554-6138[INC][1/2]
Zfyve16	chr13	92508121	92509045	-	alt3	0.786184	0.935484	-0.1493	0.0120889	A3-218441-24920-25689[A0][7/2]
Ankrd10	chr8	11619061	11628529	-	cass	0.30213	0.445161	-0.143031	0.0121849	CA-102334-10316-14896-15058-19457[INC][3/24]
Inip	chr4	59775446	59783851	-	cass	0.807487	0.930693	-0.123206	0.0121909	CA-66209-3128-4521-4602-11306[INC][32/27][UPT]
Mtg2	chr2	180071793	180078822	+	mutx	0.666667	0.717533	-0.0508663	0.0122344	ME-52856-4294-11026[M0][5/8]
Gak	chr5	108613512	108623373	-	taca	0.674164	0.785287	-0.111123	0.0122464	TC-231580-2-9480-13032-13114-15693-15831-19101[INC][1/8]
Pacrgl	chr5	48374179	48374537	+	alt3	0.0010192	0.113801	-0.112782	0.0122983	A3-66768-4856-5147[A0][1/35]
Ift88	chr14	57434794	57437282	+	alt3	0.075	0.149425	-0.0744253	0.012398	A3-21821-13787-16213[A0][1/15]
Ino80d	chr1	63093284	63093729	-	alt3	0.8	0.969728	-0.169728	0.0124241	A3-227195-23628-23983[A1][4/9]
Adcy3	chr12	4206912	4208660	+	alt3	0.773999	0.677788	0.0962102	0.0124553	A3-104111-76582-78265[A1][4/6]
Cbx5	chr15	103215021	103215351	-	alt3	0.333333	0.240741	0.0925926	0.0124942	A3-12419-27549-27795[A0][1/6][UPT]
Ogg1	chr6	113328364	113329407	+	alt3	0.456923	0.340925	0.115998	0.0125823	A3-18294-4637-5433[A0][2/14]
Erbb2ip	chr13	103824719	103830330	-	cass	0.749976	0.831423	-0.0814464	0.0125862	CA-59079-93327-95298-95608-98588[INC][1/1]
Acsm5	chr7	119534233	119534914	+	alt5	0.1	0.666667	-0.566667	0.0128205	A5-272428-10969-11497[A0][11/2]
Mark2	chr19	7275395	7280011	-	cass	0.936835	0.877317	0.0595174	0.0129165	CA-13728-64859-66758-66803-67394[INC][4/1][DNT]
Srpx2	chrX	133908425	133910730	+	cass	0.59874	0.285921	0.312819	0.0129393	CA-68792-3353-3527-3579-5091[INC][13/8][UPT]
Edc4	chr8	105887781	105888044	+	iret	0.0968293	0.0465753	0.050254	0.0129734	IR-234699-9831-9904-10003-10095[SPLICE][11/1]
Dcaf11	chr14	55561209	55563018	+	alt5	0.736589	0.657822	0.0787674	0.0130846	A5-28199-4181-5863[A0][3/13]
Dcaf11	chr14	55561074	55563018	+	alt5	0.736589	0.657822	0.0787674	0.0130846	A5-28199-4046-5863[A0][4/7]
Slc44a2	chr9	21342742	21343046	+	iret	0.0909105	0.167251	-0.0763404	0.0132101	IR-68682-25024-25148-25245-25329[SPLICE][22/5]
Srrm4	chr5	116453408	116467587	-	cass	0.155804	0.0978449	0.0579595	0.0132967	CA-68955-127386-140129-140145-141104[INC][1/4]
Ripk2	chr4	16129022	16132861	-	cass	0.461538	0.172414	0.289125	0.0134141	CA-192656-33722-34852-34976-37389[INC][1/14]
2700094K13Rik	chr2	84669217	84670115	-	alt5	0.772113	0.846303	-0.0741901	0.0134389	A5-72657-3592-4311[A0][32/119][DNT]
Ppip5k2	chr1	97740823	97741194	-	alt3	0.813453	0.921055	-0.107602	0.0135433	A3-227399-32023-32269[A1][16/1]
Dcxr	chr11	120726087	120726310	-	iret	0.202797	0.0988707	0.103927	0.0136821	IR-67880-3970-4013-4094-4194[SPLICE][58/1]
Htr4	chr18	62437382	62464641	+	cass	0	0.4	-0.4	0.01373	CA-15562-116748-125646-125704-143230[INC][1/7][DNT]
Enox1	chr14	77615438	77637799	+	cass	0.112552	0.250598	-0.138046	0.0137574	CA-239188-461794-478800-478857-483853[INC][4/7]
Tinf2	chr14	55680014	55680706	-	iret	0.130885	0.226393	-0.0955086	0.0137928	IR-28113-4110-4207-4361-4803[SPLICE][9/1]
Col11a1	chr3	114212072	114213285	+	cass	0.0804614	1.73751e-06	0.0804596	0.0138439	CA-12814-184646-184856-184941-185678[INC][1/24]
Cacna2d4	chr6	119345043	119347250	+	cass	0.129032	0.44	-0.310968	0.0138946	CA-319734-111571-111904-111925-113608[INC][6/1]
Iqce	chr5	140669021	140670566	-	alt3	0.477274	0.847537	-0.370263	0.0140892	A3-74239-34912-36357[A0][1/1]
Gale	chr4	135965565	135966115	+	alt3	0.924725	0.99947	-0.0747445	0.0141345	A3-74246-3517-3952[A0][51/1]
Efcc1	chr6	87749131	87751904	+	cass	0.69863	0.490232	0.208398	0.0141749	CA-58229-21409-22755-22894-23895[INC][1/1]
Cenpt	chr8	105846983	105848898	-	alt3	0.941213	1	-0.0587869	0.0141988	A3-320394-6258-8025[A1][11/1]
Ap3s1	chr18	46754370	46758113	+	cass	0.0690335	0.143821	-0.0747877	0.014309	CA-11777-15546-18465-18519-19086[INC][1/64]
Cog1	chr11	113659268	113661051	+	alt3	0.955662	0.900636	0.0550268	0.0143252	A3-16834-12849-14524[A1][55/2]
Supv3l1	chr10	62430470	62432464	-	alt5	0.924668	0.987261	-0.062593	0.014342	A5-338359-20228-22074[A0][1/8]
Map3k5	chr10	20000565	20023800	+	cass	0.802817	0.961783	-0.158967	0.0143638	CA-26408-69180-88032-88056-92082[INC][5/1]
Miip	chr4	147862896	147865269	-	cass	0.42268	0.289474	0.133207	0.0145206	CA-28010-6531-8583-8692-8770[INC][10/1]
Mtr	chr13	12247892	12250690	-	cass	0.627907	0.924528	-0.296621	0.0147342	CA-238505-10512-11199-11269-13128[INC][6/3]
Fam69c	chr18	84720155	84730688	+	cass	0.3125	0	0.3125	0.0147894	CA-240479-3120-7214-7354-12788[INC][3/8][UPT]
Acsl6	chr11	54314951	54315761	+	cass	0.426358	0.286205	0.140152	0.0148198	CA-216739-14384-14473-14680-14770[INC][1/2][UPT]
Reps1	chr10	18104153	18114485	+	cass	0.81527	0.732681	0.0825885	0.0148796	CA-19707-51336-54728-54809-61459[INC][14/8]
Chd2	chr7	73454328	73455640	-	cass	0.0724638	0.122642	-0.0501782	0.0149054	CA-244059-89256-89943-90056-90295[INC][3/10]
Ift57	chr16	49699347	49703267	+	cass	0.978892	0.925618	0.0532742	0.0149408	CA-73916-3256-5560-5723-6856[INC][20/1][UPT]
Mterfd1	chr13	66928169	66930222	-	alt3	0.978475	0.902374	0.0761012	0.0149657	A3-66410-6188-7903[A1][33/3]
Pum1	chr4	130752575	130763020	+	cass	0.760197	0.829912	-0.069715	0.0149731	CA-80912-92514-93583-93820-102395[INC][25/4]
Grina	chr15	76246789	76247736	+	alt3	0.38	0.220101	0.159899	0.015118	A3-66168-3094-3931[A1][1/7][UPT]
Ccdc60	chr5	116225268	116288984	-	alt3	1	0.060325	0.939675	0.0151515	A3-269693-3539-66717[A1][6/1][UPT]
Naa25	chr5	121426726	121430755	+	cass	0.068168	0.00358482	0.0645832	0.0151783	CA-231713-31845-34351-34480-35623[INC][1/53]
Ctc1	chr11	69031099	69031603	+	alt3	0.667754	0.52347	0.144285	0.0151866	A3-68964-18279-18694[A0][11/7]
Gnmt	chr17	46726060	46726410	-	iret	0.44	0.109677	0.330323	0.0152601	IR-14711-5754-5897-5983-6105[SPLICE][60/3]
Ablim2	chr5	35836947	35841400	+	cass	0.46795	0.535129	-0.0671791	0.0153252	CA-231148-82218-84910-84943-86401[INC][4/17]
C2cd5	chr6	143017882	143020373	-	cass	0.924528	0.774341	0.150188	0.015327	CA-74741-82784-83678-83780-85034[INC][3/7]
Ccdc137	chr11	120458611	120460110	+	alt3	0.999368	0.941359	0.0580094	0.0153307	A3-67291-3617-4983[A1][1/1][DNT]
Tctex1d2	chr16	32425240	32426920	+	iret	0.109434	0.190312	-0.0808778	0.0153652	IR-66061-8539-8609-10156-10220[SPLICE][29/1]
Trim30a	chr7	104412214	104429350	-	cass	0.238095	0.809524	-0.571429	0.0154193	CA-20128-39073-46736-46759-55878[INC][7/3]
Arfgap1	chr2	180967244	180971113	+	cass	0.658655	0.757576	-0.0989218	0.0154884	CA-228998-3105-3309-3590-6826[INC][13/41][UPT]
Ptpn4	chr1	119765877	119783588	-	taca	0.867576	0.953178	-0.0856024	0.0155835	TC-19258-2-56590-66800-66843-66944-67023-74149[INC][5/1]
Gigyf1	chr5	137525171	137525558	+	alt3	0.999596	0.94698	0.0526153	0.0156145	A3-57330-9480-9680[A1][6/2]
Aifm1	chrX	48499771	48513397	-	mutx	0.633885	0.738607	-0.104721	0.0156219	ME-26926-3191-16555[M0][83/4][UPT]
Sybu	chr15	44746245	44748397	-	alt3	0.88514	0.966102	-0.080962	0.0156325	A3-319613-42755-44818[A0][22/2]
Arnt	chr3	95491022	95493859	+	alt3	0.792878	0.900051	-0.107174	0.015649	A3-11863-59781-62471[A1][14/1]
Pbrm1	chr14	31019148	31025649	+	mutx	0.274194	0.116166	0.158028	0.0157321	ME-66923-3156-9360[M0][14/8/4][UPT]
Casp2	chr6	42276694	42279925	+	cass	0.292308	0.483871	-0.191563	0.0158619	CA-12366-14747-14831-14892-17738[INC][1/15]
Shroom2	chrX	152623125	152657523	-	alt3	0.859375	0.696716	0.162659	0.0158686	A3-110380-115038-149336[A0][7/2]
Ggta1	chr2	35422179	35432631	-	cass	1	0.722222	0.277778	0.0159755	CA-14594-31912-41013-41194-42157[INC][22/1]
Zfp655	chr5	145235305	145238321	+	cass	1	0.808219	0.191781	0.0161285	CA-72611-6677-7022-7149-8335[INC][6/4][DNT]
Skil	chr3	31113407	31117038	+	alt5	0.597015	0.39478	0.202235	0.016192	A5-20482-21347-24755[A0][12/4]
Shq1	chr6	100632238	100637121	-	alt5	0.772727	1	-0.227273	0.0163542	A5-72171-37035-41865[A0][2/3]
Papd5	chr8	88247508	88250852	+	cass	0.893149	0.962567	-0.0694178	0.0164195	CA-214627-51404-52892-53021-54427[INC][22/4]
Aars	chr8	111033878	111037072	+	cass	0.608852	0.673086	-0.0642341	0.0164527	CA-234734-2942-3240-3297-5942[INC][6/109][UPT]
Dus3l	chr17	56768347	56768627	+	iret	0.407863	0.477677	-0.069814	0.0164839	IR-224907-6597-6663-6767-6878[SPLICE][7/1]
Gpsm3	chr17	34589805	34590940	+	cass	1	0.872727	0.127273	0.0164921	CA-106512-3455-3655-3758-3936[INC][25/1][UPT]
Ccser2	chr14	36874935	36896343	-	cass	0.878243	0.767228	0.111014	0.0165034	CA-72972-75510-81338-81471-92002[INC][1/3][DNT]
Dock7	chr4	98991363	99001201	-	cass	0.810303	1	-0.189697	0.0165602	CA-67299-122883-131457-131547-132456[INC][4/2]
Asnsd1	chr1	53346579	53348557	-	alt5	0.831018	0.907157	-0.0761386	0.016569	A5-70396-7141-8938[A0][9/9]
Stx3	chr19	11789556	11791844	-	cass	0.520673	0.694581	-0.173909	0.0166187	CA-20908-30658-32310-32356-32772[INC][3/46]
Lrrc16b	chr14	55507684	55508263	+	alt3	0.758669	0.689201	0.0694678	0.0166355	A3-268747-19712-20172[A1][8/3][DNT]
Gemin5	chr11	58122281	58125417	-	alt3	0.445528	0.612836	-0.167308	0.0168386	A3-216766-46608-49258[A0][9/14]
Wbp1	chr6	83120259	83120875	-	iret	0.129088	0.18459	-0.0555019	0.0168607	IR-22377-3585-3690-4174-4202[SPLICE][1/1][DNT]
BC003331	chr1	150388522	150390355	-	alt3	0.812566	0.732825	0.0797413	0.016957	A3-226499-5820-7533[A0][34/3]
Ppip5k2	chr1	97755885	97759363	-	cass	1	0.941164	0.0588361	0.016957	CA-227399-13924-16158-16249-17121[INC][11/1]
Fam188a	chr2	12386608	12405919	-	taca	0.928605	0.99182	-0.0632146	0.0170326	TC-66960-3-16601-22323-22438-24894-24968-26202-26282-35781[INC][1/2]
Mettl25	chr10	105832850	105841377	-	cass	0.403509	0.754386	-0.350877	0.0172634	CA-216292-3305-8160-8254-11365[INC][5/21][UPT]
Ip6k2	chr9	108796060	108797689	+	cass	0.108622	0.029253	0.0793695	0.0176201	CA-76500-3403-3547-3579-4290[INC][2/5][UPT][DNT]
Ptcd3	chr6	71905097	71907845	-	cass	0.897106	0.961853	-0.0647468	0.0176554	CA-69956-3969-4073-4110-6619[INC][99/2]
Gspt1	chr16	11238871	11240706	-	alt3	0.491948	0.58164	-0.0896927	0.0177081	A3-14852-16660-18454[A0][16/9]
Gspt1	chr16	11239031	11240706	-	alt3	0.491948	0.58164	-0.0896927	0.0177081	A3-14852-16660-18294[A0][3/1][DNT]
Rbbp5	chr1	132497929	132505664	+	alt5	0.21239	0.315897	-0.103507	0.0177838	A5-213464-23563-29397[A0][7/5][DNT]
Tec	chr5	72773830	72782174	-	cass	0	1	-1	0.0178571	CA-21682-89446-91962-92028-97563[INC][10/7]
L3mbtl1	chr2	162959515	162961081	+	cass	0.759997	0.913938	-0.153942	0.0179072	CA-241764-19140-19616-19721-20482[INC][3/1]
Zscan29	chr2	121165641	121170241	-	cass	0.166667	0.319853	-0.153186	0.0179164	CA-99334-4340-4746-4951-7431[INC][3/7][UPT][DNT]
Tpd52l2	chr2	181508165	181511614	+	cass	0.803951	0.86101	-0.0570589	0.0180253	CA-66314-14015-16251-16278-17321[INC][5/35]
Slc25a25	chr2	32420304	32421389	-	cass	0.843503	0.792059	0.0514443	0.0181439	CA-227731-33168-33779-33815-34054[INC][12/34]
Plekha5	chr6	140536647	140544186	+	cass	0.715556	0.854392	-0.138836	0.018167	CA-109135-115665-115907-115925-122621[INC][5/31]
Agfg1	chr1	82883180	82886186	+	alt3	0.747949	0.816928	-0.0689798	0.0181842	A3-15463-46879-49705[A1][26/2]
Pdcd11	chr19	47119792	47120423	+	iret	0.113873	0.202567	-0.0886935	0.0182259	IR-18572-32027-32130-32481-32659[SPLICE][12/1]
Ccdc171	chr4	83604021	83635741	+	cass	0.28	0.846154	-0.566154	0.0183184	CA-320226-81638-98280-98419-113095[INC][1/1]
Brat1	chr5	140710137	140711652	+	iret	0.875737	0.466701	0.409036	0.018331	IR-231841-8115-8270-9486-9631[SPLICE][2/1]
Ccnd3	chr17	47505050	47578791	+	cass	0.153846	0	0.153846	0.0184043	CA-12445-3216-73855-73983-76658[INC][2/23][UPT]
Thnsl2	chr6	71141219	71144346	-	cass	0.2	0	0.2	0.0184777	CA-232078-3086-5624-5692-5922[INC][6/26][UPT]
Rbm39	chr2	156178558	156179239	-	iret	0.559321	0.669337	-0.110016	0.0185789	IR-170791-4000-4064-4288-4682[SPLICE][1/2][DNT]
Robo2	chr16	73928023	73933867	-	cass	0.387137	0.280559	0.106578	0.0185806	CA-268902-480326-480741-480867-485735[INC][3/10]
Pcsk6	chr7	66025227	66031850	+	cass	0.678401	0.542898	0.135503	0.0186343	CA-18553-166272-166430-166469-172613[INC][3/4]
2210018M11Rik	chr7	98600671	98610864	-	cass	0.744108	0.843936	-0.0998286	0.0187103	CA-233545-48903-56822-56987-58742[INC][10/1]
Fn1	chr1	71597310	71598462	-	alt3	0.960195	0.910153	0.0500423	0.0188202	A3-14268-57798-58861[A1][1/1][DNT]
Phf21b	chr15	84791353	84791940	-	iret	0.265306	0.46988	-0.204573	0.018929	IR-271305-67188-67347-67700-67776[SPLICE][9/1]
Exoc1	chr5	76537697	76542237	+	cass	0.911285	0.978448	-0.0671635	0.0191686	CA-69940-11535-14424-14445-15728[INC][3/35]
Ss18	chr18	14636495	14640360	-	cass	0.615431	0.517259	0.0981724	0.0192224	CA-268996-45658-48430-48523-49296[INC][17/20]
Fam188a	chr2	12403997	12405919	-	alt3	0.981818	0.912806	0.0690122	0.0193056	A3-66960-16601-18463[A0][23/2]
Usp1	chr4	98923970	98928353	+	cass	0.685393	0.877551	-0.192158	0.0193507	CA-230484-3434-5626-5865-7424[INC][10/1][UPT]
Eral1	chr11	78074279	78074626	-	iret	0.29221	0.214203	0.0780067	0.0194007	IR-57837-8756-8906-9023-9104[SPLICE][14/4]
Pxk	chr14	8152080	8155344	+	alt3	0.561831	0.491423	0.0704079	0.019515	A3-218699-56938-60133[A1][14/17]
Fbrsl1	chr5	110378037	110379113	-	cass	0.329341	0.20197	0.127371	0.0195169	CA-381668-72610-73006-73075-73248[INC][2/5]
Atxn2	chr5	121811384	121814719	+	cass	0.529015	0.478672	0.050343	0.0195534	CA-20239-103004-104776-104945-105729[INC][12/10][DNT]
Gtpbp2	chr17	46164193	46164832	+	iret	0.124025	0.176305	-0.05228	0.0196071	IR-56055-6162-6347-6693-6802[SPLICE][15/1]
Taz	chrX	74288177	74288512	+	iret	0.937201	0.838415	0.0987857	0.0196107	IR-66826-8481-8523-8751-8817[SPLICE][7/2]
Slc25a10	chr11	120497013	120497460	+	iret	0.1966	0.126146	0.0704539	0.0196208	IR-27376-8177-8270-8547-8625[SPLICE][26/1]
Ube2e1	chr14	18330949	18331790	-	alt3	1	0.837209	0.162791	0.0196229	A3-22194-3158-3895[A1][54/1][UPT]
Txlng	chrX	162786616	162787677	-	iret	0.494737	0.303571	0.191165	0.0196248	IR-353170-44721-44841-45708-45783[SPLICE][10/1]
Nek1	chr8	61049783	61054621	+	cass	0.201584	0.316108	-0.114524	0.0197033	CA-18004-59728-59808-59940-64300[INC][3/15]
Asap1	chr15	64152829	64159003	-	alt5	0.385497	0.335149	0.0503478	0.0197622	A5-13196-226915-232989[A0][3/2/13/12]
Mtbp	chr15	55571294	55572967	+	alt3	0	0.357143	-0.357143	0.0199739	A3-105837-16982-18561[A1][1/14]
Tarbp2	chr15	102522848	102523673	+	iret	0.485749	0.626428	-0.140679	0.0200264	IR-21357-7657-7859-7993-8483[SPLICE][1/1][DNT]
Ezh2	chr6	47540676	47542405	-	cass	0.183333	0.322581	-0.139247	0.0200529	CA-14056-55665-56060-56186-57175[INC][28/10]
Mroh1	chr15	76432148	76433616	+	cass	0.916628	0.967525	-0.0508973	0.0201385	CA-223658-54783-55761-55884-56025[INC][6/1]
Hmgxb4	chr8	74993708	74999707	+	cass	1	0.698113	0.301887	0.0201492	CA-70823-3047-8132-8236-8857[INC][21/4][UPT]
Hnrnph3	chr10	63017523	63018224	-	alt5	0.676539	0.751922	-0.075383	0.0203619	A5-432467-8624-9239[A0][1/8]
Qpctl	chr7	19144659	19147150	-	cass	0.973683	0.90816	0.0655228	0.0205664	CA-67369-5327-7160-7313-7437[INC][6/1]
Dok1	chr6	83032766	83033429	-	alt3	0.666667	1	-0.333333	0.0206897	A3-13448-3101-3705[A1][28/2][UPT]
Dok1	chr6	83032804	83033429	-	alt3	0.666667	1	-0.333333	0.0206897	A3-13448-3101-3667[A1][1/1][UPT][DNT]
Sema4d	chr13	51725223	51748788	-	cass	0.447649	0.352645	0.095004	0.0208586	CA-20354-47964-62074-62138-71102[INC][3/6][UPT]
Wdr4	chr17	31503509	31509911	-	alt5	0.933333	0.838919	0.0944137	0.0209407	A5-57773-5575-11821[A0][5/44]
B130024G19Rik	chr7	70365382	70388458	+	cass	1	0.230769	0.769231	0.020979	CA-434198-3109-24110-24166-25924[INC][9/3][UPT]
Dcaf11	chr14	55560491	55561441	+	alt3	0.583333	0.9	-0.316667	0.0211394	A3-28199-3599-4414[A0][2/2/3][UPT]
Zfp12	chr5	143239953	143244318	+	cass	0.674419	0.810651	-0.136232	0.0212348	CA-231866-7873-8112-8208-11854[INC][8/4][DNT]
Nmi	chr2	51960570	51973003	-	cass	0.7	0.25	0.45	0.0213009	CA-64685-3300-3581-3621-15548[INC][13/12][UPT]
Atf6	chr1	170787345	170788674	-	alt3	0.928854	0.824443	0.104411	0.0213657	A3-226641-82164-83426[A1][10/1]
Jmjd4	chr11	59453510	59454058	+	alt3	0.439748	0.321124	0.118624	0.0213686	A3-194952-6601-7015[A2][7/2/10]
Myef2	chr2	125095911	125098074	-	cass	0.804589	0.750658	0.053931	0.0215187	CA-17876-28684-29026-29098-30540[INC][17/8]
Trim26	chr17	36837177	36851127	+	cass	0.846154	0.94332	-0.097166	0.0215891	CA-22670-3124-3324-3432-16515[INC][12/1][UPT]
Tcf3	chr10	80418765	80419598	-	alt3	0.119509	0.185877	-0.066368	0.0216193	A3-21423-17187-17888[A1][23/35]
Wdr17	chr8	54690003	54696396	-	cass	0.857501	1	-0.142499	0.0216714	CA-244484-31100-34128-34312-37134[INC][14/1]
Brox	chr1	183292474	183294449	-	alt3	0.174687	0.0137974	0.16089	0.0216932	A3-71678-5675-7534[A1][1/25]
Ddx26b	chrX	56493038	56496733	+	cass	0.332048	0.594286	-0.262238	0.021713	CA-236790-41295-42294-42405-44677[INC][4/4]
Medag	chr5	149422133	149427505	+	cass	0.913227	0.782032	0.131195	0.0218606	CA-70717-13438-18128-18241-18415[INC][30/1]
Taf6l	chr19	8773504	8774452	-	alt3	0.924528	0.776316	0.148213	0.0218955	A3-67706-3133-3963[A0][24/11][UPT]
Nrxn2	chr19	6443630	6450598	+	cass	0.703391	0.792985	-0.0895937	0.0219998	CA-18190-27911-32517-32547-34790[INC][9/3]
Stk35	chr2	129801403	129827986	+	cass	0.765306	0.649442	0.115864	0.0222296	CA-67333-4488-12971-13721-30257[INC][5/5][DNT]
Eps15l1	chr8	72340998	72358444	-	cass	0.863608	0.92356	-0.0599515	0.022363	CA-13859-66162-78303-78509-82950[INC][8/1][DNT]
Mllt1	chr17	56899768	56905854	-	cass	0.386523	0.314135	0.0723875	0.0225074	CA-64144-32677-35700-35826-38092[INC][19/5]
Ildr2	chr1	166270498	166294736	+	cass	0.838044	0.913525	-0.0754811	0.0225815	CA-100039795-19480-40277-40334-43452[INC][6/2]
Smpd4	chr16	17625719	17626537	+	alt3	0.0200402	0.5	-0.47996	0.0226263	A3-77626-9509-10185[A0][3/1]
Nr1h2	chr7	44551954	44552619	-	iret	0.671053	0.580327	0.0907259	0.0229701	IR-22260-4303-4417-4687-4969[SPLICE][16/1]
Casp9	chr4	141793842	141796833	+	alt3	0.982456	0.857143	0.125313	0.0230133	A3-12371-3375-6223[A1][21/2][UPT]
Casp9	chr4	141793842	141796690	+	alt3	0.982456	0.857143	0.125313	0.0230133	A3-12371-3375-6080[A1][1/1][UPT][DNT]
Rapgef1	chr2	29679132	29686282	+	cass	0.422001	0.477494	-0.0554936	0.023116	CA-107746-62550-63017-63131-69385[INC][15/9]
Pln	chr10	53337704	53344271	+	cass	0	0.0666667	-0.0666667	0.0231983	CA-18821-3110-7296-7423-9071[INC][6/102][UPT][DNT]
Fdxr	chr11	115271876	115272281	-	alt3	0.58727	0.727784	-0.140514	0.0236402	A3-14149-7783-8093[A0][16/2]
Fdxr	chr11	115271920	115272281	-	alt3	0.58727	0.727784	-0.140514	0.0236402	A3-14149-7783-8049[A0][1/1][DNT]
Cops4	chr5	100518442	100528689	+	taca	0.771654	0.843972	-0.0723181	0.023681	TC-26891-2-3242-8702-8769-12665-12745-13230[INC][1/10][UPT]
Mutyh	chr4	116807733	116814435	+	cass	0	0.217391	-0.217391	0.0237458	CA-70603-3038-6115-6208-9585[INC][4/5][UPT]
Uty	chrY	1168089	1170183	-	cass	0.365854	0.72973	-0.363876	0.0239049	CA-22290-78774-79481-79616-80553[INC][7/4]
Zfp384	chr6	125030797	125033317	+	cass	0.667692	0.565	0.102692	0.0239313	CA-269800-24785-25433-25616-27002[INC][5/2]
Slc12a7	chr13	73809905	73813671	+	cass	0.384615	0.765225	-0.38061	0.0239534	CA-20499-49388-49997-50012-52842[INC][1/22]
Hax1	chr3	89997737	89998665	-	alt3	0.727102	0.9372	-0.210098	0.0239848	A3-23897-3159-3949[A2][4/77/1/1][UPT]
Acd	chr8	105700006	105700357	-	alt3	0.142139	0.220733	-0.0785938	0.0240195	A3-497652-3814-4089[A0][1/1][DNT]
Tjap1	chr17	46260094	46261201	-	cass	0.848674	0.933015	-0.084341	0.0240673	CA-74094-24891-25117-25147-25824[INC][1/27]
Ank3	chr10	69980271	69982196	+	cass	0.423453	0.476193	-0.0527403	0.0242549	CA-11735-449687-450116-450143-451408[INC][3/28]
Fam179b	chr12	64965939	64976850	+	cass	0.0222222	0.0881186	-0.0658963	0.0242688	CA-328108-5287-7484-7514-13953[INC][1/12][UPT]
Mfsd10	chr5	34636592	34637145	-	alt3	0.298858	0.0447445	0.254113	0.0243092	A3-68294-3188-3522[A1][1/2/1][UPT][DNT]
Abcb1b	chr5	8806007	8812845	+	cass	1	0.772727	0.227273	0.02438	CA-18669-11024-15411-15469-17508[INC][6/2]
Tnnt1	chr7	4512264	4513612	-	alt3	0.27619	0.164062	0.112128	0.0243925	A3-21955-5395-6711[A1][20/8]
Cecr2	chr6	120756548	120757690	+	alt5	0.450113	0.875	-0.424887	0.0243973	A5-330409-93128-94145[A0][2/1]
Zfp346	chr13	55113677	55122514	+	cass	0.912117	0.981616	-0.0694982	0.024408	CA-26919-11462-13171-13316-20021[INC][6/4]
Dars2	chr1	161046776	161051437	-	cass	0.776744	0.878299	-0.101555	0.0244361	CA-226539-22302-23632-23695-26703[INC][20/1]
Pax6	chr2	105692736	105697363	+	cass	0.933775	1	-0.0662252	0.0244418	CA-18508-26957-29410-29561-30374[INC][24/2][DNT]
1110007C09Rik	chr13	49203717	49205344	-	cass	0.863885	0.920685	-0.0568006	0.0244894	CA-68480-13835-15038-15098-15237[INC][26/1]
Lmbr1l	chr15	98908519	98908920	-	iret	0.0345603	0.108571	-0.0740111	0.0247651	IR-74775-12177-12250-12339-12579[SPLICE][1/1]
Cux1	chr5	136312642	136314402	-	alt3	0.961538	0.787234	0.174304	0.0250678	A3-13047-256125-257789[A1][3/3]
Cenpt	chr8	105849186	105849520	-	iret	0.0794616	0.162543	-0.0830812	0.0251006	IR-320394-5487-5584-5685-5822[SPLICE][33/1]
Mlh1	chr9	111249219	111255715	-	cass	1	0.905555	0.094445	0.0251905	CA-17350-18981-21632-21745-25295[INC][13/1]
Usp24	chr4	106370983	106372763	+	iret	0.102942	0.0351759	0.0677665	0.0251991	IR-329908-57771-57883-59475-59552[SPLICE][3/1]
Oprl1	chr2	181715689	181718731	+	cass	0.251373	0.169645	0.0817279	0.0252	CA-18389-3931-5939-6078-6361[INC][5/14]
Wbp1l	chr19	46599136	46644454	+	cass	0.480306	0.362038	0.118268	0.0252195	CA-226178-3188-10606-10654-48247[INC][43/27][UPT]
Orc5	chr5	22526362	22526582	-	iret	0.0643454	0.117412	-0.0530666	0.0253288	IR-26429-26748-26797-26878-26969[SPLICE][16/1]
L3mbtl1	chr2	162966545	162967084	+	iret	0.19802	0.319444	-0.121425	0.0254287	IR-241764-26081-26196-26521-26621[SPLICE][2/1]
Slc38a10	chr11	120106433	120109535	-	alt3	0.762041	0.868011	-0.10597	0.0254371	A3-72055-44920-47918[A0][15/1]
Zfp58	chr13	67494602	67500452	-	cass	0.0689655	0.181818	-0.112853	0.0255339	CA-238693-3152-7311-7338-8793[INC][1/17][UPT]
BC053749	chr7	30549606	30552271	-	cass	0.333333	0.722222	-0.388889	0.0255629	CA-333193-3065-4438-4515-5569[INC][6/1][UPT]
Apitd1	chr4	149132258	149137581	-	alt3	0.0833333	0.0294118	0.0539216	0.025913	A3-69928-3125-8342[A1][1/31][UPT]
Fam149b	chr14	20375509	20378522	+	cass	0.603537	0.726127	-0.122589	0.0259418	CA-105428-30452-32613-32838-33238[INC][8/2]
Kcnh6	chr11	106023724	106025877	+	alt3	0.0714286	0.166667	-0.0952381	0.026094	A3-192775-18716-20676[A0][1/4]
Cadm1	chr9	47813772	47848297	+	taca	0.299262	0.362926	-0.0636639	0.0262096	TC-54725-2-286594-302025-302058-309365-309419-320815[INC][2/5]
Atg2b	chr12	105648988	105649631	-	alt3	0.884615	0.949507	-0.064892	0.0262409	A3-76559-38767-39253[A1][6/2]
Soat1	chr1	156457945	156474239	-	cass	0.854545	1	-0.145455	0.0263062	CA-20652-3181-10530-10671-19324[INC][2/2][UPT]
Akap13	chr7	75743964	75746809	+	alt3	0.828947	0.656566	0.172382	0.0263354	A3-75547-291476-294277[A1][10/2]
Trmt2a	chr16	18252401	18253497	+	cass	0.928205	0.991188	-0.0629825	0.0263474	CA-15547-6595-7041-7138-7217[INC][2/1][DNT]
Grik1	chr16	87950027	87957596	-	cass	0.455696	0.31746	0.138236	0.0266276	CA-14805-335769-337925-337970-343117[INC][2/13]
Nckap5	chr1	125913619	125981696	-	cass	1	0.692308	0.307692	0.0266438	CA-210356-852250-856570-856707-918611[INC][7/2][DNT]
Mrps10	chr17	47372426	47375108	+	cass	0.841837	0.752336	0.0895003	0.0267392	CA-64657-6605-6689-6759-9086[INC][37/4]
Vps54	chr11	21263198	21264870	+	alt3	0.342721	0.5	-0.157279	0.0268828	A3-245944-27466-28983[A0][5/6]
Stxbp5l	chr16	37139843	37174361	-	taca	0.836367	0.654545	0.181822	0.0269317	TC-207227-2-213662-231114-231207-245512-245683-247875[INC][1/4]
Timeless	chr10	128249967	128250461	+	alt3	0.889263	0.58903	0.300233	0.027014	A3-21853-21048-21400[A0][18/6]
Dlg3	chrX	100767726	100771664	+	cass	0.260153	0.31189	-0.0517367	0.0270206	CA-53310-3706-6584-6638-6892[INC][4/4][UPT]
Exoc1	chr5	76554099	76559166	+	cass	0.702422	0.549693	0.152729	0.0270519	CA-69940-27883-31496-31541-32681[INC][13/4]
Cxcl16	chr11	70458744	70459166	-	iret	0.025641	0.219512	-0.193871	0.0270526	IR-66102-3817-3956-4157-4240[SPLICE][37/1]
Capn3	chr2	120502386	120502592	+	iret	0.0771277	0.227628	-0.1505	0.0271796	IR-12335-41794-41852-41936-42001[SPLICE][17/2]
9030617O03Rik	chr12	100779094	100829724	+	cass	0	0.115312	-0.115312	0.0274002	CA-217830-3188-11493-11550-53476[INC][5/45][UPT]
Rapgef6	chr11	54691237	54699285	+	cass	0.211931	0.358312	-0.146381	0.0276119	CA-192786-171896-174425-174728-176235[INC][8/3][DNT]
Trpm3	chr19	22732999	22766807	+	cass	0.550184	0.472539	0.0776441	0.0278435	CA-226025-597055-613654-613729-630517[INC][9/26]
Unc13b	chr4	43115102	43165977	+	cass	0.531915	0.25	0.281915	0.0282777	CA-22249-59177-105459-105495-109760[INC][7/5]
Pdlim5	chr3	142304704	142312213	-	cass	0.718841	0.446326	0.272516	0.0283714	CA-56376-86574-92398-92413-93974[INC][9/2]
Mynn	chr3	30603503	30607829	+	alt5	0.675	0.87931	-0.20431	0.0283974	A5-80732-4417-7950[A0][18/32]
Rrp36	chr17	46670110	46674286	-	taca	0.702222	0.816455	-0.114233	0.0284076	TC-224823-2-3059-4408-4731-4815-4920-7070[INC][2/9][UPT]
Smarca2	chr19	26749851	26752040	+	cass	0.0935716	0.174789	-0.0812169	0.028471	CA-67155-147788-148962-148997-149664[INC][5/18]
Plekha5	chr6	140552714	140569414	+	taca	0.839806	0.673387	0.166419	0.0285469	TC-109135-2-131700-134852-134972-135705-135759-148254[INC][1/13]
Porcn	chrX	8201443	8203288	-	mutx	0.605789	0.518202	0.0875874	0.0286706	ME-53627-6367-7956[M0][2/3]
Auts2	chr5	131439297	131445481	-	mutx	0.228669	0.30107	-0.0724009	0.0287402	ME-319974-1099945-1104650[M0][1/17][DNT]
Ngb	chr12	87097530	87100114	-	alt5	0.154672	0.0979898	0.0566826	0.0289802	A5-64242-5424-6993[A0][11/2][DNT]
Hnrnpk	chr13	58396826	58399211	-	cass	0.876485	0.802233	0.0742517	0.0290219	CA-15387-6361-7720-7764-8617[INC][753/8]
Rpl12	chr2	32962984	32963852	+	cass	0.931707	0.991561	-0.0598539	0.0292555	CA-269261-4355-4785-4872-5029[INC][1015/5]
Pex2	chr3	5560499	5563271	-	cass	0.510488	0.613468	-0.102981	0.0294111	CA-19302-16075-16507-16571-17479[INC][3/17][DNT]
Fance	chr17	28316858	28317610	+	cass	0.5	0.333009	0.166991	0.0294863	CA-72775-6374-6628-6694-6938[INC][14/8]
Gphn	chr12	78412340	78454850	+	cass	0.296552	0.210317	0.0862343	0.0295054	CA-268566-188779-211519-211558-231102[INC][1/16]
Usp37	chr1	74441531	74450554	-	cass	0.906977	1	-0.0930233	0.029587	CA-319651-96792-102758-102874-105685[INC][6/1]
Qrich1	chr9	108517717	108528917	+	cass	0.955028	0.852632	0.102396	0.029712	CA-69232-3890-4680-4740-14502[INC][8/3][UPT]
Sh2b2	chr5	136224154	136224495	-	alt3	0.98204	0.867925	0.114116	0.0297303	A3-23921-23499-23749[A0][9/1]
Prom1	chr5	44000776	44001900	-	cass	0.923947	0.99998	-0.0760335	0.0297851	CA-19126-102951-103443-103467-103891[INC][6/1]
Cacna1a	chr8	84638611	84640248	+	alt3	0.977778	0.895522	0.0822554	0.0297985	A3-12286-226502-227886[A0][2/1][DNT]
Flna	chrX	74230505	74233337	-	cass	0.567698	0.65233	-0.0846321	0.0299021	CA-192176-16386-16544-16568-18781[INC][10/33]
Hax1	chr3	89997386	89998002	-	iret	0.736061	0.553764	0.182297	0.0299576	IR-23897-3683-3949-4112-4300[SPLICE][35/2]
Chd8	chr14	52212562	52213022	-	alt3	0.319635	0.263869	0.055766	0.030023	A3-67772-27749-28010[A0][5/24]
Ifi203	chr1	173936517	173942293	-	cass	0.5	1	-0.5	0.030104	CA-15950-3263-7466-7751-8853[INC][22/3]
Plxna3	chrX	74335769	74336190	+	iret	0.0238196	0.112222	-0.0884026	0.0301882	IR-18846-9704-9801-9935-10126[SPLICE][7/2]
Faxc	chr4	21948691	21982501	+	cass	0.76	0.869318	-0.109318	0.0302367	CA-76132-20563-30118-30342-54060[INC][4/5]
Gria2	chr3	80690403	80692531	-	cass	0.410925	0.470868	-0.0599424	0.0303048	CA-14800-113507-114357-114472-115273[INC][1/4]
Ssh3	chr19	4267746	4268581	-	iret	0.173921	0.269663	-0.0957427	0.0304126	IR-245857-3590-3628-4194-4426[SPLICE][3/1]
Kbtbd3	chr9	4309898	4313805	+	alt3	0	0.107143	-0.107143	0.0305736	A3-69149-3192-7064[A0][1/7][UPT]
Slx4ip	chr2	137000183	137044076	+	cass	0.736842	0.416667	0.320175	0.0307281	CA-74243-112056-116716-116837-155782[INC][21/10]
Slc22a5	chr11	53876008	53891677	-	cass	0.828221	0.938272	-0.110051	0.0307501	CA-20520-3557-10939-11043-18540[INC][13/2][UPT]
Pou2f1	chr1	165931661	166002633	-	taca	0.564516	0.353846	0.21067	0.0308208	TC-18986-2-3073-52778-52854-59632-59733-73907[INC][1/19][UPT]
Nuak2	chr1	132324952	132327847	+	cass	0.0967742	0.428571	-0.331797	0.0308996	CA-74137-11949-13081-13105-14572[INC][4/19]
Lca5	chr9	83426592	83441098	-	cass	0.210084	0.538462	-0.328378	0.0308996	CA-75782-3219-15179-15248-17166[INC][1/15][UPT]
Ccdc33	chr9	58033219	58033714	-	alt3	0.307692	0.857143	-0.549451	0.0309598	A3-382077-88268-88604[A1][6/1]
Sema6c	chr3	95171557	95173652	+	cass	0.214953	0.130112	0.0848417	0.0310077	CA-20360-10229-10417-10513-10881[INC][7/7][DNT]
Lrrfip1	chr1	91107297	91112296	+	taca	0.869355	0.930048	-0.0606929	0.0311363	TC-16978-2-111664-112853-112946-114628-114721-116429[INC][5/22]
Ncaph2	chr15	89370394	89370642	+	alt3	0.226795	0.176103	0.0506914	0.0312012	A3-52683-17767-17922[A0][1/1][DNT]
Zfp821	chr8	109717761	109721342	+	alt5	0.485149	0.596971	-0.111823	0.0313831	A5-75871-15213-18646[A0][17/17]
Fopnl	chr16	14311046	14317332	-	cass	0.913669	1	-0.0863309	0.0313948	CA-66086-3039-6319-6517-9201[INC][57/1][UPT]
Serac1	chr17	6067528	6070888	-	cass	0.936508	0.69697	0.239538	0.0314527	CA-321007-11987-13351-13441-15079[INC][10/2]
Ermard	chr17	15059343	15061181	+	cass	0.956757	0.861111	0.0956456	0.0317035	CA-381062-20858-21154-21373-22457[INC][8/2]
Rgs12	chr5	35020313	35021258	+	alt3	0.999485	0.946126	0.0533585	0.0320243	A3-71729-73959-74812[A0][24/1]
Kank1	chr19	25422918	25425983	+	cass	0.537693	0.605055	-0.0673625	0.0320521	CA-107351-188826-189936-190182-191695[INC][8/1]
Zkscan17	chr11	59502919	59503809	-	alt5	1	0.938144	0.0618557	0.0320904	A5-268417-5830-6540[A0][7/13]
Ormdl2	chr10	128820260	128821597	-	alt3	0.556818	0.741176	-0.184358	0.0320915	A3-66844-3090-4371[A3][2/27/3/14][UPT]
2310022A10Rik	chr7	27571563	27574739	+	alt5	0.00563603	0.0617213	-0.0560853	0.0321624	A5-66367-21269-24296[A0][13/1]
Gnb1l	chr16	18499045	18548190	+	cass	0.741933	1	-0.258067	0.0321637	CA-13972-3373-48343-48506-52325[INC][1/1]
1700086O06Rik	chr18	38238404	38250197	-	taca	0.5	0.214286	0.285714	0.0321671	TC-73516-2-3852-12612-12727-13814-13993-14376[INC][1/1][UPT][DNT]
Eps8	chr6	137539321	137591491	-	alt3	0.867647	0.967742	-0.100095	0.032215	A3-13860-60703-112799[A0][10/2]
Tmem191c	chr16	17277668	17277890	+	iret	0.326815	0.390425	-0.0636105	0.0322465	IR-224019-4369-4442-4551-4592[SPLICE][9/1]
Arhgap4	chrX	73906668	73911270	-	taca	0.108108	0.25	-0.141892	0.0327433	TC-171207-2-3136-3963-4143-6000-6145-7422[INC][1/34][UPT]
Grip1	chr10	119819511	119930035	+	cass	0.894737	0.62963	0.265107	0.0327814	CA-74053-368321-446401-446482-478587[INC][4/4][UPT]
Lypla1	chr1	4886743	4889609	+	alt3	0.779502	0.70262	0.0768819	0.0328177	A3-21399-32138-34917[A1][2/1][DNT]
Lypla1	chr1	4886743	4889601	+	alt3	0.779502	0.70262	0.0768819	0.0328177	A3-21399-32138-34909[A1][55/14]
Lypla1	chr1	4886743	4889559	+	alt3	0.779502	0.70262	0.0768819	0.0328177	A3-21399-32138-34867[A1][4/2][DNT]
Lypla1	chr1	4886743	4889508	+	alt3	0.779502	0.70262	0.0768819	0.0328177	A3-21399-32138-34816[A1][1/1][DNT]
Ankrd27	chr7	35620542	35622348	+	alt3	0.906975	0.963666	-0.0566904	0.0328628	A3-245886-37416-39103[A1][17/1]
Eva1c	chr16	90830858	90876190	+	taca	0.590909	1	-0.409091	0.0328979	TC-70967-2-3574-38396-38593-41707-41831-48180[INC][6/1][UPT]
Setdb1	chr3	95339906	95340311	-	alt3	0.840709	0.911067	-0.0703581	0.0329123	A3-84505-20041-20296[A1][22/4]
Sfswap	chr5	129543213	129549683	+	alt5	0.948634	0.880952	0.0676814	0.0329725	A5-231769-44983-51223[A0][4/11]
1700066M21Rik	chr1	57377643	57380144	+	cass	0.0666667	0.578947	-0.512281	0.0330055	CA-73467-3327-5087-5193-5422[INC][2/1][UPT][DNT]
Mettl23	chr11	116843556	116845944	+	alt3	0.990902	0.499995	0.490907	0.0331104	A3-74319-3260-5431[A0][2/1][UPT]
Kdm5c	chrX	152237632	152240195	+	cass	0.976285	0.912451	0.0638336	0.0331295	CA-20591-7481-9400-9523-9796[INC][20/3]
Tcf7	chr11	52257683	52260620	-	cass	0.209524	0.0769231	0.132601	0.033219	CA-21414-25041-26626-26719-27768[INC][17/15]
Pgap2	chr7	102235661	102236345	+	alt5	0.192833	0.73984	-0.547007	0.0333088	A5-233575-15588-16020[A0][3/1]
Itgb4	chr11	115997949	115999954	+	alt5	0.87631	0.938729	-0.0624191	0.0335455	A5-192897-26225-28073[A0][2/8]
Fhod1	chr8	105337317	105337768	-	alt3	0.428571	0	0.428571	0.0336538	A3-234686-13296-13653[A0][1/6]
Acads	chr5	115111856	115112390	-	iret	0.0732321	0.167291	-0.0940589	0.0337349	IR-11409-9922-10074-10286-10457[SPLICE][20/1]
Ocrl	chrX	47948124	47960568	+	cass	0.765349	0.684554	0.0807945	0.033948	CA-320634-38905-46754-46778-50997[INC][6/2]
Gtf2ird2	chr5	134191179	134192790	+	alt5	0.181818	0.304348	-0.12253	0.0339608	A5-114674-10142-11615[A0][9/2]
Zbtb20	chr16	43569680	43577192	+	cass	0.446423	0.260704	0.185718	0.0340137	CA-56490-325498-327450-327508-332746[INC][12/5]
Kcnt1	chr2	25909204	25909676	+	iret	0.234303	0.294172	-0.0598691	0.0340453	IR-227632-48351-48453-48740-48824[SPLICE][10/3]
Usp47	chr7	112077791	112082560	+	cass	0.358493	0.450512	-0.0920188	0.034057	CA-74996-57454-59666-59726-61924[INC][3/37]
Zkscan2	chr7	123484939	123490261	-	cass	0.292308	0.121951	0.170356	0.0341281	CA-210162-13871-15804-15964-18018[INC][1/4]
Dph6	chr2	114519711	114535585	-	cass	0.555556	0.725451	-0.169895	0.0342869	CA-66632-122404-134790-134885-138129[INC][20/3]
Nsun5	chr5	135374926	135375484	+	alt5	0.382979	0.534977	-0.151998	0.0343791	A5-100609-7974-8322[A0][4/14]
Rft1	chr14	30676849	30677816	+	alt5	0.240688	0.14797	0.0927176	0.0344076	A5-328370-25475-26312[A0][6/1]
St18	chr1	6730050	6752367	+	cass	0.000448063	0.75	-0.749552	0.0345232	CA-240690-246010-253349-253427-268065[INC][6/3][UPT]
Stag1	chr9	100643622	100705253	+	cass	0.0222043	0.081095	-0.0588907	0.034645	CA-20842-3174-22627-22676-64530[INC][2/21][UPT]
Ddx41	chr13	55535729	55536044	-	iret	0.0977505	0.158739	-0.0609886	0.0347286	IR-72935-3613-3773-3854-3929[SPLICE][67/3]
Ddx41	chr13	55535762	55536044	-	iret	0.0977505	0.158739	-0.0609886	0.0347286	IR-72935-3613-3773-3854-3896[SPLICE][2/1][DNT]
Clasrp	chr7	19603189	19604460	-	alt3	0.905405	0.985915	-0.0805101	0.0348154	A3-53609-3057-4279[A1][42/2][UPT]
Cdc14b	chr13	64196642	64205416	-	taca	1	0.804349	0.195651	0.0349978	TC-218294-2-72718-76540-76657-80943-81009-81313[INC][1/4][DNT]
Zdhhc12	chr2	30091666	30092064	-	alt3	1	0.924051	0.0759494	0.0350698	A3-66220-4648-4969[A1][18/1]
Nfatc2ip	chr7	126382853	126390571	-	taca	1	0.834862	0.165138	0.0353655	TC-18020-2-9352-11981-12126-12226-12336-14598[INC][6/1][DNT]
Cdan1	chr2	120825241	120850438	-	cass	0.333333	0.156627	0.176707	0.0353959	CA-140810-3529-16324-16420-28269[INC][1/5][UPT]
Bicd1	chr6	149518905	149556900	+	cass	0.793991	0.880239	-0.0862479	0.0355742	CA-12121-113228-144464-144540-150758[INC][7/4][DNT]
Ulk3	chr9	57593750	57594045	+	iret	0.113924	0.20407	-0.0901457	0.0356853	IR-71742-7299-7402-7530-7595[SPLICE][7/1]
Kif17	chr4	138254272	138255697	+	cass	0.941202	0.882326	0.0588767	0.0357253	CA-230863-6943-7287-7362-8141[INC][54/2]
5530601H04Rik	chrX	105044001	105066876	-	cass	0.641304	0.768763	-0.127458	0.0359368	CA-71445-6366-25114-25216-29013[INC][23/18]
Sh2d3c	chr2	32737518	32744878	+	cass	0.666667	0.462983	0.203683	0.0360675	CA-27387-19504-23155-23613-26696[INC][2/30]
Cyba	chr8	122426185	122427302	-	cass	0.987952	0.915575	0.0723768	0.0360871	CA-13057-8712-8921-9005-9673[INC][110/5]
Fbxl6	chr15	76537089	76537419	-	iret	0.0783988	0.133621	-0.0552217	0.0362066	IR-30840-4326-4458-4549-4657[SPLICE][20/1]
Rars2	chr4	34623410	34630569	+	cass	0.96507	0.889047	0.0760229	0.0363522	CA-109093-11556-13443-13527-18515[INC][47/2]
Sltm	chr9	70559036	70572175	+	cass	0.934272	0.986395	-0.0521223	0.0364793	CA-66660-19324-23036-23084-32371[INC][1/4]
Izumo4	chr10	80704417	80704712	+	alt3	0.0178714	0.118405	-0.100534	0.0365491	A3-71564-4743-5021[A1][1/12]
Fam195a	chr17	25864593	25868542	-	cass	0.248826	0.160795	0.0880311	0.0366471	CA-68241-3325-6071-6204-7017[INC][1/54]
Plekha6	chr1	133273857	133280406	+	cass	0.845676	0.919825	-0.0741493	0.0367535	CA-240753-31278-31696-31783-37242[INC][1/4]
2410004N09Rik	chr18	33794891	33795988	+	cass	0.961749	0.905556	0.0561931	0.0368334	CA-69749-3233-3491-3554-3961[INC][1/1][UPT][DNT]
Ccdc64	chr5	115648174	115651938	-	cass	0.913877	0.854689	0.0591881	0.036992	CA-75665-82741-83295-83404-84990[INC][3/18][DNT]
Erp44	chr4	48219342	48279451	-	taca	1	0.895665	0.104335	0.0370943	TC-76299-3-3206-5803-5848-39040-39113-41254-41294-63062[INC][1/1][UPT]
D430042O09Rik	chr7	125707922	125753048	+	cass	0.466667	0.804878	-0.338211	0.0371751	CA-233865-3073-23433-23489-48097[INC][3/6][UPT]
Htra2	chr6	83052697	83053069	-	iret	0.286428	0.214108	0.0723196	0.0373101	IR-64704-4501-4534-4768-4874[SPLICE][14/2]
Polr3gl	chr3	96579797	96580088	-	iret	0.348837	0.257512	0.0913256	0.0373484	IR-69870-17069-17143-17247-17361[SPLICE][9/1]
Ppip5k2	chr1	97719833	97723833	-	cass	0.392193	0.28179	0.110403	0.0374163	CA-227399-49423-51813-51987-53186[INC][1/13]
Hpca	chr4	129118363	129121666	-	cass	0.169231	0.238806	-0.0695752	0.0376333	CA-15444-3171-4540-4591-5978[INC][1/4]
Rtel1	chr2	181354352	181355551	+	cass	0.765206	0.452381	0.312825	0.0378958	CA-269400-37719-38285-38402-38604[INC][7/5]
Ube2q2	chr9	55162967	55176246	+	cass	0.780009	0.716311	0.0636972	0.0378961	CA-109161-16701-21834-21939-29822[INC][15/2]
D930015E06Rik	chr3	83900326	83901465	-	alt3	1	0.860251	0.139749	0.0379939	A3-229473-141816-142835[A0][26/4]
Mms19	chr19	41962949	41963469	-	alt3	0.932203	1	-0.0677966	0.0379952	A3-72199-20736-21187[A1][20/1]
Smpd4	chr16	17625719	17626018	+	iret	0.0565579	0.121452	-0.0648943	0.0380357	IR-77626-9366-9509-9590-9666[SPLICE][50/1]
Slx4ip	chr2	137043999	137066229	+	taca	1	0.64748	0.35252	0.0381633	TC-74243-2-155860-158499-158588-171263-171338-177912[INC][1/3]
Prrx1	chr1	163248255	163257941	-	cass	0.419738	0.645062	-0.225323	0.0382286	CA-18933-58890-62602-62674-68254[INC][12/13][DNT]
Epb4	chr10	25495444	25501630	+	cass	0.815603	0.664865	0.150738	0.038264	CA-13822-138794-142978-143146-144780[INC][2/1]
Nktr	chr9	121741597	121742786	+	alt3	0.625674	0.692519	-0.0668455	0.0382925	A3-18087-25563-26607[A0][6/1]
Otud5	chrX	7873839	7875283	+	alt3	0.254222	0.203884	0.0503372	0.0382985	A3-54644-35123-36454[A0][1/1][DNT]
Otud5	chrX	7873839	7874861	+	alt3	0.254222	0.203884	0.0503372	0.0382985	A3-54644-35123-36032[A0][1/1][DNT]
Dpp7	chr2	25353152	25353515	-	iret	0.226604	0.303902	-0.0772982	0.038424	IR-83768-5816-5973-6115-6180[SPLICE][11/2]
Rabepk	chr2	34785566	34790654	-	alt3	0.868089	0.788386	0.0797029	0.0386139	A3-227746-12410-17346[A1][22/3]
Fam126b	chr1	58557976	58565953	-	alt5	0.0353982	0.0984858	-0.0630875	0.03866	A5-213056-23379-31276[A0][49/1]
Ythdc1	chr5	86804536	86815729	+	cass	0.506494	0.284404	0.22209	0.0386835	CA-231386-3102-7815-7851-14139[INC][2/9][UPT]
Tbc1d19	chr5	53830454	53833044	+	cass	0.266622	0.392925	-0.126303	0.0387289	CA-67249-23874-24740-24862-26343[INC][1/32]
Ascc2	chr11	4656268	4664302	+	taca	1	0.941368	0.0586319	0.038826	TC-75452-2-21544-23422-23533-24479-24592-29436[INC][16/1]
Nae1	chr8	104527082	104528216	-	cass	0.954547	0.879716	0.0748312	0.0388567	CA-234664-9451-10188-10260-10475[INC][44/5]
Sltm	chr9	70572148	70574624	+	cass	0.942676	0.880053	0.0626235	0.0388595	CA-66660-32399-33679-34148-34798[INC][7/3]
Mthfd2l	chr5	90974322	91021367	+	cass	0.830039	0.926284	-0.096245	0.038874	CA-665563-46220-72298-72424-91956[INC][3/1][DNT]
Tle1	chr4	72158212	72169195	-	alt5	0.259263	0.10047	0.158794	0.0388801	A5-21885-34723-45502[A0][20/2]
Aasdh	chr5	76904208	76905451	-	cass	0.846154	0.481481	0.364672	0.0391336	CA-231326-3092-3502-3556-4134[INC][20/14][UPT]
Sorbs1	chr19	40318021	40324831	-	cass	0.589333	0.517767	0.0715655	0.0391366	CA-20411-192066-194852-195020-198744[INC][12/17]
Pla2g3	chr11	3491891	3492241	+	iret	0.137615	0.269231	-0.131616	0.0392278	IR-237625-6665-6795-6899-7016[SPLICE][3/1]
Nemf	chr12	69340977	69341480	-	alt3	0.963256	0.903955	0.0593009	0.0393012	A3-66244-18904-19199[A0][1/1][DNT]
Nemf	chr12	69340994	69341480	-	alt3	0.963256	0.903955	0.0593009	0.0393012	A3-66244-18904-19182[A0][19/1][DNT]
Znf512b	chr2	181589372	181590180	-	iret	0.87247	0.777778	0.0946919	0.0393713	IR-269401-5280-5409-5502-6089[SPLICE][2/1]
Med7	chr11	46436970	46442720	+	cass	0.670692	0.836735	-0.166043	0.0394496	CA-66213-3245-5859-5878-6616[INC][1/9][UPT][DNT]
Rpain	chr11	70973014	70974131	+	cass	0.846154	0.925676	-0.0795218	0.039647	CA-69723-5876-6602-6714-6869[INC][23/2]
Focad	chr4	88185879	88229426	+	cass	0.879195	0.965517	-0.0863226	0.0397311	CA-230393-94453-105129-105387-137693[INC][4/4]
Coro6	chr11	77462624	77464109	+	cass	0.12	0.029703	0.090297	0.0398761	CA-216961-1842-2743-2811-2939[INC][1/5][UPT]
Tfdp2	chr9	96287600	96295126	+	cass	0.619048	0.752424	-0.133376	0.0399264	CA-211586-94448-97305-97353-101690[INC][21/12]
8430427H17Rik	chr2	153417959	153420808	-	alt5	0.709846	0.589744	0.120102	0.0399265	A5-329540-112162-114826[A0][4/16]
Itsn2	chr12	4639654	4650118	+	cass	0.405263	0.497432	-0.0921689	0.0399684	CA-20403-49787-50905-50986-59975[INC][7/30]
Dpf1	chr7	29313081	29314401	+	cass	0.788039	0.693905	0.0941334	0.0401753	CA-29861-12209-13134-13185-13278[INC][6/1]
Chd6	chr2	160969338	160970205	-	alt3	0.981624	0.931579	0.0500449	0.0402836	A3-71389-141911-142718[A0][3/1]
Mtss1	chr15	58941233	58945523	-	alt5	0.274621	0.19295	0.081671	0.0403165	A5-211401-139502-140896[A0][14/3][DNT]
Traf7	chr17	24516503	24518798	-	alt3	0.296256	0.414854	-0.118598	0.0403731	A3-224619-12197-14435[A1][2/1][DNT]
Traf7	chr17	24516504	24518798	-	alt3	0.296256	0.414854	-0.118598	0.0403731	A3-224619-12197-14434[A1][42/55]
Traf7	chr17	24516510	24518798	-	alt3	0.296256	0.414854	-0.118598	0.0403731	A3-224619-12197-14428[A1][2/1][DNT]
Traf7	chr17	24516526	24518798	-	alt3	0.296256	0.414854	-0.118598	0.0403731	A3-224619-12197-14412[A1][1/1][DNT]
Traf7	chr17	24516550	24518798	-	alt3	0.296256	0.414854	-0.118598	0.0403731	A3-224619-12197-14388[A1][1/1]
Traf7	chr17	24516562	24518798	-	alt3	0.296256	0.414854	-0.118598	0.0403731	A3-224619-12197-14376[A1][1/1]
Pisd	chr5	32764772	32785625	-	cass	0.893878	0.969849	-0.0759717	0.040385	CA-320951-3078-14160-14231-23678[INC][121/3][UPT]
Top1mt	chr15	75669286	75670183	-	alt3	0.967742	0.884031	0.0837108	0.0404474	A3-72960-11729-12504[A0][10/1]
Dpp7	chr2	25355813	25356141	-	iret	0.0539421	0.11045	-0.056508	0.0405298	IR-83768-3190-3304-3379-3519[SPLICE][28/2]
Ecscr	chr18	35713087	35715214	-	cass	0.890411	1	-0.109589	0.0405372	CA-68545-9313-10754-10851-11057[INC][18/2][DNT]
Gpr137b	chr13	13359125	13361421	-	cass	0.167521	0.102891	0.0646298	0.0406977	CA-83924-35327-35552-35797-37201[INC][1/17][DNT]
Mars	chr10	127296540	127296943	-	cass	0.596323	0.461663	0.134659	0.0407098	CA-216443-17914-18046-18070-18153[INC][7/88]
Zcchc2	chr1	106023663	106027530	+	alt3	0.10426	0.2	-0.0957404	0.0407266	A3-227449-36353-40126[A1][2/7]
Trub2	chr2	29776110	29779894	-	cass	0.974359	0.912247	0.0621124	0.0408089	CA-227682-10849-11803-11940-12715[INC][15/2][DNT]
Arl13b	chr16	62827163	62846997	-	cass	0.99888	0.842697	0.156184	0.0409118	CA-68146-3356-19227-19298-22627[INC][21/2][UPT]
Smtn	chr11	3517526	3521967	-	cass	0.983471	0.906433	0.0770383	0.0409647	CA-29856-20476-21376-21541-24465[INC][38/10][DNT]
Zmym3	chrX	101416908	101417329	-	alt3	0.462771	0.537905	-0.0751344	0.0409878	A3-56364-6399-6777[A1][23/2]
Zfp62	chr11	49214222	49215492	+	alt5	0.888889	0.981477	-0.0925881	0.0412903	A5-22720-13723-14564[A0][2/1][DNT]
Exoc7	chr11	116295543	116300432	-	cass	0.772771	0.698252	0.0745193	0.0413691	CA-53413-9473-12075-12168-14049[INC][6/15]
Crtc2	chr3	90262450	90263356	+	cass	0.473791	0.345799	0.127992	0.0414143	CA-74343-11434-11633-11700-11890[INC][2/14]
Map3k12	chr15	102509289	102510004	-	alt3	0.12979	0.0772378	0.0525521	0.0415217	A3-26404-10086-10715[A1][4/37]
Myo19	chr11	84892075	84894651	+	cass	0.44	0.72	-0.28	0.0415288	CA-66196-14989-16105-16175-17330[INC][5/2]
Ntmt1	chr2	30807967	30819831	+	mutx	0.3	0.214286	0.0857143	0.0417325	ME-66617-3107-14652[M0][1/1][UPT]
Cdkl3	chr11	52033513	52084494	+	cass	0.167219	0.5	-0.332781	0.0418716	CA-213084-32391-39340-39400-83153[INC][1/1][DNT]
Hdac7	chr15	97798223	97802124	-	mutx	0.147433	0.209677	-0.062244	0.0420667	ME-56233-45427-49159[M0][2/2]
Porcn	chrX	8201443	8203042	-	cass	0.895941	0.955857	-0.0599155	0.0422073	CA-53627-6500-7853-7868-7956[INC][4/2]
Ccnk	chr12	108179801	108186621	+	cass	0.960265	0.903002	0.0572626	0.0422488	CA-12454-3143-5439-5471-9638[INC][20/1][UPT]
Mpv17	chr5	31144699	31145775	-	mutx	0.605076	0.681126	-0.0760499	0.0423063	ME-17527-11559-12490[M0][5/1]
Zfp788	chr7	41633530	41647616	+	taca	0.312001	0.425342	-0.113341	0.0423098	TC-67607-2-3164-4149-4369-12802-12902-16960[INC][1/3][UPT]
Cflar	chr1	58711507	58713658	+	alt3	0	0.111111	-0.111111	0.0423372	A3-12633-1307-3374[A1][1/9][UPT]
Fam126a	chr5	23965255	23979646	-	cass	0.128866	0.0386743	0.0901915	0.0424154	CA-84652-54196-67252-67550-68325[INC][5/14][DNT]
Mybpc1	chr10	88518281	88523152	-	cass	0.25	0.802424	-0.552424	0.0424901	CA-109272-85186-88209-88252-89583[INC][11/2]
Ccdc103	chr11	102883073	102884522	+	alt3	0.153846	0.0625	0.0913462	0.0425051	A3-73293-4963-6280[A1][1/2][DNT]
D11Wsu47e	chr11	113687773	113692501	+	cass	0.98	0.863248	0.116752	0.0428813	CA-276852-7810-10317-10422-10983[INC][36/1]
Brcc3	chrX	75449968	75455700	+	alt5	0.714286	0.880952	-0.166667	0.0429138	A5-210766-36341-41928[A0][2/5][DNT]
Sorbs1	chr19	40364993	40373616	-	cass	0.500512	0.56385	-0.0633376	0.0429589	CA-20411-143337-147093-147123-151646[INC][26/13]
Fam229b	chr10	39122176	39132377	-	alt3	0.764788	0.865007	-0.100219	0.0433484	A3-66337-4649-14719[A1][36/10]
Cep72	chr13	74037631	74040161	-	iret	0.461538	0.191489	0.270049	0.0434101	IR-74470-25123-25235-26957-27654[SPLICE][1/1][DNT]
Kctd20	chr17	28952715	28961686	+	cass	0.277778	0.44	-0.162222	0.0434604	CA-66989-2542-7663-7842-11198[INC][4/23][UPT]
Map3k4	chr17	12239969	12243595	-	cass	0.94686	0.891892	0.054968	0.0434831	CA-26407-78161-78855-79011-81590[INC][8/7]
Mdm2	chr10	117705154	117710027	-	cass	0.72549	0.605278	0.120212	0.0435041	CA-17246-3771-3932-4063-8487[INC][2/12]
Acy1	chr9	106434964	106435168	-	iret	0.0707971	0.130114	-0.0593166	0.0436385	IR-109652-6067-6141-6222-6272[SPLICE][17/1]
Atp9b	chr18	80738652	80739803	-	alt3	0.967356	0.91702	0.0503359	0.0436903	A3-50771-197312-198406[A1][17/4]
Atp2b4	chr1	133702673	133711821	-	alt5	0.386875	0.27334	0.113535	0.0437029	A5-381290-44925-49751[A0][2/2][DNT]
Zfp688	chr7	127419003	127421517	-	cass	0.402638	0.556935	-0.154297	0.0437894	CA-69234-3630-4929-5025-5393[INC][3/7][DNT]
Lyplal1	chr1	186089443	186114362	-	cass	0.894697	0.764706	0.129991	0.0439135	CA-226791-6047-19948-20118-30751[INC][15/2]
Abca7	chr10	80007135	80007450	+	alt3	0.75527	0.896104	-0.140834	0.0439769	A3-27403-12614-12837[A0][2/2]
Pbrm1	chr14	31107108	31114003	+	cass	0.4699	0.334981	0.13492	0.0440982	CA-66923-91173-94277-94442-97711[INC][9/2]
Sp100	chr1	85679058	85692048	+	cass	1	0.590909	0.409091	0.0443661	CA-20684-32060-34036-34090-44925[INC][7/6]
Cggbp1	chr16	64852798	64855895	+	alt3	0.654534	0.724463	-0.0699297	0.044497	A3-106143-3941-6812[A0][2/1][DNT]
Cggbp1	chr16	64852798	64855872	+	alt3	0.654534	0.724463	-0.0699297	0.044497	A3-106143-3941-6789[A0][1/1][DNT]
Cggbp1	chr16	64852798	64855632	+	alt3	0.654534	0.724463	-0.0699297	0.044497	A3-106143-3941-6549[A0][1/1][DNT]
Pnpt1	chr11	29148277	29153337	+	alt3	0.909091	0.990099	-0.0810081	0.0445795	A3-71701-20581-25588[A1][19/1]
Myh14	chr7	44634358	44637878	-	cass	0.411337	0.535374	-0.124036	0.0446392	CA-71960-30739-32927-33050-33957[INC][1/7]
Pds5a	chr5	65627998	65630054	-	alt3	0.917429	0.978044	-0.0606151	0.044703	A3-71521-70938-72858[A1][17/2]
Lair1	chr7	4028706	4055952	-	alt5	0.642857	0.397422	0.245435	0.0449519	A5-52855-10251-37168[A0][13/7]
Slc35f5	chr1	125587364	125589964	+	alt3	0.889796	0.95751	-0.0677141	0.0449896	A3-74150-29440-31950[A1][12/1]
Trp53inp1	chr4	11165089	11174376	+	cass	0.349502	0.459459	-0.109958	0.0450375	CA-60599-12007-14456-14494-16269[INC][4/9][DNT]
Zscan21	chr5	138116951	138125689	+	taca	1	0.708333	0.291667	0.0450958	TC-22697-2-3103-3931-4016-5745-5825-11073[INC][1/7][UPT]
Slc7a3	chrX	101083870	101085371	-	cass	0.175619	0.248227	-0.072608	0.0451696	CA-11989-3081-3374-3532-4078[INC][3/21][UPT]
Gyk	chrX	85737313	85740360	-	cass	0.745174	0.622517	0.122657	0.0453129	CA-14933-39525-40580-40598-42470[INC][2/23]
Camk4	chr18	32939171	33107941	+	cass	0.865922	0.948276	-0.0823541	0.0456506	CA-12326-3504-141952-142031-171839[INC][77/1][UPT]
Ankzf1	chr1	75195800	75196380	+	iret	0.449279	0.310811	0.138468	0.0456534	IR-52231-6641-6789-6993-7222[SPLICE][6/1]
Prrg1	chrX	78449612	78483910	-	cass	0.140648	0.293801	-0.153152	0.0457236	CA-546336-103146-104435-104471-133724[INC][2/13][DNT]
N28178	chr4	42917250	42933666	+	cass	0.933736	0.865752	0.0679844	0.0457872	CA-230085-3164-8309-8443-19365[INC][1/4][UPT]
Lrp6	chr6	134520395	134566964	-	cass	0.900826	0.986014	-0.0851875	0.0458896	CA-16974-3271-27868-28262-49320[INC][5/7][UPT]
Slc44a2	chr9	21352466	21355027	+	cass	0.671733	0.599722	0.0720105	0.046017	CA-68682-34833-35282-35454-35963[INC][3/30]
Cep164	chr9	45823645	45828584	-	cass	0.128205	0	0.128205	0.0460216	CA-214552-3137-4830-4913-7874[INC][1/10][UPT]
Dnm2	chr9	21505463	21507145	+	alt3	0.642123	0.565473	0.0766494	0.0460883	A3-13430-83808-85239[A0][2/1][DNT]
Dnm2	chr9	21505463	21506688	+	alt3	0.642123	0.565473	0.0766494	0.0460883	A3-13430-83808-84782[A0][14/19][DNT]
Dnm2	chr9	21505463	21506389	+	alt3	0.642123	0.565473	0.0766494	0.0460883	A3-13430-83808-84483[A0][1/1][DNT]
Sh3pxd2a	chr19	47314034	47343467	-	cass	0.854167	0.690333	0.163834	0.0460933	CA-14218-123972-147091-147136-153245[INC][4/10]
Atxn3	chr12	101948003	101948438	-	alt3	0.677419	0.876363	-0.198944	0.0461115	A3-110616-12969-13240[A1][36/1]
Cd97	chr8	83734295	83741182	-	alt3	0	0.113774	-0.113774	0.0461894	A3-26364-3205-10016[A1][1/62][UPT]
Dcc	chr18	71378654	71384222	-	alt3	0.935484	0.996047	-0.0605636	0.0462247	A3-13176-969942-975415[A1][2/1]
Srr	chr11	74912961	74925676	-	cass	0.840982	0.896116	-0.0551344	0.0462982	CA-27364-3180-9136-9362-15665[INC][48/32][UPT]
Mief1	chr15	80234079	80236152	+	cass	0.142857	0.267327	-0.12447	0.0463743	CA-239555-3102-3602-3701-4725[INC][8/39][UPT]
Zfp945	chr17	22861505	22865335	-	cass	0.481481	0.279119	0.202363	0.0463775	CA-240041-4888-8282-8403-8573[INC][10/12]
Nup214	chr2	31989072	31991424	+	cass	0.918782	0.838298	0.0804839	0.0464263	CA-227720-17690-18785-18912-19814[INC][3/2]
Rbms3	chr9	116636368	116681226	-	cass	0.115621	0.174319	-0.0586971	0.0465455	CA-207181-951783-954216-954267-996434[INC][13/8]
6330408A02Rik	chr7	13258966	13269646	-	alt5	0.836735	0.956522	-0.119787	0.0466547	A5-321008-12074-20081[A0][1/4][DNT]
Cd33	chr7	43527455	43529931	-	cass	0.230769	0.0736307	0.157139	0.0467539	CA-12489-6306-6616-6699-7163[INC][1/6][DNT]
Ccdc74a	chr16	17648066	17650073	+	taca	0.766688	0.591224	0.175465	0.0468734	TC-72315-2-4657-5325-5491-6260-6444-6525[INC][2/6]
Adamts6	chr13	104399942	104427067	+	cass	0.238095	0.428571	-0.190476	0.0469792	CA-108154-115134-128835-128938-142062[INC][3/4]
Eda	chrX	100395018	100400759	+	cass	0.047619	0.384615	-0.336996	0.04718	CA-13607-422538-423069-423225-424299[INC][2/7][DNT]
Trpm3	chr19	22897669	22901334	+	cass	0.827957	0.885864	-0.0579068	0.047225	CA-226025-761694-764017-764047-764929[INC][18/6]
Fgd2	chr17	29360931	29363941	+	alt3	0.299772	0.00203724	0.297735	0.0472256	A3-26382-3244-6029[A1][1/7][UPT]
Zdhhc3	chr9	123089031	123091131	-	alt5	0.333009	0.00202013	0.330988	0.0472618	A5-69035-25073-27049[A0][2/1]
Reps1	chr10	18104153	18107747	+	alt3	0.796362	0.727086	0.0692752	0.047318	A3-19707-51336-54809[A0][14/1]
Pter	chr2	12924040	12978616	+	cass	0.529412	0.851852	-0.32244	0.0473618	CA-19212-3158-53328-53413-57119[INC][34/32][UPT]
Agrn	chr4	156167281	156168568	-	alt5	0.68255	0.596968	0.085582	0.0474096	A5-11603-31919-32982[A0][3/1]
Malt1	chr18	65448921	65451572	+	cass	0.0769231	0	0.0769231	0.0474308	CA-240354-21022-21578-21611-23550[INC][2/6]
Dnajc24	chr2	105966709	105981119	-	cass	0.90859	0.966545	-0.0579548	0.0475016	CA-99349-25568-36033-36102-39455[INC][23/2][DNT]
Lrrfip1	chr1	91079030	91085004	+	cass	0.323671	0.444444	-0.120773	0.0475838	CA-16978-83355-86414-86453-89219[INC][6/9]
Acap1	chr11	69881566	69882030	-	iret	1	0.111111	0.888889	0.047619	IR-216859-16508-16558-16814-16973[SPLICE][36/1][DNT]
Lilrb4	chr10	51493169	51494177	+	iret	0	0.6	-0.6	0.047619	IR-14728-5195-5231-6087-6204[SPLICE][6/1]
Il12a	chr3	68695189	68695345	+	iret	0.666667	0	0.666667	0.047619	IR-16159-7546-7588-7661-7703[SPLICE][14/2]
Tmem232	chr17	65486471	65517236	-	cass	1	0.2	0.8	0.047619	CA-381107-26652-43570-43705-57199[INC][6/4]
Mtif2	chr11	29526407	29530153	+	cass	0.918367	1	-0.0816327	0.0476193	CA-76784-3031-3236-3387-6472[INC][1/5][UPT]
Phf23	chr11	69997745	69999131	+	cass	0.629286	0.729065	-0.0997792	0.047693	CA-78246-5068-5530-5573-5731[INC][1/12]
Usp43	chr11	67876372	67880143	-	alt5	1	0.774436	0.225564	0.0478424	A5-216835-45009-48622[A0][1/4]
Zfp182	chrX	21060502	21062021	-	alt3	0.25	1	-0.75	0.0479798	A3-319535-3096-4536[A1][2/1/1][UPT]
Baz2b	chr2	59978542	59983969	-	alt3	0.510204	0.717539	-0.207335	0.0482391	A3-407823-144959-150198[A0][2/4]
Ambra1	chr2	91772290	91810208	+	cass	0.724551	0.659788	0.0647627	0.0484275	CA-228361-46610-77886-77973-82892[INC][13/6]
Ube2v2	chr16	15581058	15594500	-	cass	0	0.0857143	-0.0857143	0.0484311	CA-70620-3059-3760-3828-16311[INC][1/87][UPT]
Agap1	chr1	89743727	89789323	+	cass	0.716227	0.654027	0.0621999	0.0484539	CA-347722-292086-314495-314654-337352[INC][7/3]
Plekha5	chr6	140556803	140569414	+	taca	0.88	0.976701	-0.096701	0.048758	TC-109135-2-135759-142469-142550-147747-147783-148254[INC][2/3]
Pld5	chr1	176044834	176074524	-	alt5	0.95833	0.865073	0.0932564	0.0488936	A5-319455-203787-233350[A0][4/5]
Slc50a1	chr3	89269826	89270138	-	iret	0.343703	0.284929	0.0587744	0.0489874	IR-19729-3431-3509-3620-3744[SPLICE][50/7]
Cdk11b	chr4	155625530	155626888	+	alt5	0.398588	0.463652	-0.0650641	0.0489929	A5-12537-3662-4905[A0][31/5]
Myo1h	chr5	114361042	114361323	+	iret	0.230769	0	0.230769	0.0491228	IR-231646-49102-49173-49286-49384[SPLICE][5/1]
Hace1	chr10	45618497	45648686	+	cass	0.91342	0.973922	-0.0605022	0.0492074	CA-209462-43801-63492-63575-73762[INC][9/1]
Gtf2ird1	chr5	134363901	134380019	-	taca	0.92068	0.97954	-0.0588598	0.0492606	TC-57080-3-79780-82639-82823-83581-83610-92821-92881-95737[INC][1/3]
Usp37	chr1	74456078	74461729	-	cass	0.583896	0.726351	-0.142455	0.0494858	CA-319651-85721-87306-87372-91066[INC][4/6]
Stxbp5l	chr16	37142275	37174361	-	cass	0.284466	0.15873	0.125736	0.0496213	CA-207227-213662-231114-231207-245512[INC][1/7]
Ybx3	chr6	131370322	131379479	-	cass	0.431096	0.354603	0.0764933	0.0496791	CA-56449-12093-15270-15477-21036[INC][25/55]
Arhgap12	chr18	6069830	6135930	-	cass	0.133294	0.0244046	0.10889	0.0497749	CA-75415-3295-65812-65888-69007[INC][1/4][UPT]
Upf1	chr8	70339742	70340098	-	alt5	0.193523	0.277866	-0.0843425	0.0498542	A5-19704-16174-16432[A0][8/4]
Pusl1	chr4	155889433	155889722	-	iret	0.0608205	0.111148	-0.0503276	0.0498823	IR-433813-5039-5094-5166-5329[SPLICE][4/1]
Bak1	chr17	27021166	27022581	-	cass	0.413987	0.295725	0.118262	0.0499362	CA-12018-9188-9944-9964-10279[INC][9/24]
Rapgef3	chr15	97757682	97758104	-	alt3	0.0813953	0.0271739	0.0542214	0.049999	A3-223864-12650-12984[A1][1/9]
