# Supplementary material for: A humanized NOVA1 splicing factor alters mouse vocal communications
Source: Nat Commun. 2025 Feb 18;16:1542. doi: 10.1038/s41467-025-56579-2 (PMC11836289; doi:10.1038/s41467-025-56579-2)
Supplement: Supplementary file 7 — Supplementary Data 5 [file 41467_2025_56579_MOESM7_ESM.xlsx]

## Sheet: Sheet1
Gene_name	Name	Minor Classification	GO term	ID	Category
Abca7	ATP-binding cassette, sub-family A member 7	memory	learning or memory	GO:0007611	Learning
		visual learning	learning or memory	GO:0007611	Learning
Adcy3	adenylate cyclase 3	olfactory learning	learning or memory	GO:0007611	Learning
Atxn3	ataxin 3	exploration behavior	exploration behavior	GO:0035640	Exploration
Auts2	autism susceptibility candidate 2	innate vocalization behavior	vocalization behavior	GO:0071625	Vocalization
Cacna1a	calcium channel, voltage-dependent, P/Q type, alpha 1A subunit	adult walking behavior	locomotory behavior	GO:0007626	Locomotor
		behavioral response to pain			Other
Camk4	calcium/calmodulin-dependent protein kinase IV	long-term memory	learning or memory	GO:0007611	Learning
Chd8	chromodomain helicase DNA binding protein 8	social behavior	social behavior	GO:0035176	Sociability
		long-term memory	learning or memory	GO:0007611	Learning
Chrd	chordin	exploration behavior	exploration behavior	GO:0035640	Exploration
		visual learning	learning or memory	GO:0007611	Learning
Cln3	CLN3 lysosomal/endosomal transmembrane protein, battenin	associative learning	learning or memory	GO:0007611	Learning
		learning or memory	learning or memory	GO:0007611	Learning
Dvl1	dishevelled segment polarity protein 1	social behavior	social behavior	GO:0035176	Sociability
Eps8	epidermal growth factor receptor pathway substrate 8	behavioral response to ethanol			Other
		adult locomotory behavior	locomotory behavior	GO:0007626	Locomotor
Gnb1l	guanine nucleotide binding protein (G protein), beta polypeptide 1-like	social behavior	social behavior	GO:0035176	Sociability
Grik1	glutamate receptor, ionotropic, kainate 1	behavioral response to pain			Other
		adult behavior			Other
Htra2	HtrA serine peptidase 2	adult locomotory behavior	locomotory behavior	GO:0007626	Locomotor
		adult walking behavior	locomotory behavior	GO:0007626	Locomotor
Ift88	intraflagellar transport 88	regulation of feeding behavior	feeding behavior	GO:0007631	Feeding
Man2b1	mannosidase 2, alpha B1	learning or memory	learning or memory	GO:0007611	Learning
Myh14	myosin, heavy polypeptide 14	vocalization behavior	vocalization behavior	GO:0071625	Vocalization
Nrxn2	neurexin II	adult behavior			Other
		vocalization behavior	vocalization behavior	GO:0071625	Vocalization
		social behavior	social behavior	GO:0035176	Sociability
		vocal learning	learning or memory	GO:0007611	Learning
Oprl1	opioid receptor-like 1	eating behavior	feeding behavior	GO:0007631	Feeding
		regulation of locomotor rhythm	locomotory behavior	GO:0007626	Locomotor
		conditioned place preference			Other
		behavior			Other
Pax6	paired box 6	learned vocalization behavior or vocal learning	learning or memory	GO:0007611	Learning
Pmp22	peripheral myelin protein 22	adult locomotory behavior	locomotory behavior	GO:0007626	Locomotor
		motor behavior	motor behavior	GO:0061744	Motor
		adult walking behavior	locomotory behavior	GO:0007626	Locomotor
Pum1	pumilio RNA-binding family member 1	adult locomotory behavior	locomotory behavior	GO:0007626	Locomotor
Rapgef3	Rap guanine nucleotide exchange factor (GEF) 3	associative learning	learning or memory	GO:0007611	Learning
Slc22a5	solute carrier family 22 (organic cation transporter), member 5	locomotory behavior	locomotory behavior	GO:0007626	Locomotor
Srpx2	sushi-repeat-containing protein, X-linked 2	vocalization behavior	vocalization behavior	GO:0071625	Vocalization
Vps54	VPS54 GARP complex subunit	motor behavior	motor behavior	GO:0061744	Motor
Wdr47	WD repeat domain 47	locomotory behavior	locomotory behavior	GO:0007626	Locomotor
		motor behavior	motor behavior	GO:0061744	Motor
		adult locomotory behavior	locomotory behavior	GO:0007626	Locomotor
