# Supplementary material for: A humanized NOVA1 splicing factor alters mouse vocal communications
Source: Nat Commun. 2025 Feb 18;16:1542. doi: 10.1038/s41467-025-56579-2 (PMC11836289; doi:10.1038/s41467-025-56579-2)
Supplement: Supplementary file 8 — Supplementary Data 6 [file 41467_2025_56579_MOESM8_ESM.csv]

No.	genotype	ID	syllableType	duration	ISI	fqVariance	purity	amplitude	bandwidth	fqmin	fqmean	fqmax	fqstart	fqend
1	Nova1 (wt/wt)	112_wt	s	0.014	0.55	0.004234172	0.865827792	303.0980657	500	55500	55666.66667	56000	56000	55500
3	Nova1 (wt/wt)	112_wt	s	0.022	3.122	0.009991074	0.532752342	36.50601247	3500	104500	107000	108000	107500	108000
4	Nova1 (wt/wt)	112_wt	s	0.014	7.774	0.004407254	0.487107566	69.32790234	1000	65000	65500	66000	66000	65500
5	Nova1 (wt/wt)	112_wt	s	0.012	4.966	0.005233952	0.561086508	615.1228358	500	46500	46800	47000	46500	47000
6	Nova1 (wt/wt)	112_wt	s	0.016	0.466	0.050165164	0.500492218	681.2703638	6000	42500	45785.71429	48500	42500	48500
8	Nova1 (wt/wt)	112_wt	s	0.026	0.932	0.012770162	0.481280922	402.2500063	2000	48000	48833.33333	50000	50000	48500
9	Nova1 (wt/wt)	112_wt	s	0.03	6.402	0.01377593	0.700458873	1062.578289	2500	68500	69500	71000	71000	70500
10	Nova1 (wt/wt)	112_wt	s	0.012	14.366	0.015027544	0.493741863	56.03111297	2500	80500	81500	83000	80500	83000
11	Nova1 (wt/wt)	112_wt	s	0.012	0.248	0.002315208	0.670027067	46.68677942	500	105500	105800	106000	105500	106000
12	Nova1 (wt/wt)	112_wt	s	0.016	0.57	0.003936739	0.596064795	46.3591993	1000	94000	94666.66667	95000	94000	95000
14	Nova1 (wt/wt)	112_wt	s	0.012	0.94	0.040608198	0.557026673	47.2211154	8000	88000	92600	96000	96000	95500
15	Nova1 (wt/wt)	112_wt	s	0.024	2.922	0.055344378	0.437196052	54.53418354	13000	92000	97285.71429	105000	105000	92000
16	Nova1 (wt/wt)	112_wt	s	0.014	1.492	0.032585703	0.519957798	30.93647175	7000	93000	97750	1.00E+05	93000	1.00E+05
17	Nova1 (wt/wt)	112_wt	s	0.012	2.16	0.004587156	0.58273878	1454.11785	500	43500	43600	44000	44000	43500
18	Nova1 (wt/wt)	112_wt	s	0.02	5.716	0.102454044	0.694931045	40.97003629	31000	73500	94000	104500	73500	104500
19	Nova1 (wt/wt)	112_wt	s	0.012	1.318	0.03652968	0.516091732	51.19398191	7000	85000	87600	92000	91000	85000
20	Nova1 (wt/wt)	112_wt	s	0.012	6.732	0.005860023	0.4498223	416.4139416	500	41500	41800	42000	42000	41500
21	Nova1 (wt/wt)	112_wt	s	0.018	1.268	0.106027913	0.517684992	44.10208872	26000	83000	96250	109000	106500	109000
22	Nova1 (wt/wt)	112_wt	s	0.012	2.074	0.083333333	0.512486221	61.20596853	20000	80000	96000	1.00E+05	80000	1.00E+05
24	Nova1 (wt/wt)	112_wt	s	0.028	7.106	0.024117259	0.574226845	45.19586915	8000	91500	98111.11111	99500	99500	98500
25	Nova1 (wt/wt)	112_wt	s	0.014	0.25	0.004043523	0.476772924	251.9872199	500	46000	46083.33333	46500	46000	46000
26	Nova1 (wt/wt)	112_wt	s	0.012	1.406	0	0.565692111	1196.232988	0	42000	42000	42000	42000	42000
27	Nova1 (wt/wt)	112_wt	s	0.02	6.44	0.004806163	0.887486904	413.8980307	1000	64500	65388.88889	65500	65500	65500
28	Nova1 (wt/wt)	112_wt	s	0.04	0.122	0.015829194	0.872562336	1338.816995	4500	64500	68263.15789	69000	69000	67500
29	Nova1 (wt/wt)	112_wt	s	0.034	0.13	0.023554616	0.931088483	2187.775651	4500	66000	67843.75	70500	70500	66000
30	Nova1 (wt/wt)	112_wt	s	0.03	0.014	0.01993304	0.897885934	1163.101618	4000	67500	68928.57143	71500	71500	68500
31	Nova1 (wt/wt)	112_wt	s	0.022	0.198	0.006279435	0.828780074	859.7659905	1000	63000	63700	64000	64000	64000
32	Nova1 (wt/wt)	112_wt	s	0.012	0.418	0.014708268	0.629529495	930.5426299	3000	84000	86000	87000	87000	84000
33	Nova1 (wt/wt)	112_wt	s	0.048	0.388	0.037070935	0.790460079	1957.605287	8500	64500	69318.18182	73000	72000	67500
34	Nova1 (wt/wt)	112_wt	s	0.014	0.196	0.002736925	0.809646641	2584.635857	500	68000	68083.33333	68500	68500	68000
35	Nova1 (wt/wt)	112_wt	s	0.018	0.174	0.008014581	0.842729441	3270.646167	2000	68500	69750	70500	70500	70000
36	Nova1 (wt/wt)	112_wt	s	0.018	7.33	0.017949227	0.71927225	691.4036132	3500	70000	72071.42857	73500	70000	73500
37	Nova1 (wt/wt)	112_wt	s	0.012	0.182	0	0.80965625	515.2924035	0	64500	64500	64500	64500	64500
38	Nova1 (wt/wt)	112_wt	s	0.034	16.554	0.010531296	0.720105243	1201.313785	2500	68000	69500	70500	70500	69500
39	Nova1 (wt/wt)	112_wt	s	0.012	0.116	0.00672825	0.691592831	922.1873977	1500	93500	94000	95000	93500	95000
40	Nova1 (wt/wt)	112_wt	s	0.02	0.408	0.026967994	0.789577915	1694.295155	5500	66500	68750	72000	72000	66500
42	Nova1 (wt/wt)	112_wt	s	0.014	1.08	0.003773585	0.802221123	447.3282519	500	66000	66250	66500	66500	66000
48	Nova1 (wt/wt)	112_wt	s	0.032	0.138	0.022160543	0.926074701	1160.063767	4500	65000	67583.33333	69500	69000	65000
50	Nova1 (wt/wt)	112_wt	s	0.042	0.182	0.027356231	0.861249665	2332.708156	6500	67000	69368.42105	73500	73500	67000
52	Nova1 (wt/wt)	112_wt	s	0.012	4.624	0.019215987	0.466330759	38.35340689	5000	95500	96800	100500	96000	100500
53	Nova1 (wt/wt)	112_wt	s	0.026	0.098	0.03719099	0.577191041	38.82530659	11000	93500	99250	104500	102000	99500
54	Nova1 (wt/wt)	112_wt	s	0.012	0.21	0	0.466563341	212.0349919	0	45000	45000	45000	45000	45000
56	Nova1 (wt/wt)	112_wt	s	0.012	1.546	0.003429567	0.511869147	44.63507509	1000	108500	109100	109500	109500	108500
57	Nova1 (wt/wt)	112_wt	s	0.012	4.622	0.002315208	0.618736311	40.86247711	500	105500	105800	106000	106000	105500
58	Nova1 (wt/wt)	112_wt	s	0.012	0.12	0.005071407	0.527063604	2304.344192	500	48000	48300	48500	48500	48000
59	Nova1 (wt/wt)	112_wt	s	0.022	1.092	0.005076142	0.868479209	765.8341518	1000	65000	65666.66667	66000	65000	65500
60	Nova1 (wt/wt)	112_wt	s	0.012	0.184	0.002012072	0.660587337	383.2834382	500	99000	99400	99500	99500	99500
61	Nova1 (wt/wt)	112_wt	s	0.028	0.532	0.004809734	0.798399644	327.5669457	1000	66000	66541.66667	67000	66500	67000
62	Nova1 (wt/wt)	112_wt	s	0.022	0.366	0.003663004	0.914608848	313.9222723	500	68000	68250	68500	68000	68000
63	Nova1 (wt/wt)	112_wt	s	0.016	3.83	0.009555846	0.736555722	184.8350687	1500	66000	66857.14286	67500	66500	67000
64	Nova1 (wt/wt)	112_wt	s	0.026	0.116	0.006654142	0.809151076	163.1965431	1500	77000	77958.33333	78500	78000	78500
65	Nova1 (wt/wt)	112_wt	s	0.024	4.984	0.004509528	0.792555056	554.2885697	1000	68000	68363.63636	69000	68000	68500
67	Nova1 (wt/wt)	112_wt	s	0.026	0.876	0.044070324	0.582863461	122.3737435	14000	89000	98428.57143	103000	99000	103000
68	Nova1 (wt/wt)	112_wt	s	0.022	2.384	0.005347594	0.898065746	160.3428667	1000	65000	65450	66000	66000	65500
71	Nova1 (wt/wt)	112_wt	s	0.024	0.846	0.142233838	0.467448216	47.24860229	43000	64000	91555.55556	107000	107000	93500
72	Nova1 (wt/wt)	112_wt	s	0.022	0.166	0.019282542	0.890548671	840.4709385	4000	63000	65650	67000	67000	63000
73	Nova1 (wt/wt)	112_wt	s	0.014	0.024	0.002757174	0.801368424	131.0382459	500	67500	67583.33333	68000	67500	67500
74	Nova1 (wt/wt)	112_wt	s	0.018	2.87	0.003309753	0.899496064	220.1748286	1000	90000	90562.5	91000	90000	90500
77	Nova1 (wt/wt)	112_wt	s	0.012	2.606	0.009589871	0.522204204	38.22675658	2500	99500	101100	102000	100500	101500
78	Nova1 (wt/wt)	112_wt	s	0.014	1.752	0.008838213	0.502907979	440.1905557	1000	42000	42166.66667	43000	42000	42000
79	Nova1 (wt/wt)	112_wt	s	0.03	0.65	0.053207377	0.562430786	53.66953925	18500	81500	95000	1.00E+05	94000	95000
81	Nova1 (wt/wt)	112_wt	s	0.03	0.018	0.024458877	0.754731794	524.8663556	4500	69500	70884.61538	74000	74000	69500
82	Nova1 (wt/wt)	112_wt	s	0.012	0.194	0.00280583	0.742049822	106.2233486	500	87000	87300	87500	87000	87500
83	Nova1 (wt/wt)	112_wt	s	0.014	1.026	0.002704041	0.62455737	222.996796	500	87000	87166.66667	87500	87000	87000
84	Nova1 (wt/wt)	112_wt	s	0.022	1.562	0.02433389	0.487619278	48.06936463	8500	92500	97000	101000	98000	96500
85	Nova1 (wt/wt)	112_wt	s	0.016	0.76	0.012777531	0.565107331	36.34467778	3500	101500	102083.3333	105000	101500	101500
87	Nova1 (wt/wt)	112_wt	s	0.012	0.378	0.007269378	0.721661342	342.3981993	1500	92500	93300	94000	94000	94000
88	Nova1 (wt/wt)	112_wt	s	0.028	0.47	0.022662347	0.760483132	387.2500702	4000	65500	66875	69500	69500	66000
89	Nova1 (wt/wt)	112_wt	s	0.014	0.142	0.01737404	0.717374464	660.8700788	3500	77500	79250	81000	81000	78500
90	Nova1 (wt/wt)	112_wt	s	0.038	0.164	0.020549556	0.810256885	515.6015995	3500	66000	67718.75	69500	69500	66000
91	Nova1 (wt/wt)	112_wt	s	0.05	0.19	0.043023867	0.679868562	851.6173233	9000	64500	67869.56522	73500	72500	68000
93	Nova1 (wt/wt)	112_wt	s	0.014	0.174	0.006444	0.770571925	255.0063506	1500	86000	86750	87500	86000	87000
94	Nova1 (wt/wt)	112_wt	s	0.026	0.196	0.008054839	0.72732691	757.8408007	2000	67500	69208.33333	69500	69500	69000
96	Nova1 (wt/wt)	112_wt	s	0.012	0.666	0.004264392	0.672142503	910.3410147	500	46500	46900	47000	47000	47000
97	Nova1 (wt/wt)	112_wt	s	0.022	0.912	0.012754871	0.761561911	378.2029423	4000	92000	94000	96000	95500	93500
98	Nova1 (wt/wt)	112_wt	s	0.012	0.58	0.004199391	0.759152508	148.1563627	1000	88500	89100	89500	88500	89500
99	Nova1 (wt/wt)	112_wt	s	0.026	0.428	0.002152135	0.932022223	250.3919028	500	86500	86583.33333	87000	87000	86500
102	Nova1 (wt/wt)	112_wt	s	0.02	0.718	0.02174647	0.533211391	1173.949259	3500	46500	47312.5	50000	47000	47000
103	Nova1 (wt/wt)	112_wt	s	0.042	0.194	0.02153734	0.743081603	705.7041344	4500	63500	66184.21053	68000	68000	65500
104	Nova1 (wt/wt)	112_wt	s	0.076	0.14	0.008579152	0.910487737	1179.707451	2000	66000	67140.625	68000	67500	66500
105	Nova1 (wt/wt)	112_wt	s	0.064	0.216	0.043315288	0.72601076	981.2886642	11000	66000	70017.24138	77000	72000	76500
106	Nova1 (wt/wt)	112_wt	s	0.024	0.214	0.005689369	0.884028552	225.4888831	1500	68000	68727.27273	69500	69500	68500
108	Nova1 (wt/wt)	112_wt	s	0.014	0.016	0.007001057	0.623660586	214.8508392	1500	66500	67333.33333	68000	66500	67500
109	Nova1 (wt/wt)	112_wt	s	0.016	0.13	0.01257218	0.585276183	1267.886458	3000	76000	77583.33333	79000	78500	79000
110	Nova1 (wt/wt)	112_wt	s	0.016	0.028	0.073059003	0.464079957	428.0860722	7000	40500	45166.66667	47500	40500	47500
112	Nova1 (wt/wt)	112_wt	s	0.036	0.382	0.009193476	0.785755349	1025.522531	2000	66000	67285.71429	68000	68000	67000
113	Nova1 (wt/wt)	112_wt	s	0.014	0.216	0.005235602	0.611798185	363.8211495	500	47500	47750	48000	48000	48000
114	Nova1 (wt/wt)	112_wt	s	0.012	0.122	0.007889546	0.556418818	704.3479313	1000	50500	50700	51500	50500	50500
117	Nova1 (wt/wt)	112_wt	s	0.028	0.418	0.004561003	0.926625168	737.8673065	1000	67000	67461.53846	68000	68000	67000
118	Nova1 (wt/wt)	112_wt	s	0.03	0.232	0.011198947	0.770539825	277.2650561	2000	66000	67500	68000	68000	66000
119	Nova1 (wt/wt)	112_wt	s	0.03	0.242	0.016046754	0.75945003	1185.358564	5000	66000	69041.66667	71000	71000	69500
120	Nova1 (wt/wt)	112_wt	s	0.028	0.182	0.002131619	0.893748213	378.1063101	500	87000	87416.66667	87500	87500	87500
121	Nova1 (wt/wt)	112_wt	s	0.024	0.218	0.005383014	0.814534235	277.3452632	2000	88500	89363.63636	90500	90500	89500
122	Nova1 (wt/wt)	112_wt	s	0.02	3.1	0.002830466	0.885265928	548.3170701	500	87500	87777.77778	88000	88000	88000
123	Nova1 (wt/wt)	112_wt	s	0.012	7.162	0.00443459	0.508024591	981.7774819	500	45000	45100	45500	45500	45000
124	Nova1 (wt/wt)	112_wt	s	0.022	6.73	0.007379936	0.715027226	225.1796367	2000	90000	91150	92000	92000	91000
125	Nova1 (wt/wt)	112_wt	s	0.016	0.292	0.025017261	0.699351756	316.1358329	4000	68500	70583.33333	72500	72500	69000
126	Nova1 (wt/wt)	112_wt	s	0.02	0.024	0.056124685	0.674347445	260.3694056	13000	89500	95000	102500	102500	89500
127	Nova1 (wt/wt)	112_wt	s	0.02	0.438	0.00478935	0.927846658	133.0994771	1500	76000	76944.44444	77500	77500	77000
130	Nova1 (wt/wt)	112_wt	s	0.026	0.028	0.015519255	0.686821609	462.9669781	3500	85500	86375	89000	88500	85500
131	Nova1 (wt/wt)	112_wt	s	0.012	0.032	0.055165618	0.558413335	36.26858119	11500	96000	100700	107500	96500	107500
133	Nova1 (wt/wt)	112_wt	s	0.016	5.016	0.001956461	0.905758182	303.6660854	500	89000	89428.57143	89500	89500	89500
135	Nova1 (wt/wt)	112_wt	s	0.03	0.014	0.014840561	0.7788922	963.8788809	3000	67000	69153.84615	70000	70000	70000
136	Nova1 (wt/wt)	112_wt	s	0.024	0.152	0.012967974	0.681561115	397.3158591	3000	86000	87136.36364	89000	89000	86000
138	Nova1 (wt/wt)	112_wt	s	0.02	1.048	0.002211436	0.979361803	1191.001933	500	71000	71055.55556	71500	71500	71000
139	Nova1 (wt/wt)	112_wt	s	0.022	2.328	0.011435904	0.690729703	470.3198397	2500	94000	95444.44444	96500	96500	94000
140	Nova1 (wt/wt)	112_wt	s	0.018	0.134	0.006444	0.753797869	298.1794573	1500	86000	86750	87500	87500	87000
142	Nova1 (wt/wt)	112_wt	s	0.076	0.176	0.129079223	0.848618308	763.0717356	29500	41500	62076.92308	71000	71000	61500
143	Nova1 (wt/wt)	112_wt	s	0.054	0.168	0.159822053	0.787700059	1166.910241	35500	61500	73350	97000	68000	87500
144	Nova1 (wt/wt)	112_wt	s	0.024	0.02	0.02670679	0.830771827	1225.200643	5000	64500	67277.77778	69500	69500	64500
145	Nova1 (wt/wt)	112_wt	s	0.012	0.17	0.018788814	0.648326861	846.9998874	4500	86000	88100	90500	90500	87000
147	Nova1 (wt/wt)	112_wt	s	0.026	0.14	0.009694579	0.558940247	254.3159241	2500	85500	86454.54545	88000	86000	86500
148	Nova1 (wt/wt)	112_wt	s	0.02	0.032	0.007712872	0.871394517	1883.533438	2000	67500	68333.33333	69500	69500	67500
149	Nova1 (wt/wt)	112_wt	s	0.032	0.132	0.056017907	0.608737933	924.3471829	13000	74500	81045.45455	87500	87500	77000
151	Nova1 (wt/wt)	112_wt	s	0.064	0.224	0.041007171	0.887326723	1175.145991	8000	62000	64711.53846	70000	70000	62500
152	Nova1 (wt/wt)	112_wt	s	0.018	0.192	0.007391397	0.575498516	298.5240842	2000	87000	87875	89000	89000	88500
153	Nova1 (wt/wt)	112_wt	s	0.014	1.078	0.013838925	0.778523258	1233.869324	3000	87000	88500	90000	90000	87000
154	Nova1 (wt/wt)	112_wt	s	0.012	2.226	0.003780077	0.572338351	65.82453292	500	64500	64800	65000	65000	64500
155	Nova1 (wt/wt)	112_wt	s	0.034	0.25	0.044201825	0.713022097	503.1287178	11000	89000	93538.46154	1.00E+05	1.00E+05	90000
156	Nova1 (wt/wt)	112_wt	s	0.022	2.234	0.004820545	0.577598999	331.7475325	500	46500	46857.14286	47000	47000	47000
157	Nova1 (wt/wt)	112_wt	s	0.032	0.088	0.004350059	0.91543948	275.235966	1500	90000	90666.66667	91500	90000	90500
160	Nova1 (wt/wt)	112_wt	s	0.016	0.188	0.005976143	0.780558652	115.3574416	1500	99000	1.00E+05	100500	100500	99500
162	Nova1 (wt/wt)	112_wt	s	0.032	0.184	0.011236191	0.687304123	414.1083816	3500	85500	87200	89000	89000	86000
163	Nova1 (wt/wt)	112_wt	s	0.028	0.192	0.043309591	0.752226837	750.7035854	10500	87500	92250	98000	98000	87500
164	Nova1 (wt/wt)	112_wt	s	0.012	2.854	0.002454399	0.98874284	780.4993605	500	99500	99800	1.00E+05	1.00E+05	99500
165	Nova1 (wt/wt)	112_wt	s	0.012	1.73	0.00524516	0.474647801	280.4444001	500	46500	46700	47000	47000	46500
166	Nova1 (wt/wt)	112_wt	s	0.02	1.3	0.002262187	0.954921185	233.3998973	500	91500	91888.88889	92000	92000	92000
167	Nova1 (wt/wt)	112_wt	s	0.022	0.388	0.035012756	0.669151936	482.7228607	9500	90000	93600	99500	99500	91500
169	Nova1 (wt/wt)	112_wt	s	0.026	0.164	0.005562141	0.768524353	758.048713	1000	64500	64875	65500	65500	65000
170	Nova1 (wt/wt)	112_wt	s	0.018	0.014	0.008094284	0.767006957	1547.09874	1500	64500	65062.5	66000	66000	64500
171	Nova1 (wt/wt)	112_wt	s	0.022	0.174	0.03496723	0.843268474	1229.914712	8000	57000	63450	65000	65000	57000
172	Nova1 (wt/wt)	112_wt	s	0.046	0.014	0.035893648	0.667690252	901.7318452	7000	62500	65894.73684	69500	69000	64500
173	Nova1 (wt/wt)	112_wt	s	0.03	0.162	0.056115979	0.798408098	914.9169443	9000	55000	61071.42857	64000	63500	56500
174	Nova1 (wt/wt)	112_wt	s	0.018	0.02	0.006245998	0.732572982	259.4130225	1000	66000	66375	67000	67000	66500
175	Nova1 (wt/wt)	112_wt	s	0.03	0.178	0.056239463	0.639574765	656.2888587	13000	74000	78818.18182	87000	87000	76500
176	Nova1 (wt/wt)	112_wt	s	0.012	0.02	0.005677781	0.759175644	1530.48069	1000	65500	65900	66500	66000	65500
179	Nova1 (wt/wt)	112_wt	s	0.012	2.972	0.004271298	0.73886063	124.9911012	1000	87000	87600	88000	87500	87500
180	Nova1 (wt/wt)	112_wt	s	0.018	0.214	0.011040539	0.796935208	1215.829102	3000	90500	92857.14286	93500	93500	93500
181	Nova1 (wt/wt)	112_wt	s	0.024	0.178	0.004442556	0.902514024	503.6419468	1000	86000	86818.18182	87000	87000	87000
182	Nova1 (wt/wt)	112_wt	s	0.012	2.242	0.011986387	0.768586008	278.6563457	2500	86500	87500	89000	89000	86500
183	Nova1 (wt/wt)	112_wt	s	0.012	0.626	0.002284972	0.599952886	43.63411829	500	107000	107200	107500	107000	107500
184	Nova1 (wt/wt)	112_wt	s	0.012	0.248	0.00824744	0.66667871	486.1660414	2000	88500	89100	90500	90500	88500
185	Nova1 (wt/wt)	112_wt	s	0.026	2.078	0.023873684	0.770225599	242.0904282	5000	93000	95777.77778	98000	97500	94000
186	Nova1 (wt/wt)	112_wt	s	0.014	3.408	0.01317485	0.509732201	844.4059435	1500	46500	47333.33333	48000	46500	48000
187	Nova1 (wt/wt)	112_wt	s	0.024	0.18	0.006775678	0.820953636	235.5591596	1000	54000	54500	55000	54500	54500
188	Nova1 (wt/wt)	112_wt	s	0.014	NA	0.00735478	0.700011469	418.8059855	1500	77500	78500	79000	78000	77500
189	Nova1 (wt/wt)	115_wt	s	0.02	0.34	0.004934451	0.73339317	319.9723562	1000	79000	79611.11111	80000	80000	79000
190	Nova1 (wt/wt)	115_wt	s	0.014	0.2	0.010077114	0.657747677	713.4215355	2500	82500	84333.33333	85000	85000	84500
191	Nova1 (wt/wt)	115_wt	s	0.012	0.162	0.002534854	0.746463433	1618.068589	500	78500	78900	79000	79000	79000
192	Nova1 (wt/wt)	115_wt	s	0.024	0.152	0.003676968	0.84296806	499.1003076	1000	81500	82000	82500	82500	81500
193	Nova1 (wt/wt)	115_wt	s	0.024	0.736	0.00529668	0.864958465	406.1846354	1000	84500	84954.54545	85500	85500	84500
195	Nova1 (wt/wt)	115_wt	s	0.02	3.796	0.003192356	0.910840167	301.3556759	500	73500	73833.33333	74000	73500	74000
196	Nova1 (wt/wt)	115_wt	s	0.022	0.862	0.007488709	0.692448311	235.021901	1500	78500	79000	80000	78500	79500
197	Nova1 (wt/wt)	115_wt	s	0.02	5.416	0.004387521	0.843323108	212.2998636	1000	78500	79312.5	79500	79500	79500
198	Nova1 (wt/wt)	115_wt	s	0.014	0.314	0.003322538	0.461898059	964.3560522	500	56000	56083.33333	56500	56500	56000
199	Nova1 (wt/wt)	115_wt	s	0.02	0.138	0.004875096	0.745055378	233.9078702	1500	79500	80062.5	81000	81000	80000
200	Nova1 (wt/wt)	115_wt	s	0.02	0.974	0.003173979	0.85844423	184.7800425	500	78000	78277.77778	78500	78500	78500
201	Nova1 (wt/wt)	115_wt	s	0.026	8.348	0.010204082	0.72231753	592.5329974	2500	77500	78400	80000	80000	77500
202	Nova1 (wt/wt)	115_wt	s	0.024	4.324	0.002796221	0.88691065	211.1583527	500	79500	79636.36364	80000	79500	79500
203	Nova1 (wt/wt)	115_wt	s	0.014	4.344	0.317394629	0.541351184	96.51784863	52500	51500	60833.33333	104000	104000	51500
204	Nova1 (wt/wt)	115_wt	s	0.02	0.134	0.008907824	0.661450394	256.4210151	1500	50000	50714.28571	51500	50000	51000
205	Nova1 (wt/wt)	115_wt	s	0.024	0.108	0	0.812694887	492.7637497	0	56500	56500	56500	56500	56500
206	Nova1 (wt/wt)	115_wt	s	0.032	2.602	0.056044043	0.592800161	156.9745102	22500	84000	94400	106500	91500	94500
208	Nova1 (wt/wt)	115_wt	s	0.012	2.438	0	0.558634929	47.99761577	0	107500	107500	107500	107500	107500
209	Nova1 (wt/wt)	115_wt	s	0.012	1.516	0.005770294	0.819127454	88.57587481	1500	84000	84900	85500	84000	85000
211	Nova1 (wt/wt)	115_wt	s	0.02	0.18	0.001905948	0.923185755	538.8800862	500	82000	82444.44444	82500	82000	82500
212	Nova1 (wt/wt)	115_wt	s	0.024	8.474	0.002727717	0.917240958	294.3885773	500	81500	81636.36364	82000	81500	82000
213	Nova1 (wt/wt)	115_wt	s	0.018	0.624	0.004636766	0.514392444	439.6910032	500	50500	50833.33333	51000	51000	50500
214	Nova1 (wt/wt)	115_wt	s	0.012	11.332	0	0.47612838	684.8334772	0	50000	50000	50000	50000	50000
217	Nova1 (wt/wt)	115_wt	s	0.016	0.126	0.018797451	0.500083371	38.01827727	5500	104000	107500	109500	109000	106500
218	Nova1 (wt/wt)	115_wt	s	0.014	3.188	0.002915904	0.779341709	146.5239488	500	80500	80833.33333	81000	81000	81000
221	Nova1 (wt/wt)	115_wt	s	0.018	2.114	0.011646501	0.590633368	299.9464277	3000	80500	81562.5	83500	82000	81000
222	Nova1 (wt/wt)	115_wt	s	0.016	0.298	0.005931681	0.585948242	663.7284292	500	41500	41714.28571	42000	42000	41500
223	Nova1 (wt/wt)	115_wt	s	0.018	0.06	0	0.96144186	373.6602867	0	82000	82000	82000	82000	82000
224	Nova1 (wt/wt)	115_wt	s	0.012	5.286	0.063606808	0.489336634	25.22478669	13000	87500	94800	100500	87500	98000
225	Nova1 (wt/wt)	115_wt	s	0.012	0.22	0.013646481	0.583890046	581.7374258	3000	80500	81600	83500	80500	82000
226	Nova1 (wt/wt)	115_wt	s	0.034	0.142	0.003322259	0.885506937	320.5705622	500	75000	75250	75500	75000	75500
227	Nova1 (wt/wt)	115_wt	s	0.018	0.146	0.008475989	0.761150159	223.7782189	1500	77000	77687.5	78500	78500	77500
228	Nova1 (wt/wt)	115_wt	s	0.014	0.124	0.008468345	0.578964646	420.7123447	1500	82500	83500	84000	84000	82500
229	Nova1 (wt/wt)	115_wt	s	0.014	5.592	0.002247304	0.954887623	115.5090463	500	82500	82916.66667	83000	82500	83000
230	Nova1 (wt/wt)	115_wt	s	0.03	0.21	0.010884554	0.649290974	524.9554759	1500	54500	55392.85714	56000	55500	56000
231	Nova1 (wt/wt)	115_wt	s	0.034	0.192	0.005137381	0.974596221	772.286476	1000	80000	80468.75	81000	80000	80500
232	Nova1 (wt/wt)	115_wt	s	0.02	0.13	0.004444444	0.890002655	829.6139972	1000	74500	75000	75500	75500	75000
233	Nova1 (wt/wt)	115_wt	s	0.018	0.154	0.004830918	0.697603258	1209.273387	500	51500	51750	52000	52000	52000
234	Nova1 (wt/wt)	115_wt	s	0.026	0.144	0.004713488	0.953442571	1657.373278	1500	82000	82850	83500	83000	82500
236	Nova1 (wt/wt)	115_wt	s	0.012	0.152	0.007612209	0.680437316	259.2785532	1500	76000	76600	77500	76000	77500
237	Nova1 (wt/wt)	115_wt	s	0.016	3.28	0.008470369	0.653509746	740.0258177	2000	92000	93142.85714	94000	93000	92500
238	Nova1 (wt/wt)	115_wt	s	0.012	23.856	0.012018749	0.53780438	42.88540623	3500	105000	107200	108500	105000	107000
239	Nova1 (wt/wt)	115_wt	s	0.022	0.178	0.011329392	0.621056957	385.9021773	2500	79000	80050	81500	81000	79500
240	Nova1 (wt/wt)	115_wt	s	0.014	0.164	0	0.940055004	319.132382	0	68500	68500	68500	68500	68500
241	Nova1 (wt/wt)	115_wt	s	0.014	1.77	0.006852531	0.816959313	234.9943186	1500	79500	80666.66667	81000	79500	81000
242	Nova1 (wt/wt)	115_wt	s	0.016	0.836	0.006345828	0.506348485	1022.78932	1000	55000	55142.85714	56000	56000	55000
244	Nova1 (wt/wt)	115_wt	s	0.024	0.142	0.00453587	0.811619475	585.8627313	1000	82000	82636.36364	83000	82500	83000
245	Nova1 (wt/wt)	115_wt	s	0.02	1.544	0.004268985	0.8355542	652.7469659	1000	80000	80222.22222	81000	81000	80000
246	Nova1 (wt/wt)	115_wt	s	0.022	0.864	0.004987531	0.849759481	914.5419919	1000	80000	80200	81000	81000	80000
247	Nova1 (wt/wt)	115_wt	s	0.024	0.074	0.074968988	0.567865424	30.63251776	16500	76500	86214.28571	93000	88000	93000
250	Nova1 (wt/wt)	115_wt	s	0.012	0.416	0.001924928	0.66232691	44.44999424	500	103500	103900	104000	103500	104000
252	Nova1 (wt/wt)	115_wt	s	0.022	0.952	0.00727959	0.80106724	693.9883856	1500	79000	80100	80500	79000	80500
253	Nova1 (wt/wt)	115_wt	s	0.018	0.122	0.007528848	0.825268965	273.6535779	1500	73500	74250	75000	73500	75000
254	Nova1 (wt/wt)	115_wt	s	0.024	0.132	0	0.913988059	491.913319	0	53500	53500	53500	53500	53500
256	Nova1 (wt/wt)	115_wt	s	0.024	0.186	0.011458896	0.695895687	691.1769728	3000	78000	79136.36364	81000	81000	80000
257	Nova1 (wt/wt)	115_wt	s	0.024	0.182	0.008478701	0.797698986	854.9816283	2000	74500	75750	76500	75000	76500
258	Nova1 (wt/wt)	115_wt	s	0.038	0.16	0.024790535	0.772955409	972.2034057	5500	70000	72147.05882	75500	75500	70000
259	Nova1 (wt/wt)	115_wt	s	0.03	0.178	0.002742757	0.930586866	767.8342983	500	90000	90214.28571	90500	90000	90000
260	Nova1 (wt/wt)	115_wt	s	0.026	0.14	0.003480194	0.885467122	324.141084	1000	79000	79416.66667	80000	79500	79500
261	Nova1 (wt/wt)	115_wt	s	0.046	0.546	0.011072929	0.865683799	217.9478484	2500	81500	82833.33333	84000	82000	83500
262	Nova1 (wt/wt)	115_wt	s	0.018	2.94	0.005877061	0.653256049	191.479578	1500	82000	82375	83500	83500	82500
263	Nova1 (wt/wt)	115_wt	s	0.016	0.642	0.004656639	0.892437411	229.882866	1000	77500	78214.28571	78500	78500	77500
264	Nova1 (wt/wt)	115_wt	s	0.036	1.326	0.01185924	0.877819098	432.8373842	2500	82500	84281.25	85000	82500	84000
267	Nova1 (wt/wt)	115_wt	s	0.012	0.296	0.019813871	0.556790065	49.75782862	4500	97000	98900	101500	101000	97000
268	Nova1 (wt/wt)	115_wt	s	0.012	0.352	0.041771038	0.610879469	40.15134293	10500	96000	98300	106500	106500	96000
272	Nova1 (wt/wt)	115_wt	s	0.024	0.68	0.046448431	0.520141243	45.17523983	16500	90000	102555.5556	106500	90000	105500
273	Nova1 (wt/wt)	115_wt	s	0.02	4.352	0.002531568	0.883702236	211.5973165	500	82000	82111.11111	82500	82000	82500
274	Nova1 (wt/wt)	115_wt	s	0.022	0.148	0.002772278	0.986785525	364.5413478	500	82500	82650	83000	82500	82500
275	Nova1 (wt/wt)	115_wt	s	0.016	1.95	0.025969892	0.640751971	224.9499865	5500	84500	88357.14286	90000	89500	90000
276	Nova1 (wt/wt)	115_wt	s	0.016	0.048	0.002135562	0.906955616	207.2068499	500	81500	81928.57143	82000	82000	81500
279	Nova1 (wt/wt)	115_wt	s	0.02	3.81	0.138267014	0.597289937	44.05545474	29000	79000	93571.42857	108000	103000	99000
280	Nova1 (wt/wt)	115_wt	s	0.012	2.464	0.045538459	0.49986862	45.66242079	9500	96500	102200	106000	96500	106000
282	Nova1 (wt/wt)	115_wt	s	0.014	0.38	0	0.912873262	245.2088075	0	68500	68500	68500	68500	68500
283	Nova1 (wt/wt)	115_wt	s	0.014	2.396	0.006578947	0.605955208	458.8816014	1500	75000	76000	76500	76000	75000
284	Nova1 (wt/wt)	115_wt	s	0.022	0.728	0.006019205	0.557633335	956.7964449	1000	57500	57812.5	58500	58000	58500
285	Nova1 (wt/wt)	115_wt	s	0.024	0.172	0.018652724	0.726032835	492.5011175	4000	80000	81350	84000	84000	82500
286	Nova1 (wt/wt)	115_wt	s	0.022	0.848	0.003257329	0.96605792	212.9777547	500	76500	76750	77000	76500	76500
288	Nova1 (wt/wt)	115_wt	s	0.018	1.054	0.00403987	0.782904819	98.8941713	1000	78500	79071.42857	79500	79500	79000
290	Nova1 (wt/wt)	115_wt	s	0.014	0.488	0.004317388	0.795519552	67.2352297	1000	79000	79583.33333	80000	80000	79500
292	Nova1 (wt/wt)	115_wt	s	0.018	0.46	0.004942809	0.785543858	440.8035632	1500	83000	83875	84500	84000	84000
293	Nova1 (wt/wt)	115_wt	s	0.02	0.142	0.002003135	0.860728696	199.0131265	500	78000	78444.44444	78500	78500	78000
294	Nova1 (wt/wt)	115_wt	s	0.048	1.554	0.027393262	0.884134491	458.4167719	8500	80000	82071.42857	88500	88500	80500
295	Nova1 (wt/wt)	115_wt	s	0.032	0.808	0.025801781	0.612153694	492.7793618	6000	83500	85500	89500	89500	84000
296	Nova1 (wt/wt)	115_wt	s	0.048	0.544	0.026698099	0.856546711	291.9845275	7000	78500	80500	85500	81500	85500
297	Nova1 (wt/wt)	115_wt	s	0.016	3.308	0.004535635	0.588964275	461.7553393	500	41000	41083.33333	41500	41000	41000
298	Nova1 (wt/wt)	115_wt	s	0.022	2.382	0.069174608	0.517694403	52.1685478	15500	85500	92714.28571	101000	101000	86000
300	Nova1 (wt/wt)	115_wt	s	0.012	1.468	0.096690385	0.478986325	749.0514242	9000	42000	45600	51000	42000	51000
301	Nova1 (wt/wt)	115_wt	s	0.022	0.138	0.007662574	0.536614295	336.2419505	1000	50500	50937.5	51500	50500	50500
302	Nova1 (wt/wt)	115_wt	s	0.012	1.31	0	0.449867163	826.271712	0	51000	51000	51000	51000	51000
303	Nova1 (wt/wt)	115_wt	s	0.016	4.788	0.008701398	0.735155316	41.49703189	2000	96500	97666.66667	98500	98500	96500
304	Nova1 (wt/wt)	115_wt	s	0.018	4.774	0.021569251	0.771223333	426.7790839	5000	83500	86687.5	88500	88500	86000
305	Nova1 (wt/wt)	115_wt	s	0.014	0.402	0.079859571	0.487639098	1518.689775	9000	40500	42000	49500	49500	40500
306	Nova1 (wt/wt)	115_wt	s	0.024	1.23	0.005784062	0.921393677	954.5339664	1500	80000	80909.09091	81500	81500	80000
307	Nova1 (wt/wt)	115_wt	s	0.028	0.118	0.003138704	0.961999664	916.8010722	1000	75000	75538.46154	76000	75000	76000
309	Nova1 (wt/wt)	115_wt	s	0.028	0.192	0.02657484	0.706025754	395.7489898	5000	72000	74050	77000	77000	75500
310	Nova1 (wt/wt)	115_wt	s	0.024	3.628	0.007738784	0.7631587	216.8160929	2500	77500	78363.63636	80000	78000	78500
311	Nova1 (wt/wt)	115_wt	s	0.014	0.18	0.004221533	0.871978226	1517.018689	500	55500	55833.33333	56000	56000	55500
312	Nova1 (wt/wt)	115_wt	s	0.014	0.162	0	0.798048539	713.115212	0	78500	78500	78500	78500	78500
313	Nova1 (wt/wt)	115_wt	s	0.022	0.016	0.004739336	0.908511644	325.2910465	500	52500	52750	53000	52500	53000
314	Nova1 (wt/wt)	115_wt	s	0.012	0.158	0.008864257	0.713947156	546.8933094	2000	81500	82900	83500	83000	81500
315	Nova1 (wt/wt)	115_wt	s	0.03	0.024	0.006935164	0.879348502	458.7431629	1000	53500	53769.23077	54500	54500	53500
316	Nova1 (wt/wt)	115_wt	s	0.02	0.116	0.010291974	0.748747369	438.7137103	2500	78500	79333.33333	81000	79000	80500
317	Nova1 (wt/wt)	115_wt	s	0.014	0.036	0.00364488	0.899870912	106.9648282	500	64500	64666.66667	65000	64500	65000
319	Nova1 (wt/wt)	115_wt	s	0.044	0.044	0.012469392	0.830487571	1791.092603	2500	60500	61600	63000	62000	61000
320	Nova1 (wt/wt)	115_wt	s	0.018	0.16	0.011922878	0.677719835	938.9110821	2500	70500	71875	73000	72500	71000
322	Nova1 (wt/wt)	115_wt	s	0.032	0.012	0.011291074	0.81581434	742.6197596	3000	53500	54785.71429	56500	56500	54500
323	Nova1 (wt/wt)	115_wt	s	0.018	0.174	0.016752626	0.774630966	1106.360825	5000	92500	96062.5	97500	97500	94500
325	Nova1 (wt/wt)	115_wt	s	0.014	0.198	0.007496556	0.609852288	168.0702049	2000	90500	91666.66667	92500	92500	92000
326	Nova1 (wt/wt)	115_wt	s	0.012	0.194	0.016791502	0.740808698	803.6247381	4500	89000	91100	93500	93500	89000
327	Nova1 (wt/wt)	115_wt	s	0.018	0.198	0.010928962	0.75748762	259.5441721	2500	90500	91500	93000	93000	90500
328	Nova1 (wt/wt)	115_wt	s	0.042	4.7	0.06488883	0.760799792	665.6034723	15000	80000	85583.33333	95000	95000	81000
330	Nova1 (wt/wt)	115_wt	s	0.034	3.116	0.031173253	0.723811715	976.7934456	6000	70500	73000	76500	76500	71000
331	Nova1 (wt/wt)	115_wt	s	0.028	0.192	0.010795029	0.717965134	632.0426059	3000	89500	91115.38462	92500	92500	91000
332	Nova1 (wt/wt)	115_wt	s	0.046	1.126	0.034881577	0.657374453	646.1349368	7500	85000	89147.05882	92500	92500	85000
333	Nova1 (wt/wt)	115_wt	s	0.032	2.6	0.024025419	0.71908336	682.4282528	5500	82000	84142.85714	87500	87500	84500
335	Nova1 (wt/wt)	115_wt	s	0.012	1.968	0.002427184	0.630768768	42.07093603	500	82000	82400	82500	82500	82500
336	Nova1 (wt/wt)	115_wt	s	0.02	0.394	0.001987651	0.898525976	336.5017373	500	79000	79055.55556	79500	79000	79000
337	Nova1 (wt/wt)	115_wt	s	0.032	0.122	0.010425396	0.762441769	481.2242682	3000	73500	76066.66667	76500	76500	75500
338	Nova1 (wt/wt)	115_wt	s	0.012	0.05	0.08235892	0.544273295	38.38837559	18500	83500	92900	102000	83500	102000
339	Nova1 (wt/wt)	115_wt	s	0.018	4.822	0.0057204	0.839544753	172.6567265	1500	91500	92062.5	93000	91500	93000
340	Nova1 (wt/wt)	115_wt	s	0.012	3.418	0.060822544	0.47958945	459.5286379	5500	41000	44300	46500	46500	41000
342	Nova1 (wt/wt)	115_wt	s	0.046	0.122	0.011236495	0.942450081	813.7793284	2500	77000	77425	79500	79500	77000
343	Nova1 (wt/wt)	115_wt	s	0.028	0.178	0.034787508	0.626410341	1000.619174	9500	81500	87250	91000	91000	88500
344	Nova1 (wt/wt)	115_wt	s	0.032	0.184	0.01262039	0.704072322	728.8312774	3500	71500	72535.71429	75000	75000	72000
345	Nova1 (wt/wt)	115_wt	s	0.028	0.022	0.012375466	0.785237105	730.0800305	4500	87500	89333.33333	92000	92000	88500
346	Nova1 (wt/wt)	115_wt	s	0.048	0.362	0.024707841	0.785653795	1087.985928	6000	75000	77350	81000	81000	77500
347	Nova1 (wt/wt)	115_wt	s	0.028	0.404	0.004536092	0.815265246	334.4588629	1000	89500	90000	90500	90500	90000
348	Nova1 (wt/wt)	115_wt	s	0.014	2.944	0.002303279	0.765351868	257.933859	500	102000	102333.3333	102500	102000	102500
350	Nova1 (wt/wt)	115_wt	s	0.022	0.214	0.012218951	0.746834802	708.3376628	3000	89500	91500	92500	92000	90000
351	Nova1 (wt/wt)	115_wt	s	0.044	1.914	0.063677736	0.772322917	212.1444625	12500	67500	73647.05882	80000	80000	70500
353	Nova1 (wt/wt)	115_wt	s	0.026	3.448	0.123234098	0.634616643	104.6426638	32000	71000	86142.85714	103000	90000	103000
354	Nova1 (wt/wt)	115_wt	s	0.026	2.918	0.004214236	0.59527956	236.7904392	500	51000	51375	51500	51000	51500
357	Nova1 (wt/wt)	115_wt	s	0.012	2.714	0.029730346	0.544298899	37.81533877	7500	99500	101800	107000	99500	107000
358	Nova1 (wt/wt)	115_wt	s	0.024	0.42	0.004060305	0.688102482	380.5553101	1000	80000	80727.27273	81000	81000	81000
360	Nova1 (wt/wt)	115_wt	s	0.018	0.198	0.008860937	0.786345716	292.554434	1500	73500	74312.5	75000	75000	75000
362	Nova1 (wt/wt)	115_wt	s	0.02	0.016	0.04612652	0.717423117	221.6324403	5000	51500	53642.85714	56500	56500	51500
364	Nova1 (wt/wt)	115_wt	s	0.02	0.162	0.005586592	0.783365277	265.2813527	1000	59000	59666.66667	60000	59500	60000
366	Nova1 (wt/wt)	115_wt	s	0.012	3.19	0.013098331	0.819926711	234.3277687	2500	69000	70800	71500	71500	69000
368	Nova1 (wt/wt)	115_wt	s	0.014	11.038	0.006444	0.667411474	545.036266	1500	86000	86750	87500	86000	87500
371	Nova1 (wt/wt)	117_wt	s	0.014	0.118	0.004475359	0.605236145	179.2673266	500	52500	52666.66667	53000	52500	52500
372	Nova1 (wt/wt)	117_wt	s	0.012	0.362	0.02592436	0.589200557	69.82402914	4000	57500	58500	61500	58000	61500
373	Nova1 (wt/wt)	117_wt	s	0.046	0.758	0.011725215	0.690109022	98.88803882	2000	56500	57500	58500	57500	56500
374	Nova1 (wt/wt)	117_wt	s	0.02	0.176	0.029610134	0.854773979	1012.777681	6000	73500	77812.5	79500	79500	73500
377	Nova1 (wt/wt)	117_wt	s	0.014	0.176	0.007259961	0.787227596	1115.83902	1000	50500	51333.33333	51500	51500	51500
378	Nova1 (wt/wt)	117_wt	s	0.056	0.102	0.015940755	0.93886811	946.0694937	2500	53500	54240.74074	56000	56000	54000
380	Nova1 (wt/wt)	117_wt	s	0.05	0.34	0.093785908	0.84005676	1432.204027	14000	49000	57541.66667	63000	63000	49500
382	Nova1 (wt/wt)	117_wt	s	0.018	0.158	0.004908724	0.881765299	435.3305645	1500	98000	98625	99500	99000	99500
383	Nova1 (wt/wt)	117_wt	s	0.048	0.124	0.011416013	0.754808262	895.6664982	3000	64000	66130.43478	67000	65500	66500
389	Nova1 (wt/wt)	117_wt	s	0.032	0.048	0.003122486	0.920334651	876.5317605	500	54000	54433.33333	54500	54500	54500
390	Nova1 (wt/wt)	117_wt	s	0.044	0.096	0.021595388	0.587789773	1142.217963	3500	55500	57119.04762	59000	58000	56500
391	Nova1 (wt/wt)	117_wt	s	0.074	0.156	0.024319784	0.83332481	3008.992317	5000	52000	55209.67742	57000	56000	52000
392	Nova1 (wt/wt)	117_wt	s	0.066	0.018	0.025339838	0.877969875	4091.797866	6000	53000	57000	59000	57000	57000
393	Nova1 (wt/wt)	117_wt	s	0.016	0.086	0.010301137	0.5335205	364.6563767	2500	76500	77214.28571	79000	76500	77000
394	Nova1 (wt/wt)	117_wt	s	0.068	0.156	0.071446124	0.911083513	3980.653178	11000	44500	52017.85714	55500	54500	45000
395	Nova1 (wt/wt)	117_wt	s	0.046	0.17	0.03778611	0.985066697	3425.155316	5000	49500	51921.05263	54500	54500	50000
396	Nova1 (wt/wt)	117_wt	s	0.04	0.148	0.067005074	0.675845466	971.454185	11000	45500	52071.42857	56500	56500	47500
397	Nova1 (wt/wt)	117_wt	s	0.048	1.454	0.092402285	0.911677667	1352.683149	14000	55500	60100	69500	69500	56500
398	Nova1 (wt/wt)	117_wt	s	0.022	2.302	0.001808318	0.944220984	530.0949911	500	82500	82950	83000	83000	83000
399	Nova1 (wt/wt)	117_wt	s	0.012	0.172	0.006370585	0.820168818	242.9789885	1500	76000	76900	77500	76000	77000
401	Nova1 (wt/wt)	117_wt	s	0.024	0.398	0.013595713	0.675653443	247.1202088	2000	52500	53909.09091	54500	54500	53500
402	Nova1 (wt/wt)	117_wt	s	0.012	0.316	0	0.860520391	162.6087588	0	51500	51500	51500	51500	51500
403	Nova1 (wt/wt)	117_wt	s	0.012	0.066	0.005178625	0.516292398	748.4332956	500	47000	47300	47500	47500	47000
404	Nova1 (wt/wt)	117_wt	s	0.02	0.058	0.014694113	0.771193868	480.1891936	2000	52000	53125	54000	54000	53000
405	Nova1 (wt/wt)	117_wt	s	0.064	0.122	0.118499489	0.888938303	1838.132325	35000	51500	57017.85714	86500	61500	53500
407	Nova1 (wt/wt)	117_wt	s	0.064	0.014	0.069908625	0.90590262	4667.285788	14500	47500	57520	62000	62000	47500
408	Nova1 (wt/wt)	117_wt	s	0.014	0.116	0.004344685	0.697030025	559.9508916	1000	78500	79083.33333	79500	79000	79000
409	Nova1 (wt/wt)	117_wt	s	0.046	0.158	0.071741956	0.896311568	2655.217103	13000	52000	57805.55556	65000	63500	52000
410	Nova1 (wt/wt)	117_wt	s	0.05	0.012	0.058920406	0.935098916	2983.861931	9000	47500	52900	56500	56500	47500
411	Nova1 (wt/wt)	117_wt	s	0.012	0.136	0.002594034	0.936148515	457.428711	500	77000	77100	77500	77500	77000
412	Nova1 (wt/wt)	117_wt	s	0.062	0.108	0.062280677	0.928141235	1579.821905	9500	53500	56444.44444	63000	63000	53500
413	Nova1 (wt/wt)	117_wt	s	0.03	0.168	0.027355274	0.917008321	1844.46701	5000	51500	55035.71429	56500	56500	51500
414	Nova1 (wt/wt)	117_wt	s	0.04	0.172	0.083687231	0.812667028	236.3275769	9000	44500	49933.33333	53500	45500	53500
415	Nova1 (wt/wt)	117_wt	s	0.016	0.15	0.002730758	0.986656328	1304.384344	500	64000	64071.42857	64500	64000	64000
417	Nova1 (wt/wt)	117_wt	s	0.012	0.016	0.005100448	0.984748506	1799.50606	1000	61500	62000	62500	62000	61500
418	Nova1 (wt/wt)	117_wt	s	0.056	0.12	0.067207452	0.864253111	815.725445	32000	71000	80978.26087	103000	83000	103000
419	Nova1 (wt/wt)	117_wt	s	0.012	0.012	0.004165799	0.692300019	112.9988037	500	58500	58800	59000	59000	58500
421	Nova1 (wt/wt)	117_wt	s	0.036	2.238	0.013715792	0.909569974	509.6719672	4000	76500	78678.57143	80500	80500	79000
422	Nova1 (wt/wt)	117_wt	s	0.014	0.392	0.004830918	0.773885477	107.5816174	500	51500	51750	52000	52000	52000
423	Nova1 (wt/wt)	117_wt	s	0.024	0.194	0.021217434	0.633561803	547.1136672	4500	52500	55187.5	57000	57000	55500
424	Nova1 (wt/wt)	117_wt	s	0.038	0.166	0.078977688	0.701917649	427.121671	19000	80000	87107.14286	99000	98500	81000
426	Nova1 (wt/wt)	117_wt	s	0.02	0.692	0.019323931	0.649838934	352.4625797	2500	49500	50944.44444	52000	51000	52000
427	Nova1 (wt/wt)	117_wt	s	0.074	0.112	0.06446997	0.825913562	1121.161678	10500	51500	54696.42857	62000	62000	52500
429	Nova1 (wt/wt)	117_wt	s	0.032	0.796	0.044949437	0.889221081	963.7762728	6000	48500	51785.71429	54500	54500	48500
430	Nova1 (wt/wt)	117_wt	s	0.026	2.07	0.19023704	0.724717452	506.7966933	30500	50500	58750	81000	52500	50500
432	Nova1 (wt/wt)	117_wt	s	0.034	0.03	0.074431017	0.75665709	2160.959354	10000	53500	58035.71429	63500	63500	63000
434	Nova1 (wt/wt)	117_wt	s	0.024	0.36	0.005623783	0.676772298	480.1557197	1500	91000	91611.11111	92500	92000	92000
436	Nova1 (wt/wt)	117_wt	s	0.012	0.012	0.058148667	0.595019929	44.74149843	14500	95000	98100	109500	109500	95000
437	Nova1 (wt/wt)	117_wt	s	0.012	0.174	0.010790704	0.515301058	312.8767818	1000	45000	45400	46000	46000	45000
438	Nova1 (wt/wt)	117_wt	s	0.012	0.364	0.007722008	0.742356475	165.3641371	1000	51500	51800	52500	51500	51500
439	Nova1 (wt/wt)	117_wt	s	0.042	0.94	0.026359856	0.723078067	252.1405723	4000	49500	52200	53500	52500	53500
440	Nova1 (wt/wt)	117_wt	s	0.026	0.158	0.006118457	0.771650901	466.0199169	1000	52500	52750	53500	53000	53000
441	Nova1 (wt/wt)	117_wt	s	0.018	0.016	0.004784689	0.880217154	225.2825459	500	52000	52250	52500	52500	52500
442	Nova1 (wt/wt)	117_wt	s	0.012	0.168	0.008947665	0.848154188	750.2480309	2000	75000	75800	77000	77000	75500
443	Nova1 (wt/wt)	117_wt	s	0.076	0.11	0.033142988	0.788000056	1697.466078	5000	51500	53437.5	56500	56000	52500
446	Nova1 (wt/wt)	117_wt	s	0.022	0.136	0.004370165	0.838976698	295.1233152	1000	76000	76750	77000	77000	76000
447	Nova1 (wt/wt)	117_wt	s	0.04	0.128	0.025644648	0.750964036	853.7547758	4500	50500	53500	55000	55000	53500
449	Nova1 (wt/wt)	117_wt	s	0.016	0.344	0.040021007	0.808579184	387.7875779	4500	43000	45642.85714	47500	47000	43000
450	Nova1 (wt/wt)	117_wt	s	0.014	0.014	0	0.918499237	2269.123997	0	67000	67000	67000	67000	67000
451	Nova1 (wt/wt)	117_wt	s	0.012	0.324	0.018257419	0.775476025	940.7557009	4500	88500	90000	93000	89000	93000
452	Nova1 (wt/wt)	117_wt	s	0.042	0.302	0.007971759	0.933731367	624.8482617	1500	52000	52850	53500	52000	53500
454	Nova1 (wt/wt)	117_wt	s	0.076	0.088	0.093286015	0.841828095	1460.674986	12500	50000	53796.875	62500	62500	50000
455	Nova1 (wt/wt)	117_wt	s	0.042	0.012	0.012346453	0.978649016	3042.526566	2000	63000	64111.11111	65000	64500	65000
456	Nova1 (wt/wt)	117_wt	s	0.02	0.134	0.010332495	0.576949983	1130.736655	3500	88500	90611.11111	92000	91500	92000
457	Nova1 (wt/wt)	117_wt	s	0.066	0.12	0.008264076	0.908771106	1931.23171	2500	63000	64535.71429	65500	65000	64500
458	Nova1 (wt/wt)	117_wt	s	0.072	0.11	0.244964706	0.79793658	1019.704513	46000	53000	62086.2069	99000	64500	98500
459	Nova1 (wt/wt)	117_wt	s	0.032	0.016	0.023462852	0.939972386	1964.432663	4000	61000	63785.71429	65000	65000	61000
460	Nova1 (wt/wt)	117_wt	s	0.016	0.128	0.006737093	0.653095977	356.3890042	2000	91500	92428.57143	93500	92500	93500
462	Nova1 (wt/wt)	117_wt	s	0.036	0.02	0.040369688	0.839342615	2737.091307	7500	50500	54906.25	58000	58000	50500
463	Nova1 (wt/wt)	117_wt	s	0.026	0.102	0.009266963	0.595074002	453.5936794	2500	77500	79090.90909	80000	77500	80000
464	Nova1 (wt/wt)	117_wt	s	0.09	0.112	0.093024456	0.848790125	1995.314799	11000	45000	51428.57143	56000	56000	45500
465	Nova1 (wt/wt)	117_wt	s	0.074	0.17	0.029437086	0.942930396	1671.389475	5500	52000	53727.27273	57500	57500	52500
466	Nova1 (wt/wt)	117_wt	s	0.07	0.1	0.021901915	0.879525231	3122.542402	3500	53000	54909.09091	56500	53000	56500
467	Nova1 (wt/wt)	117_wt	s	0.08	0.13	0.019580625	0.924137704	2884.952348	3500	52500	54210.52632	56000	56000	54500
470	Nova1 (wt/wt)	117_wt	s	0.048	0.012	0.032517207	0.967258604	3230.487065	4500	50000	52025	54500	54000	50000
472	Nova1 (wt/wt)	117_wt	s	0.042	0.17	0.0078634	0.920919788	568.0928601	1500	54500	54975	56000	56000	54500
474	Nova1 (wt/wt)	117_wt	s	0.036	0.128	0.045212394	0.812698387	433.8579909	9500	76500	79733.33333	86000	86000	77500
476	Nova1 (wt/wt)	117_wt	s	0.012	0.216	0	0.995436938	2809.987994	0	63000	63000	63000	63000	63000
477	Nova1 (wt/wt)	117_wt	s	0.034	0.012	0.037394883	0.723200429	1815.312523	9500	54500	62071.42857	64000	64000	62500
480	Nova1 (wt/wt)	117_wt	s	0.012	0.184	0.008114408	0.947724037	2649.14078	1500	66500	67500	68000	68000	66500
482	Nova1 (wt/wt)	117_wt	s	0.048	0.142	0.064955839	0.871162651	3366.947	13000	51500	56275	64500	64500	51500
483	Nova1 (wt/wt)	117_wt	s	0.068	0.312	0.028136633	0.845117324	2148.088858	8500	56500	58290.32258	65000	56500	58500
484	Nova1 (wt/wt)	117_wt	s	0.04	0.348	0.007849294	0.842496256	355.461848	2000	52500	53083.33333	54500	54500	53000
486	Nova1 (wt/wt)	117_wt	s	0.014	0.12	0.005434783	0.597097618	51.84966642	1500	91500	92000	93000	93000	91500
487	Nova1 (wt/wt)	117_wt	s	0.018	0.03	0.028336082	0.802285159	1692.794976	4500	59000	61642.85714	63500	63500	59000
488	Nova1 (wt/wt)	117_wt	s	0.024	0.046	0	0.757562288	489.5918283	0	78500	78500	78500	78500	78500
489	Nova1 (wt/wt)	117_wt	s	0.014	0.012	0.007170659	0.959733257	2727.652438	1000	62000	62583.33333	63000	63000	62000
491	Nova1 (wt/wt)	117_wt	s	0.064	0.098	0.080683155	0.890944106	1205.11726	11500	55500	60150	67000	66000	56500
493	Nova1 (wt/wt)	117_wt	s	0.046	0.126	0.068957917	0.861331204	432.5053711	17000	76000	79888.88889	93000	93000	77500
495	Nova1 (wt/wt)	117_wt	s	0.014	0.236	0.023412671	0.757900232	957.6570336	4500	75000	77000	79500	79500	75000
496	Nova1 (wt/wt)	117_wt	s	0.022	0.012	0.003905123	0.884414886	1434.279855	1000	68500	68950	69500	69500	69000
499	Nova1 (wt/wt)	117_wt	s	0.014	0.184	0.003607688	0.827169432	1657.356098	500	65000	65333.33333	65500	65500	65000
501	Nova1 (wt/wt)	117_wt	s	0.024	0.16	0.014793133	0.621261066	350.11218	3000	53000	54500	56000	53000	54500
502	Nova1 (wt/wt)	117_wt	s	0.054	1.02	0.041397754	0.900358427	726.3842371	7000	62000	64340	69000	68500	62500
503	Nova1 (wt/wt)	117_wt	s	0.028	0.402	0.018028782	0.898546107	807.34512	4000	50500	51730.76923	54500	54500	50500
504	Nova1 (wt/wt)	117_wt	s	0.024	0.018	0.003843667	0.995458994	1330.126038	500	64500	64772.72727	65000	64500	64500
505	Nova1 (wt/wt)	117_wt	s	0.018	0.156	0.011668451	0.788244984	667.485998	2500	76000	77250	78500	78500	76500
506	Nova1 (wt/wt)	117_wt	s	0.06	0.124	0.126511343	0.808565379	1654.389672	35000	52000	62500	87000	67500	52000
510	Nova1 (wt/wt)	117_wt	s	0.012	0.064	0.009756098	0.541702818	43.90458369	2500	100500	102500	103000	100500	103000
511	Nova1 (wt/wt)	117_wt	s	0.028	0.104	0.022389165	0.794636384	263.3470048	5500	76000	78681.81818	81500	79000	81000
513	Nova1 (wt/wt)	117_wt	s	0.03	2.008	0.006945318	0.833362243	247.8058295	1000	51000	51678.57143	52000	51000	52000
514	Nova1 (wt/wt)	117_wt	s	0.012	0.172	0.008944272	0.926778975	207.0255502	1000	49500	50000	50500	50500	49500
515	Nova1 (wt/wt)	117_wt	s	0.044	1.34	0.044378741	0.745355437	543.1419125	8000	53500	56444.44444	61500	61500	55000
516	Nova1 (wt/wt)	117_wt	s	0.012	1.702	0.01018261	0.50531405	72.54048043	2500	101500	103000	104000	102000	103500
518	Nova1 (wt/wt)	117_wt	s	0.058	0.154	0.017254513	0.876865434	493.6625922	3000	50500	52130.43478	53500	53500	50500
519	Nova1 (wt/wt)	117_wt	s	0.016	0.138	0.008017837	0.746053247	467.9677658	2000	99000	1.00E+05	101000	99500	99000
520	Nova1 (wt/wt)	117_wt	s	0.026	0.296	0.086600536	0.552843007	45.4594072	24000	76000	92937.5	1.00E+05	76000	99000
521	Nova1 (wt/wt)	117_wt	s	0.014	2.01	0.002515262	0.911116594	142.6943809	500	74000	74083.33333	74500	74000	74000
522	Nova1 (wt/wt)	117_wt	s	0.034	0.166	0.010440859	0.826354091	308.2693822	2500	73000	74600	75500	75500	75000
524	Nova1 (wt/wt)	117_wt	s	0.032	0.02	0.005169667	0.874721515	639.1284288	1000	55000	55466.66667	56000	56000	55500
525	Nova1 (wt/wt)	117_wt	s	0.088	0.11	0.070578457	0.827880692	2553.530554	24000	54000	56037.5	78000	59000	54500
526	Nova1 (wt/wt)	117_wt	s	0.02	0.02	0.006240122	0.9938268	3907.601503	1000	58500	59055.55556	59500	59500	58500
532	Nova1 (wt/wt)	117_wt	s	0.012	0.224	0.006559001	0.955935534	872.476314	1500	88000	88900	89500	89500	88000
533	Nova1 (wt/wt)	117_wt	s	0.028	0.186	0.058578431	0.848593621	603.1826897	12500	89500	96100	102000	102000	90000
534	Nova1 (wt/wt)	117_wt	s	0.02	0.21	0.006503254	0.855659381	170.977344	1500	102500	103222.2222	104000	102500	104000
538	Nova1 (wt/wt)	117_wt	s	0.07	0.112	0.115503899	0.872192641	1193.933495	35000	53500	59066.66667	88500	61500	54000
541	Nova1 (wt/wt)	117_wt	s	0.02	0.188	0.011236379	0.725942534	225.0431945	2000	53000	54611.11111	55000	54500	55000
542	Nova1 (wt/wt)	117_wt	s	0.014	0.016	0.01860172	0.752811029	688.5493826	4000	79000	81750	83000	83000	79000
543	Nova1 (wt/wt)	117_wt	s	0.014	0.124	0.002989881	0.78250933	351.2382777	500	78500	78833.33333	79000	78500	79000
545	Nova1 (wt/wt)	117_wt	s	0.098	0.12	0.056619185	0.799024822	1317.984135	12500	51500	59367.64706	64000	60500	63500
548	Nova1 (wt/wt)	117_wt	s	0.048	0.302	0.018007375	0.9544886	905.8157436	4500	100500	102571.4286	105000	104500	100500
550	Nova1 (wt/wt)	117_wt	s	0.06	0.136	0.127409866	0.855868364	1701.264391	43500	56500	63080	1.00E+05	62500	56500
551	Nova1 (wt/wt)	117_wt	s	0.014	0.154	0	0.909202433	408.2250376	0	93500	93500	93500	93500	93500
552	Nova1 (wt/wt)	117_wt	s	0.044	0.144	0.030399359	0.930054819	928.3591901	5000	64000	67500	69000	64000	69000
553	Nova1 (wt/wt)	117_wt	s	0.026	0.134	0.004361762	0.92189129	645.673521	1000	65000	65909.09091	66000	66000	66000
554	Nova1 (wt/wt)	117_wt	s	0.018	0.306	0.005191713	0.669473259	260.9383773	1500	100500	101437.5	102000	101500	102000
555	Nova1 (wt/wt)	117_wt	s	0.04	0.274	0.010821482	0.934093501	635.6623078	2000	68000	69210.52632	70000	68000	70000
557	Nova1 (wt/wt)	117_wt	s	0.022	0.178	0.005183027	0.980643585	1002.738465	1000	51500	51950	52500	52500	51500
559	Nova1 (wt/wt)	117_wt	s	0.018	0.014	0.006911648	0.942669572	1949.16242	1500	66000	67062.5	67500	67000	66000
565	Nova1 (wt/wt)	117_wt	s	0.02	0.168	0.003424246	0.988966323	1960.730518	500	68500	68833.33333	69000	68500	68500
567	Nova1 (wt/wt)	117_wt	s	0.014	0.13	0.007989243	0.698307497	142.2657206	2000	77500	78750	79500	77500	79000
568	Nova1 (wt/wt)	117_wt	s	0.038	0.014	0.013192199	0.983300234	3006.902809	3500	63000	65000	66500	66000	63000
569	Nova1 (wt/wt)	117_wt	s	0.014	0.136	0.004819112	0.68525594	997.4487307	1000	77000	77333.33333	78000	77000	77500
571	Nova1 (wt/wt)	117_wt	s	0.012	0.792	0.008202549	0.516149669	46.1667262	2000	101000	102000	103000	102500	103000
574	Nova1 (wt/wt)	117_wt	s	0.058	0.056	0.024470259	0.91460763	1542.989386	4500	57500	60857.14286	62000	61000	57500
577	Nova1 (wt/wt)	117_wt	s	0.048	0.018	0.10751344	0.941902522	2230.699078	17000	51500	62000	68500	68000	51500
578	Nova1 (wt/wt)	117_wt	s	0.016	0.136	0.010096308	0.571621767	265.0718298	2000	77000	78142.85714	79000	78500	79000
580	Nova1 (wt/wt)	117_wt	s	0.026	0.198	0.060959003	0.92887646	1521.620725	8500	51500	55555.55556	60000	60000	51500
583	Nova1 (wt/wt)	117_wt	s	0.03	0.104	0.003756953	0.89895271	713.9259619	1500	78000	78964.28571	79500	79000	79000
585	Nova1 (wt/wt)	117_wt	s	0.032	0.178	0.039746991	0.769865988	2250.271372	7500	64500	68642.85714	72000	71000	65000
586	Nova1 (wt/wt)	117_wt	s	0.014	0.02	0.012945108	0.937655959	4038.047371	2500	67500	69333.33333	70000	70000	67500
587	Nova1 (wt/wt)	117_wt	s	0.014	0.172	0.006980704	0.598169471	680.0283144	2000	88000	89333.33333	90000	88000	89500
588	Nova1 (wt/wt)	117_wt	s	0.028	0.188	0.016281528	0.790338011	1241.238285	4500	73500	76692.30769	78000	78000	76500
590	Nova1 (wt/wt)	117_wt	s	0.05	0.016	0.085266688	0.911718838	1329.893092	12500	48500	56000	61000	61000	48500
591	Nova1 (wt/wt)	117_wt	s	0.048	0.122	0.021947155	0.874421845	1694.283893	5000	70000	73289.47368	75000	75000	71000
594	Nova1 (wt/wt)	117_wt	s	0.06	0.582	0.149663154	0.807702912	1650.485413	39500	61000	69369.56522	100500	74500	63500
595	Nova1 (wt/wt)	117_wt	s	0.026	0.016	0.003704496	0.751548493	711.889327	1000	66000	66541.66667	67000	66000	66500
596	Nova1 (wt/wt)	117_wt	s	0.016	0.208	0	0.611918975	415.2001096	0	46000	46000	46000	46000	46000
597	Nova1 (wt/wt)	117_wt	s	0.018	0.02	0.023447194	0.928894006	1564.218931	4500	57500	61250	62000	62000	57500
598	Nova1 (wt/wt)	117_wt	s	0.016	0.156	0.017070325	0.520131231	230.518308	2500	52000	52928.57143	54500	52000	52500
601	Nova1 (wt/wt)	117_wt	s	0.024	0.51	0.00242174	0.948087286	386.4327075	500	99000	99318.18182	99500	99000	99000
602	Nova1 (wt/wt)	117_wt	s	0.02	0.184	0	0.910304825	563.289296	0	69000	69000	69000	69000	69000
603	Nova1 (wt/wt)	117_wt	s	0.022	0.74	0.005260686	0.822971804	232.2886709	1500	78000	78950	79500	78500	79500
604	Nova1 (wt/wt)	117_wt	s	0.056	1.224	0.018173253	0.881595626	691.4645038	4000	49000	51625	53000	53000	51500
605	Nova1 (wt/wt)	117_wt	s	0.038	1.156	0.011548325	0.830120646	704.2978625	2000	52500	54000	54500	54500	52500
606	Nova1 (wt/wt)	117_wt	s	0.018	0.146	0.002851112	0.85011882	204.5691494	500	86500	86785.71429	87000	87000	87000
607	Nova1 (wt/wt)	117_wt	s	0.018	2.97	0.011043408	0.595001556	366.1836865	2000	56500	57437.5	58500	58500	57500
608	Nova1 (wt/wt)	117_wt	s	0.044	0.352	0.044215948	0.759207907	500.1332485	14500	79000	83285.71429	93500	93500	81000
609	Nova1 (wt/wt)	117_wt	s	0.024	0.02	0.164201605	0.713195332	677.4564493	34500	52000	68062.5	86500	59500	76000
610	Nova1 (wt/wt)	117_wt	s	0.02	0.17	0.043339661	0.728989819	913.776718	9000	69500	74000	78500	78500	69500
613	Nova1 (wt/wt)	117_wt	s	0.026	0.158	0.006675549	0.698249693	820.3514502	1500	77000	77708.33333	78500	78500	77500
614	Nova1 (wt/wt)	117_wt	s	0.072	0.148	0.104960213	0.793115573	1126.091039	15500	49000	56275.86207	64500	64000	50500
616	Nova1 (wt/wt)	117_wt	s	0.034	0.19	0.019568711	0.705647406	1077.783191	5000	75000	77500	80000	80000	78500
618	Nova1 (wt/wt)	117_wt	s	0.012	0.202	0.007825846	0.832617601	1477.68682	1000	62000	62600	63000	63000	62000
621	Nova1 (wt/wt)	117_wt	s	0.02	0.016	0	0.963745027	217.6683268	0	68500	68500	68500	68500	68500
623	Nova1 (wt/wt)	117_wt	s	0.022	0.456	0.014399265	0.786898948	535.7278679	3500	74000	76388.88889	77500	77500	76000
624	Nova1 (wt/wt)	117_wt	s	0.04	0.172	0.059539089	0.739473559	611.6911297	13000	80000	85861.11111	93000	93000	80500
626	Nova1 (wt/wt)	117_wt	s	0.022	1.208	0.032122285	0.70534333	499.4639558	7000	55500	61400	62500	55500	62000
628	Nova1 (wt/wt)	117_wt	s	0.03	0.032	0.048940989	0.675188705	1156.797681	8000	52500	57115.38462	60500	60500	60500
629	Nova1 (wt/wt)	117_wt	s	0.058	0.116	0.009723055	0.757831415	1557.300084	2500	60000	61057.69231	62500	61000	62000
634	Nova1 (wt/wt)	117_wt	s	0.04	0.138	0.01270816	0.982938932	799.1295535	2000	56500	57166.66667	58500	57000	56500
635	Nova1 (wt/wt)	117_wt	s	0.042	0.178	0.043397169	0.927163262	628.7585518	6000	47500	51368.42105	53500	53500	47500
638	Nova1 (wt/wt)	117_wt	s	0.034	0.018	0.019997386	0.934275533	2037.934832	3000	52500	53250	55500	55500	52500
640	Nova1 (wt/wt)	117_wt	s	0.066	1.942	0.165905182	0.858369833	837.1669774	51500	51500	55535.71429	103000	54500	53000
641	Nova1 (wt/wt)	117_wt	s	0.012	1.286	0.001912046	0.605389306	65.94018887	500	104500	104600	105000	104500	104500
642	Nova1 (wt/wt)	117_wt	s	0.058	0.192	0.081923244	0.842960409	1974.778747	23500	55500	63452.38095	79000	55500	65000
644	Nova1 (wt/wt)	117_wt	s	0.028	0.012	0.002162981	0.91506227	1124.954562	500	66000	66454.54545	66500	66500	66500
648	Nova1 (wt/wt)	117_wt	s	0.046	0.018	0.067815939	0.896681834	1061.081255	10000	54500	60775	64500	64500	54500
649	Nova1 (wt/wt)	117_wt	s	0.02	0.134	0.004098361	0.863197682	498.1372114	1000	81000	81333.33333	82000	82000	81000
650	Nova1 (wt/wt)	117_wt	s	0.016	0.368	0.007741009	0.964492441	1514.176021	1500	63000	63928.57143	64500	63000	64000
651	Nova1 (wt/wt)	117_wt	s	0.018	0.19	0.018587361	0.698264167	1615.279662	3500	65000	67250	68500	68500	68500
652	Nova1 (wt/wt)	117_wt	s	0.02	0.022	0.004752536	0.987367356	1297.305366	500	52000	52277.77778	52500	52500	52000
653	Nova1 (wt/wt)	117_wt	s	0.018	0.016	0.002695187	0.982940251	2524.192036	500	89500	89812.5	90000	89500	89500
655	Nova1 (wt/wt)	117_wt	s	0.028	0.144	0.009358563	0.949133885	693.3056149	3000	1.00E+05	101916.6667	103000	1.00E+05	102500
658	Nova1 (wt/wt)	117_wt	s	0.042	0.184	0.082684346	0.892223199	1519.496999	13000	52000	60823.52941	65000	64000	52000
659	Nova1 (wt/wt)	117_wt	s	0.012	0.018	0.027500695	0.737406803	1257.405089	7000	92000	97300	99000	92000	98000
660	Nova1 (wt/wt)	117_wt	s	0.042	0.116	0.003865397	0.928402402	356.3520521	1000	78500	79394.73684	79500	79500	79500
661	Nova1 (wt/wt)	117_wt	s	0.048	0.134	0.019242623	0.890041029	740.5416521	4500	76500	78068.18182	81000	80500	76500
662	Nova1 (wt/wt)	117_wt	s	0.046	0.348	0.021743207	0.822853612	340.9378132	8500	93500	98235.29412	102000	102000	96500
663	Nova1 (wt/wt)	117_wt	s	0.026	0.54	0.009397457	0.860128217	1035.759922	2500	89000	90450	91500	90500	90500
664	Nova1 (wt/wt)	117_wt	s	0.048	0.314	0.008869632	0.903673216	1691.259514	2000	65000	65227.27273	67000	65000	65000
665	Nova1 (wt/wt)	117_wt	s	0.046	0.138	0.027240838	0.895004391	598.911387	7000	96500	99843.75	103500	103500	97000
666	Nova1 (wt/wt)	117_wt	s	0.03	0.142	0.02491497	0.85436457	742.2891704	6000	88500	90291.66667	94500	89000	89000
667	Nova1 (wt/wt)	117_wt	s	0.05	0.46	0.02663525	0.923955459	967.7396303	4000	62000	64369.56522	66000	62000	66000
668	Nova1 (wt/wt)	117_wt	s	0.03	0.78	0.01019316	0.958079785	454.4462978	2500	1.00E+05	101041.6667	102500	1.00E+05	101000
670	Nova1 (wt/wt)	117_wt	s	0.032	1.414	0.004559518	0.720568171	626.7168142	1000	67500	68285.71429	68500	68000	68500
671	Nova1 (wt/wt)	117_wt	s	0.014	0.964	0	0.841884729	135.397168	0	80500	80500	80500	80500	80500
672	Nova1 (wt/wt)	117_wt	s	0.024	0.156	0.01846208	0.677551552	692.9728086	3000	49500	51409.09091	52500	52500	51500
674	Nova1 (wt/wt)	117_wt	s	0.04	0.174	0.0788598	0.789212665	1296.711018	12500	51500	53805.55556	64000	64000	51500
675	Nova1 (wt/wt)	117_wt	s	0.05	0.138	0.020496244	0.852703546	700.333622	4500	51500	54000	56000	54500	54500
676	Nova1 (wt/wt)	117_wt	s	0.036	0.186	0.068383234	0.878922847	2206.83517	13500	52500	62500	66000	65500	55500
679	Nova1 (wt/wt)	117_wt	s	0.028	0.144	0.020379688	0.599860429	567.6387889	5500	71000	73384.61538	76500	76500	71000
680	Nova1 (wt/wt)	117_wt	s	0.066	0.138	0.0961762	0.882970425	977.3214504	15000	47500	52777.77778	62500	62500	49500
682	Nova1 (wt/wt)	117_wt	s	0.014	0.196	0.008679121	0.5691304	184.393055	2500	86500	88000	89000	89000	88000
683	Nova1 (wt/wt)	117_wt	s	0.034	0.568	0.021311533	0.85314366	432.4987641	3000	48500	50100	51500	48500	51500
685	Nova1 (wt/wt)	117_wt	s	0.014	0.246	0.02351978	0.791803338	306.0763412	3500	51500	54083.33333	55000	54500	51500
686	Nova1 (wt/wt)	117_wt	s	0.03	0.042	0.004580792	0.887549817	837.6222557	1000	60000	60892.85714	61000	61000	61000
687	Nova1 (wt/wt)	117_wt	s	0.016	0.15	0	0.861754337	1526.713275	0	51500	51500	51500	51500	51500
688	Nova1 (wt/wt)	117_wt	s	0.052	0.15	0.037206476	0.926204774	4649.577495	6000	50500	53937.5	56500	56000	51500
690	Nova1 (wt/wt)	117_wt	s	0.072	0.148	0.081367243	0.937249701	3630.388363	12000	49500	55833.33333	61500	60000	49500
692	Nova1 (wt/wt)	117_wt	s	0.06	0.154	0.103512701	0.756589939	3053.266098	17500	51500	57541.66667	69000	69000	52500
694	Nova1 (wt/wt)	117_wt	s	0.014	0.022	0.014702871	0.810462727	3234.886769	3000	70000	71916.66667	73000	72500	70000
695	Nova1 (wt/wt)	117_wt	s	0.036	0.318	0.044347369	0.814965063	914.3370394	13500	89500	92900	103000	93500	103000
697	Nova1 (wt/wt)	117_wt	s	0.014	0.138	0.011968457	0.526226646	1140.128653	1500	43500	44583.33333	45000	45000	43500
699	Nova1 (wt/wt)	117_wt	s	0.022	0.172	0.019960714	0.555970967	552.7551811	5000	69500	71611.11111	74500	74500	72000
701	Nova1 (wt/wt)	117_wt	s	0.062	0.142	0.131691279	0.775642932	1413.591415	19500	49000	60018.51852	68500	68000	51500
702	Nova1 (wt/wt)	117_wt	s	0.028	0.214	0.015158312	0.687084646	401.0458711	2500	52000	53583.33333	54500	54500	52000
703	Nova1 (wt/wt)	117_wt	s	0.048	0.12	0.010402986	0.95427443	675.4794454	1500	53000	53847.82609	54500	53500	54500
705	Nova1 (wt/wt)	117_wt	s	0.056	0.134	0.04831315	0.798744873	268.8312775	10500	78000	85636.36364	88500	78000	88000
706	Nova1 (wt/wt)	117_wt	s	0.036	1.934	0.042905079	0.894020137	1079.899408	6500	66500	70281.25	73000	66500	72500
707	Nova1 (wt/wt)	117_wt	s	0.028	0.922	0.003541184	0.916098993	525.4305038	500	68500	68692.30769	69000	68500	68500
708	Nova1 (wt/wt)	117_wt	s	0.056	0.544	0.090864268	0.653930454	757.5019788	14000	52000	58023.80952	66000	66000	54000
710	Nova1 (wt/wt)	117_wt	s	0.032	0.76	0.006670372	0.773158231	952.9996364	1500	68000	69192.30769	69500	69500	69500
711	Nova1 (wt/wt)	117_wt	s	0.018	0.326	0.022242813	0.884010128	1173.793659	3000	61500	62928.57143	64500	64500	61500
714	Nova1 (wt/wt)	117_wt	s	0.024	0.662	0.029848074	0.779863282	1064.847007	4500	51500	53500	56000	56000	52500
717	Nova1 (wt/wt)	117_wt	s	0.028	0.372	0.023166791	0.807330737	898.2766832	5500	62500	67227.27273	68000	68000	68000
718	Nova1 (wt/wt)	117_wt	s	0.028	0.18	0.003873568	0.910210216	326.8304686	500	64000	64272.72727	64500	64000	64500
719	Nova1 (wt/wt)	117_wt	s	0.014	0.14	0	0.770266028	556.7599297	0	77000	77000	77000	77000	77000
720	Nova1 (wt/wt)	117_wt	s	0.044	0.158	0.157936853	0.911601946	919.5585625	44000	59500	62805.55556	103500	61500	59500
721	Nova1 (wt/wt)	117_wt	s	0.072	0.142	0.024904697	0.822719302	739.206375	6000	50000	53467.74194	56000	52500	54000
722	Nova1 (wt/wt)	117_wt	s	0.034	0.136	0.089093066	0.771220888	422.1840588	13500	52500	61000	66000	52500	65500
723	Nova1 (wt/wt)	117_wt	s	0.018	0.016	0.014925373	0.852705416	1058.841969	3000	64500	67000	67500	67500	64500
724	Nova1 (wt/wt)	117_wt	s	0.026	0.302	0.002930626	0.825356133	252.9099949	500	63500	63583.33333	64000	63500	63500
725	Nova1 (wt/wt)	117_wt	s	0.026	0.044	0.007894673	0.858062563	616.0463133	2000	64500	65708.33333	66500	66000	66000
726	Nova1 (wt/wt)	117_wt	s	0.078	0.128	0.039812467	0.887410324	2067.992554	8500	55000	61484.375	63500	63500	55000
727	Nova1 (wt/wt)	117_wt	s	0.026	0.196	0.079444869	0.933385192	1724.981987	12000	53000	57600	65000	65000	53000
728	Nova1 (wt/wt)	117_wt	s	0.048	0.16	0.067873468	0.967186104	3496.703991	11000	55000	58690.47619	66000	66000	55000
731	Nova1 (wt/wt)	117_wt	s	0.052	0.148	0.020127278	0.950725298	1951.861889	4500	52000	55318.18182	56500	55500	52000
733	Nova1 (wt/wt)	117_wt	s	0.034	0.014	0.011191551	0.957889981	606.686013	2000	51500	52906.25	53500	53000	51500
734	Nova1 (wt/wt)	117_wt	s	0.068	0.132	0.041703268	0.754800837	923.259338	11000	74500	78770.83333	85500	85500	77500
735	Nova1 (wt/wt)	117_wt	s	0.026	0.012	0.089687645	0.985803592	2568.883986	12000	54500	60600	66500	66500	54500
736	Nova1 (wt/wt)	117_wt	s	0.038	0.154	0.176522847	0.627834973	605.4149526	47500	48500	74666.66667	96000	48500	76500
737	Nova1 (wt/wt)	117_wt	s	0.02	0.028	0.011407492	0.879827865	1027.900763	2000	53500	54666.66667	55500	53500	55000
739	Nova1 (wt/wt)	117_wt	s	0.058	0.18	0.086114214	0.878430525	2671.249411	14500	43500	53480	58000	57000	43500
740	Nova1 (wt/wt)	117_wt	s	0.032	0.182	0.036059455	0.954067765	1247.06675	5000	53500	55428.57143	58500	58500	53500
741	Nova1 (wt/wt)	117_wt	s	0.038	0.178	0.020790336	0.82410212	621.6405039	5000	87500	89066.66667	92500	92500	87500
742	Nova1 (wt/wt)	117_wt	s	0.03	0.068	0.07417646	0.793983717	2104.550148	15000	59000	68818.18182	74000	74000	59000
743	Nova1 (wt/wt)	117_wt	s	0.012	0.49	0.004918654	0.49020849	624.6216265	500	49500	49800	50000	50000	49500
745	Nova1 (wt/wt)	117_wt	s	0.05	0.144	0.159712552	0.858753155	1814.487256	41500	61500	70071.42857	103000	70000	61500
746	Nova1 (wt/wt)	117_wt	s	0.014	0.182	0.002406962	0.814385928	174.0452383	500	77000	77416.66667	77500	77500	77500
747	Nova1 (wt/wt)	117_wt	s	0.028	0.322	0.019728758	0.890362725	243.4149807	5000	1.00E+05	102727.2727	105000	1.00E+05	104500
748	Nova1 (wt/wt)	117_wt	s	0.014	0.198	0.007649547	0.850388454	1738.9894	2000	88500	89833.33333	90500	90500	88500
749	Nova1 (wt/wt)	117_wt	s	0.026	0.03	0.009481762	0.97072476	1373.765992	2000	65000	66208.33333	67000	65000	66500
750	Nova1 (wt/wt)	117_wt	s	0.012	0.186	0.013423247	0.643045071	199.4135964	2500	75000	76700	77500	76000	77500
751	Nova1 (wt/wt)	117_wt	s	0.034	0.178	0.022848829	0.74879101	498.9830726	5500	75500	77800	81000	81000	76500
752	Nova1 (wt/wt)	117_wt	s	0.018	1.402	0.002816901	0.837435191	272.9675148	500	88500	88750	89000	88500	89000
753	Nova1 (wt/wt)	117_wt	s	0.018	0.202	0.01010101	0.506009382	843.0312139	1000	49000	49500	50000	49000	50000
755	Nova1 (wt/wt)	117_wt	s	0.038	0.332	0.012779946	0.738751891	1143.693235	3500	64500	67411.76471	68000	68000	67500
756	Nova1 (wt/wt)	117_wt	s	0.012	0.062	0.004012036	0.555896172	54.87854391	1000	99500	99700	100500	100500	99500
757	Nova1 (wt/wt)	117_wt	s	0.032	0.19	0.012095728	0.69294055	860.8240335	4500	89500	92923.07692	94000	93500	93500
759	Nova1 (wt/wt)	117_wt	s	0.012	0.136	0.002617801	0.736347546	212.6977918	500	76000	76400	76500	76000	76500
762	Nova1 (wt/wt)	117_wt	s	0.038	0.308	0.043360042	0.890500721	423.2800486	11500	94500	99166.66667	106000	101500	106000
765	Nova1 (wt/wt)	117_wt	s	0.034	0.154	0.004403886	0.868729767	418.6848626	1000	67500	68062.5	68500	68000	68000
766	Nova1 (wt/wt)	117_wt	s	0.044	0.906	0.009375564	0.849222084	1015.134404	2500	61500	63263.15789	64000	63500	63500
767	Nova1 (wt/wt)	117_wt	s	0.022	0.542	0.040847201	0.692223946	338.0603299	9500	93000	99150	102500	93000	101000
768	Nova1 (wt/wt)	117_wt	s	0.012	0.198	0	0.491927981	79.45643178	0	91500	91500	91500	91500	91500
770	Nova1 (wt/wt)	117_wt	s	0.014	0.628	0.0053066	0.856254853	460.496224	1500	103000	104166.6667	104500	104000	103000
772	Nova1 (wt/wt)	117_wt	s	0.036	0.306	0.007415527	0.889699825	574.7702837	1500	53500	54382.35294	55000	54500	54000
773	Nova1 (wt/wt)	117_wt	s	0.038	0.298	0.082859122	0.790908011	636.0202776	14000	54000	61576.92308	68000	62000	68000
774	Nova1 (wt/wt)	117_wt	s	0.02	0.216	0.057631347	0.522813914	631.4677235	5500	40500	43714.28571	46000	46000	40500
775	Nova1 (wt/wt)	117_wt	s	0.028	0.4	0.008617168	0.77947795	965.266591	1500	66000	67000	67500	67500	67000
777	Nova1 (wt/wt)	117_wt	s	0.038	0.828	0.006407072	0.804341919	1045.816289	2000	66500	67861.11111	68500	68000	68000
778	Nova1 (wt/wt)	117_wt	s	0.012	0.378	0.008950632	0.640585087	244.2768124	1500	81500	82100	83000	81500	83000
779	Nova1 (wt/wt)	117_wt	s	0.014	0.014	0.003562251	0.80841715	974.1877605	500	66000	66166.66667	66500	66000	66500
780	Nova1 (wt/wt)	117_wt	s	0.022	0.154	0.013456501	0.601363519	374.145738	3000	77000	78333.33333	80000	79500	80000
781	Nova1 (wt/wt)	117_wt	s	0.048	0.156	0.011295084	0.945746409	634.8690035	2500	62500	63717.3913	65000	63000	62500
782	Nova1 (wt/wt)	117_wt	s	0.02	0.362	0.005968676	0.932878496	1188.452924	2000	88000	89277.77778	90000	90000	88000
783	Nova1 (wt/wt)	117_wt	s	0.02	0.216	0.002752084	0.984185636	601.801515	500	90000	90277.77778	90500	90500	90000
784	Nova1 (wt/wt)	117_wt	s	0.012	0.368	0.043139074	0.474055369	75.05426329	8000	81500	86300	89500	81500	89500
785	Nova1 (wt/wt)	117_wt	s	0.028	0.302	0.015871181	0.630311373	912.358587	3500	63500	66181.81818	67000	67000	65000
788	Nova1 (wt/wt)	117_wt	s	0.054	0.312	0.073249507	0.84434357	1486.971042	11000	54000	61240	65000	64000	55500
790	Nova1 (wt/wt)	117_wt	s	0.05	0.018	0.095920881	0.912890395	1843.837997	15000	49500	56976.19048	64500	64500	50000
791	Nova1 (wt/wt)	117_wt	s	0.018	0.126	0.00326802	0.918942492	1409.58071	500	75500	75714.28571	76000	76000	75500
792	Nova1 (wt/wt)	117_wt	s	0.086	0.132	0.119411901	0.907219021	1352.630571	16000	49000	56945.94595	65000	64500	49500
798	Nova1 (wt/wt)	117_wt	s	0.042	0.172	0.257222824	0.750748611	683.8319948	51500	51500	61882.35294	103000	66500	54000
799	Nova1 (wt/wt)	117_wt	s	0.022	0.914	0.006861307	0.837852674	343.4163558	2000	86000	87750	88000	88000	88000
800	Nova1 (wt/wt)	117_wt	s	0.02	0.542	0.013125833	0.788469039	347.0997496	3500	1.00E+05	102125	103500	103500	102000
802	Nova1 (wt/wt)	117_wt	s	0.022	0.136	0.060057449	0.754210644	456.140211	11500	80000	87062.5	91500	80000	91500
805	Nova1 (wt/wt)	117_wt	s	0.018	0.138	0.047623641	0.758452163	375.5397994	10000	75000	76833.33333	85000	75500	85000
806	Nova1 (wt/wt)	117_wt	s	0.066	0.134	0.075441862	0.902755121	1555.025871	23000	55000	63860	78000	66000	63500
807	Nova1 (wt/wt)	117_wt	s	0.032	0.188	0.007328569	0.991161063	2023.026787	1500	65500	66384.61538	67000	65500	66500
809	Nova1 (wt/wt)	117_wt	s	0.046	0.336	0.009376728	0.952928764	317.6168617	2500	79000	80857.14286	81500	81500	81000
811	Nova1 (wt/wt)	117_wt	s	0.018	1.24	0.017588154	0.753627242	511.476068	3500	88000	89714.28571	91500	91500	88500
812	Nova1 (wt/wt)	117_wt	s	0.04	0.992	0.116396005	0.678173173	822.5870739	17000	52000	59923.07692	69000	69000	52000
813	Nova1 (wt/wt)	117_wt	s	0.034	0.748	0.006131564	0.713176181	1330.952662	1500	67000	67900	68500	68000	68000
814	Nova1 (wt/wt)	117_wt	s	0.028	0.2	0.0783936	0.571737232	1430.090853	17000	52500	66222.22222	69500	67500	69000
815	Nova1 (wt/wt)	117_wt	s	0.038	0.306	0.068139474	0.664521349	1011.151032	9500	59500	65444.44444	69000	69000	60000
816	Nova1 (wt/wt)	117_wt	s	0.012	0.49	0.006933197	0.619466784	204.9214522	1500	78500	79000	80000	79000	78500
817	Nova1 (wt/wt)	117_wt	s	0.012	0.144	0.004968539	0.96468949	1247.899523	500	49000	49300	49500	49500	49500
818	Nova1 (wt/wt)	117_wt	s	0.094	0.124	0.025780919	0.872873956	2470.77197	7000	52000	57410.25641	59000	59000	57500
819	Nova1 (wt/wt)	117_wt	s	0.054	0.14	0.02923801	0.925625203	1249.6393	4000	53000	54750	57000	57000	53500
820	Nova1 (wt/wt)	117_wt	s	0.066	0.162	0.197476037	0.801913939	904.6579683	45000	44000	52200	89000	55000	44000
821	Nova1 (wt/wt)	117_wt	s	0.032	0.18	0.016536742	0.821671966	693.1524894	3500	53000	54833.33333	56500	56500	55000
822	Nova1 (wt/wt)	117_wt	s	0.048	0.324	0.028475056	0.966433394	735.6155661	8000	55000	55673.91304	63000	63000	55000
825	Nova1 (wt/wt)	117_wt	s	0.028	0.844	0.002993019	0.950372945	785.7012335	500	70000	70384.61538	70500	70500	70500
826	Nova1 (wt/wt)	117_wt	s	0.022	0.51	0.023841695	0.665038838	317.1092521	6000	98000	100333.3333	104000	98500	104000
827	Nova1 (wt/wt)	117_wt	s	0.02	0.298	0.01701155	0.630812276	708.2368047	4000	74500	75562.5	78500	78500	74500
828	Nova1 (wt/wt)	117_wt	s	0.014	0.012	0.011065529	0.929456791	1564.739232	2000	64500	66083.33333	66500	66500	64500
832	Nova1 (wt/wt)	117_wt	s	0.036	0.128	0.027460455	0.871050042	766.6733409	5000	46500	47687.5	51500	51500	47000
833	Nova1 (wt/wt)	117_wt	s	0.02	0.012	0.010582011	0.920376452	1878.618143	2000	61500	63000	63500	63500	61500
834	Nova1 (wt/wt)	117_wt	s	0.028	0.136	0.025579829	0.85534512	729.4971397	3500	47500	49083.33333	51000	51000	48000
836	Nova1 (wt/wt)	117_wt	s	0.024	0.15	0.01395358	0.758293334	693.5073846	3500	97000	98850	100500	97000	1.00E+05
838	Nova1 (wt/wt)	117_wt	s	0.014	0.014	0.006495977	0.990027811	1777.44726	1000	68500	69083.33333	69500	68500	69500
839	Nova1 (wt/wt)	117_wt	s	0.042	0.142	0.246490298	0.908413161	746.8043655	48000	51000	56925	99000	51000	52500
840	Nova1 (wt/wt)	117_wt	s	0.012	0.194	0.003252974	0.926109108	159.7829648	500	75000	75300	75500	75000	75000
843	Nova1 (wt/wt)	117_wt	s	0.04	0.148	0.017172326	0.806474433	1459.892532	3500	71000	72382.35294	74500	71000	71500
845	Nova1 (wt/wt)	117_wt	s	0.022	0.888	0.005812893	0.735519679	669.9990513	1000	71000	71450	72000	71000	71500
846	Nova1 (wt/wt)	117_wt	s	0.014	0.376	0.005534822	0.992431699	1853.107581	1000	66500	67333.33333	67500	66500	67500
848	Nova1 (wt/wt)	117_wt	s	0.094	0.15	0.146591413	0.807628988	990.6086494	22500	50000	58189.18919	72500	71500	53000
849	Nova1 (wt/wt)	117_wt	s	0.026	0.792	0.030570181	0.69228628	570.8672137	8000	90000	93900	98000	90000	91000
850	Nova1 (wt/wt)	117_wt	s	0.018	0.372	0.012850559	0.562000082	230.9375409	2500	75000	76437.5	77500	75000	75000
852	Nova1 (wt/wt)	117_wt	s	0.024	0.198	0.005016876	0.819653015	483.5315665	1500	87500	88772.72727	89000	89000	89000
854	Nova1 (wt/wt)	117_wt	s	0.014	0.158	0.003821229	0.966845173	237.9038099	1000	89500	89916.66667	90500	90500	89500
856	Nova1 (wt/wt)	117_wt	s	0.012	0.37	0.011494253	0.636109543	143.8784462	2000	68000	69600	70000	70000	70000
857	Nova1 (wt/wt)	117_wt	s	0.04	0.4	0.111340101	0.743100919	784.1574467	15500	51500	58250	67000	67000	54000
861	Nova1 (wt/wt)	117_wt	s	0.03	0.174	0.056907764	0.739682266	1400.549024	10500	58500	66500	69000	68000	58500
862	Nova1 (wt/wt)	117_wt	s	0.05	0.158	0.02227384	0.701946702	1041.916886	4000	67000	69052.63158	71000	71000	67500
863	Nova1 (wt/wt)	117_wt	s	0.03	0.206	0.011358312	0.708263913	488.0978682	3000	90000	91615.38462	93000	93000	92000
865	Nova1 (wt/wt)	117_wt	s	0.03	0.356	0.039142776	0.655050709	424.3000618	10000	89000	91900	99000	92000	91000
866	Nova1 (wt/wt)	117_wt	s	0.016	0.61	0.016553189	0.702422432	676.5834993	3000	66500	68500	69500	69500	69000
868	Nova1 (wt/wt)	117_wt	s	0.014	0.374	0.003793105	0.853903327	247.8337591	1000	90000	90583.33333	91000	90000	91000
870	Nova1 (wt/wt)	117_wt	s	0.012	0.354	0.002394418	0.952157724	440.9852344	500	102000	102300	102500	102500	102000
871	Nova1 (wt/wt)	117_wt	s	0.02	0.372	0.01197669	0.945843524	2256.211732	2000	66500	67437.5	68500	68500	66500
872	Nova1 (wt/wt)	117_wt	s	0.012	0.354	0.003816794	0.999367975	1039.127583	500	52000	52400	52500	52000	52500
873	Nova1 (wt/wt)	117_wt	s	0.02	0.02	0.011667701	0.961363344	3169.400505	2500	65000	67000	67500	67500	65000
874	Nova1 (wt/wt)	117_wt	s	0.016	0.178	0.00398291	0.78788396	194.7464586	1000	87000	87857.14286	88000	88000	88000
877	Nova1 (wt/wt)	117_wt	s	0.04	0.15	0.013120975	0.835074292	1327.166458	3000	88500	89875	91500	91500	89000
878	Nova1 (wt/wt)	117_wt	s	0.022	0.182	0.004277335	0.729258949	1289.781484	1000	62500	62950	63500	63000	63000
879	Nova1 (wt/wt)	117_wt	s	0.02	0.35	0.022008476	0.870949586	2015.042512	4000	66000	68388.88889	70000	70000	66000
880	Nova1 (wt/wt)	117_wt	s	0.02	0.194	0.031137337	0.916618237	2199.149547	5000	66500	69428.57143	71500	71500	66500
881	Nova1 (wt/wt)	117_wt	s	0.042	0.152	0.068510037	0.804683764	1614.836808	20000	51000	65558.82353	71000	71000	65000
882	Nova1 (wt/wt)	117_wt	s	0.05	0.57	0.00636021	0.786931011	1994.517836	2000	67000	68361.11111	69000	68500	68500
883	Nova1 (wt/wt)	117_wt	s	0.012	0.034	0.005610098	0.980488366	3442.097088	1000	70500	71300	71500	71500	70500
884	Nova1 (wt/wt)	117_wt	s	0.012	0.164	0.014730935	0.580017221	1061.864464	3000	75000	76200	78000	76500	78000
885	Nova1 (wt/wt)	117_wt	s	0.018	0.016	0.026726124	0.878251361	3322.690968	5000	67000	70000	72000	72000	67000
886	Nova1 (wt/wt)	117_wt	s	0.012	0.166	0.013757262	0.821298157	1316.083894	2000	48500	49300	50500	50500	48500
887	Nova1 (wt/wt)	117_wt	s	0.024	0.022	0.02128589	0.758198374	481.3261262	4000	49500	53000	53500	53500	53000
889	Nova1 (wt/wt)	117_wt	s	0.032	0.184	0.082172108	0.898325557	2157.436093	12000	59000	65791.66667	71000	71000	59000
890	Nova1 (wt/wt)	117_wt	s	0.06	0.156	0.016176648	0.861423786	517.6133133	5000	87500	89500	92500	92000	88000
892	Nova1 (wt/wt)	117_wt	s	0.022	0.832	0.034340911	0.735453775	968.4443595	7000	61500	65833.33333	68500	68500	64500
893	Nova1 (wt/wt)	117_wt	s	0.032	0.204	0.035555295	0.643109358	479.5616425	6000	49000	52461.53846	55000	54500	49500
894	Nova1 (wt/wt)	117_wt	s	0.044	0.366	0.06268412	0.801618275	301.2560441	10000	48500	52472.22222	58500	57500	51000
896	Nova1 (wt/wt)	117_wt	s	0.028	0.196	0.026468011	0.745534853	454.9731256	6000	75500	78550	81500	77500	79000
901	Nova1 (wt/wt)	117_wt	s	0.042	0.912	0.09413219	0.734289993	1645.280028	23000	67500	70657.89474	90500	69000	68000
902	Nova1 (wt/wt)	117_wt	s	0.032	1.198	0.013864839	0.986942756	1039.913676	2500	49500	51000	52000	51000	49500
903	Nova1 (wt/wt)	117_wt	s	0.014	0.35	0.005881748	0.767742651	806.6692666	1000	58000	58416.66667	59000	58500	58000
904	Nova1 (wt/wt)	117_wt	s	0.052	0.152	0.085623848	0.78152779	1470.397825	13000	53000	58052.63158	66000	66000	53500
906	Nova1 (wt/wt)	117_wt	s	0.048	0.014	0.09037565	0.828767714	1041.287866	17000	51500	62900	68500	68000	51500
907	Nova1 (wt/wt)	117_wt	s	0.018	0.148	0.009809894	0.804511911	346.041969	2000	75000	76187.5	77000	75000	77000
908	Nova1 (wt/wt)	117_wt	s	0.06	1.466	0.083009243	0.824107907	1520.226371	12500	56500	61750	69000	69000	56500
910	Nova1 (wt/wt)	117_wt	s	0.016	0.206	0.009337975	0.847220794	192.3074637	1500	61000	62142.85714	62500	62500	61000
912	Nova1 (wt/wt)	117_wt	s	0.048	0.032	0.102112729	0.748309639	1196.256113	14500	52000	58529.41176	66500	65000	54500
914	Nova1 (wt/wt)	117_wt	s	0.036	0.152	0.062276653	0.699947911	961.8421779	14000	75000	82892.85714	89000	89000	77500
916	Nova1 (wt/wt)	117_wt	s	0.014	0.302	0.003612388	0.852901887	210.4028062	500	51500	51583.33333	52000	51500	51500
917	Nova1 (wt/wt)	117_wt	s	0.012	0.106	0.003880095	0.584568467	49.19132582	1000	81000	81500	82000	82000	81500
919	Nova1 (wt/wt)	117_wt	s	0.028	0.186	0.002592822	0.950013704	1204.384967	500	69500	69576.92308	70000	69500	69500
920	Nova1 (wt/wt)	117_wt	s	0.028	0.81	0.002345208	0.961855871	430.5532646	500	76500	76923.07692	77000	76500	77000
921	Nova1 (wt/wt)	117_wt	s	0.022	0.486	0.00977308	0.789103679	361.1419635	2000	62500	63900	64500	64000	64000
924	Nova1 (wt/wt)	117_wt	s	0.03	0.826	0.007795804	0.77579894	1144.917479	2000	65000	66541.66667	67000	67000	66500
926	Nova1 (wt/wt)	117_wt	s	0.04	0.184	0.10098818	0.735252503	749.4440774	17500	50500	59588.23529	68000	67500	50500
928	Nova1 (wt/wt)	117_wt	s	0.032	0.426	0.036851627	0.926558688	3039.837136	6500	64500	68409.09091	71000	69000	64500
929	Nova1 (wt/wt)	117_wt	s	0.026	0.616	0.041821769	0.918416501	2858.955905	7500	65000	69888.88889	72500	71500	65000
932	Nova1 (wt/wt)	117_wt	s	0.016	0.84	0.044223875	0.707443987	1008.23362	8500	58000	64928.57143	66500	66500	58000
934	Nova1 (wt/wt)	117_wt	s	0.016	2.37	0.01202389	0.920667791	2121.600476	2000	68500	69785.71429	70500	70500	68500
935	Nova1 (wt/wt)	117_wt	s	0.012	4.414	0.158988796	0.523692326	43.26893168	40000	68000	99700	108000	68000	108000
936	Nova1 (wt/wt)	117_wt	s	0.022	0.928	0.02773776	0.540995187	45.2910677	6500	98500	102500	105000	104000	98500
938	Nova1 (wt/wt)	117_wt	s	0.02	0.056	0.019776289	0.748599063	820.6900963	5500	86000	89277.77778	91500	91500	87000
939	Nova1 (wt/wt)	117_wt	s	0.058	0.252	0.024580445	0.863896679	618.0707074	4000	53000	55460	57000	55000	56500
940	Nova1 (wt/wt)	117_wt	s	0.06	0.142	0.056770443	0.933427211	1821.735383	7000	55000	58388.88889	62000	61000	55000
941	Nova1 (wt/wt)	117_wt	s	0.036	0.02	0.016325496	0.90252544	3680.864593	2500	54500	55352.94118	57000	55000	56500
944	Nova1 (wt/wt)	117_wt	s	0.05	0.11	0.045569678	0.803796151	670.0639952	15500	72000	78868.42105	87500	87500	76000
946	Nova1 (wt/wt)	117_wt	s	0.018	0.426	0.027526867	0.82941198	2847.996357	5000	68000	70312.5	73000	73000	68000
947	Nova1 (wt/wt)	117_wt	s	0.022	0.18	0.004965007	0.62684231	183.6861581	1000	66000	66800	67000	66000	67000
948	Nova1 (wt/wt)	117_wt	s	0.028	0.014	0.056529761	0.824040778	1481.641212	10000	60000	65541.66667	70000	70000	60000
949	Nova1 (wt/wt)	117_wt	s	0.012	1.086	0.006232798	0.853708719	243.137909	1000	78000	78600	79000	79000	78000
953	Nova1 (wt/wt)	117_wt	s	0.018	0.242	0.040575513	0.766311904	293.9614739	5500	50500	53625	56000	56000	51500
954	Nova1 (wt/wt)	117_wt	s	0.036	0.348	0.004457185	0.895109225	473.2724025	1000	66500	67294.11765	67500	67500	67500
957	Nova1 (wt/wt)	117_wt	s	0.078	0.164	0.079553241	0.888020915	2839.439268	20500	52000	58530.30303	72500	64000	56000
959	Nova1 (wt/wt)	117_wt	s	0.042	0.16	0.073135033	0.950518649	2129.663521	13000	54500	63900	67500	67000	54500
960	Nova1 (wt/wt)	117_wt	s	0.048	0.186	0.011853982	0.995273966	2550.442734	2500	62500	63261.90476	65000	65000	63000
961	Nova1 (wt/wt)	117_wt	s	0.082	0.126	0.05980842	0.781356321	2435.066012	10500	54500	61763.88889	65000	62500	65000
962	Nova1 (wt/wt)	117_wt	s	0.118	0.11	0.057902826	0.814797257	3204.923977	8500	52000	56590	60500	59500	53500
963	Nova1 (wt/wt)	117_wt	s	0.084	0.16	0.038331469	0.937383651	1745.740195	8000	50000	55057.14286	58000	56500	50000
968	Nova1 (wt/wt)	117_wt	s	0.04	3.454	0.009805956	0.686366762	672.7466313	2500	65000	66529.41176	67500	67500	65000
969	Nova1 (wt/wt)	117_wt	s	0.014	2.948	0.002227108	0.493550276	62.20327508	500	105500	105833.3333	106000	105500	105500
970	Nova1 (wt/wt)	117_wt	s	0.02	0.14	0.006588078	0.729376962	301.6374134	1500	79000	80000	80500	79500	80500
972	Nova1 (wt/wt)	117_wt	s	0.022	0.136	0.063292746	0.617331857	45.55466202	20500	88000	105687.5	108500	108000	108000
974	Nova1 (wt/wt)	117_wt	s	0.038	0.55	0.150481404	0.818769491	988.9142038	19000	44500	51700	63500	63500	44500
975	Nova1 (wt/wt)	117_wt	s	0.026	0.888	0.018135737	0.544650776	55.25468073	4000	104000	106083.3333	108000	104000	108000
977	Nova1 (wt/wt)	117_wt	s	0.056	0.158	0.130386593	0.939741063	1214.539952	17500	46000	54428.57143	63500	62500	46000
978	Nova1 (wt/wt)	117_wt	s	0.016	0.016	0.021081522	0.911116652	3492.923585	3500	61500	63928.57143	65000	65000	61500
979	Nova1 (wt/wt)	117_wt	s	0.032	0.012	0.0349367	0.88323497	1154.786386	6000	48000	51433.33333	54000	54000	49500
980	Nova1 (wt/wt)	117_wt	s	0.028	0.126	0.028367605	0.744822164	337.7694277	5500	68500	71692.30769	74000	71000	74000
981	Nova1 (wt/wt)	117_wt	s	0.018	0.018	0.006317381	0.961682021	2290.930044	1000	65000	65625	66000	66000	65000
982	Nova1 (wt/wt)	117_wt	s	0.052	0.114	0.054382668	0.861248143	807.9127737	8500	53500	57304.34783	62000	62000	55500
983	Nova1 (wt/wt)	117_wt	s	0.086	0.014	0.042025431	0.907047833	1768.469766	9000	55500	62736.11111	64500	64500	57000
984	Nova1 (wt/wt)	117_wt	s	0.02	0.11	0.012789412	0.643516916	660.6318589	2500	82000	83214.28571	84500	82000	84000
987	Nova1 (wt/wt)	117_wt	s	0.058	0.538	0.113587388	0.812311271	1796.21978	39500	60500	66700	1.00E+05	70000	61000
988	Nova1 (wt/wt)	117_wt	s	0.026	0.02	0.071363993	0.82472754	1484.553151	11500	53000	62100	64500	64500	64000
991	Nova1 (wt/wt)	117_wt	s	0.03	0.012	0.073881822	0.800148931	2363.517148	14000	53000	62230.76923	67000	67000	53000
992	Nova1 (wt/wt)	117_wt	s	0.024	0.148	0.023889402	0.603400571	434.1094795	6000	70500	73833.33333	76500	76500	74000
993	Nova1 (wt/wt)	117_wt	s	0.014	0.012	0.003375211	0.996447591	3242.174656	500	69500	69833.33333	70000	70000	69500
995	Nova1 (wt/wt)	117_wt	s	0.022	0.43	0.006581174	0.802662891	1283.98883	1000	69000	69611.11111	70000	70000	70000
996	Nova1 (wt/wt)	117_wt	s	0.024	1.746	0.006773441	0.699635537	613.4828245	1500	68000	69090.90909	69500	69000	69000
999	Nova1 (wt/wt)	117_wt	s	0.03	0.21	0.00372854	0.822290948	785.3782608	500	66500	66772.72727	67000	67000	66500
1000	Nova1 (wt/wt)	117_wt	s	0.086	0.138	0.060959799	0.774064296	1735.3518	10500	54500	62057.14286	65000	65000	55500
1001	Nova1 (wt/wt)	117_wt	s	0.04	0.028	0.086702526	0.86304176	2004.284691	14000	53000	61058.82353	67000	67000	53000
1002	Nova1 (wt/wt)	117_wt	s	0.032	0.13	0.014673872	0.86344989	326.6670394	2500	75500	76900	78000	76000	78000
1003	Nova1 (wt/wt)	117_wt	s	0.034	0.182	0.099876868	0.880683958	1104.486422	14500	52500	60214.28571	67000	67000	52500
1005	Nova1 (wt/wt)	117_wt	s	0.014	0.02	0.028258008	0.579473629	1172.122902	4000	66000	68083.33333	70000	70000	66000
1006	Nova1 (wt/wt)	117_wt	s	0.016	0.17	0.004683495	0.886075061	237.097424	1000	88500	88928.57143	89500	89000	88500
1010	Nova1 (wt/wt)	117_wt	s	0.054	0.164	0.076160263	0.801765827	1417.534888	12500	52500	60022.72727	65000	64500	52500
1015	Nova1 (wt/wt)	117_wt	s	0.08	0.148	0.084945138	0.828866188	1606.221102	13500	52500	57764.70588	66000	65500	55000
1016	Nova1 (wt/wt)	117_wt	s	0.044	0.172	0.050300946	0.687989506	1441.521295	14500	54000	67117.64706	68500	68500	68500
1022	Nova1 (wt/wt)	117_wt	s	0.032	0.362	0.002028398	0.714604621	1619.05649	500	73500	73950	74000	74000	74000
1023	Nova1 (wt/wt)	117_wt	s	0.052	0.176	0.104370868	0.809371831	1563.780439	21000	48000	59369.56522	69000	69000	48000
1025	Nova1 (wt/wt)	117_wt	s	0.014	0.42	0.0079013	0.950803497	3391.70496	1500	69500	70750	71000	71000	69500
1027	Nova1 (wt/wt)	117_wt	s	0.026	0.816	0	0.897026661	662.8422138	0	65000	65000	65000	65000	65000
1028	Nova1 (wt/wt)	117_wt	s	0.05	0.156	0.070172992	0.919448509	2415.481811	12500	50500	57368.42105	63000	63000	54500
1029	Nova1 (wt/wt)	117_wt	s	0.026	0.012	0.014311028	0.997224219	3764.965809	2500	66000	67227.27273	68500	68500	66000
1031	Nova1 (wt/wt)	117_wt	s	0.064	0.18	0.177561836	0.78661788	2081.727246	45500	49500	66416.66667	95000	65000	80500
1032	Nova1 (wt/wt)	117_wt	s	0.02	0.134	0.007422632	0.731350129	455.416366	1500	66500	66944.44444	68000	66500	68000
1034	Nova1 (wt/wt)	117_wt	s	0.052	0.318	0.094098046	0.835832944	835.5765061	15000	52000	57500	67000	67000	54000
1035	Nova1 (wt/wt)	117_wt	s	0.02	0.026	0.017966917	0.87429751	1742.614605	3500	66000	68166.66667	69500	69500	66000
1036	Nova1 (wt/wt)	117_wt	s	0.022	0.158	0.001897533	0.895955527	292.5796169	500	79000	79050	79500	79500	79000
1038	Nova1 (wt/wt)	117_wt	s	0.022	0.022	0.004732538	0.992471743	3308.05039	1000	67000	67650	68000	67000	67500
1039	Nova1 (wt/wt)	117_wt	s	0.02	0.128	0	0.752223937	246.1848256	0	92000	92000	92000	92000	92000
1041	Nova1 (wt/wt)	117_wt	s	0.028	0.016	0.03927499	0.896342355	2957.7905	5500	61000	64000	66500	66500	61000
1042	Nova1 (wt/wt)	117_wt	s	0.026	0.14	0.02190487	0.735842126	1050.614025	5000	81000	82541.66667	86000	86000	81500
1044	Nova1 (wt/wt)	117_wt	s	0.024	0.012	0.0196105	0.939548433	3724.554766	4000	63000	65700	67000	67000	63000
1047	Nova1 (wt/wt)	117_wt	s	0.024	0.022	0.010780193	0.994898069	2614.14121	2000	64500	65863.63636	66500	66500	64500
1048	Nova1 (wt/wt)	117_wt	s	0.02	0.544	0.008805813	0.677742193	308.1151531	2500	88000	89222.22222	90500	89000	89000
1051	Nova1 (wt/wt)	117_wt	s	0.042	0.018	0.020077503	0.981643311	3199.752493	3500	62500	64157.89474	66000	64500	62500
1052	Nova1 (wt/wt)	117_wt	s	0.024	0.148	0.022494583	0.617494115	693.1723168	7000	80000	81681.81818	87000	87000	80000
1053	Nova1 (wt/wt)	117_wt	s	0.024	0.012	0.019286519	0.962591817	2821.946616	3000	64500	66400	67500	64500	67500
1054	Nova1 (wt/wt)	117_wt	s	0.012	0.198	0.012193473	0.723076134	1447.214692	2000	53500	54400	55500	55500	54000
1056	Nova1 (wt/wt)	117_wt	s	0.018	0.014	0.007222251	0.780160929	2286.582247	1500	67500	68687.5	69000	67500	69000
1058	Nova1 (wt/wt)	117_wt	s	0.014	0.024	0.023525374	0.823005665	2188.512196	4500	60500	62166.66667	65000	65000	60500
1059	Nova1 (wt/wt)	117_wt	s	0.012	0.422	0.003112439	0.774227446	276.6473303	500	78500	78700	79000	78500	78500
1067	Nova1 (wt/wt)	117_wt	s	0.032	0.25	0.009447936	0.612371202	1146.979411	2000	66000	67150	68000	68000	67500
1068	Nova1 (wt/wt)	117_wt	s	0.014	2.202	0.004338078	0.982849438	348.5124543	500	54000	54333.33333	54500	54000	54000
1069	Nova1 (wt/wt)	117_wt	s	0.012	0.822	0.047585436	0.529061525	55.2665769	11500	81500	89800	93000	81500	93000
1070	Nova1 (wt/wt)	117_wt	s	0.03	1.654	0.005375163	0.953965834	333.0518794	1500	88000	89142.85714	89500	88000	89000
1071	Nova1 (wt/wt)	117_wt	s	0.028	0.162	0.002973463	0.887107395	283.758863	500	81500	81807.69231	82000	82000	82000
1073	Nova1 (wt/wt)	117_wt	s	0.03	0.258	0.001843594	0.92757175	1221.10127	500	74500	74958.33333	75000	75000	75000
1076	Nova1 (wt/wt)	117_wt	s	0.04	0.192	0.006848108	0.83906944	1514.395773	2000	65000	66527.77778	67000	65000	67000
1077	Nova1 (wt/wt)	117_wt	s	0.048	1.672	0.015725343	0.880094705	572.1289126	4000	59500	60725	63500	63500	60500
1078	Nova1 (wt/wt)	117_wt	s	0.02	2.57	0.003626189	0.837919781	685.486378	1000	64500	65000	65500	65000	65000
1079	Nova1 (wt/wt)	117_wt	s	0.012	2.236	0.002858214	0.510173123	70.30379673	500	85500	85700	86000	86000	85500
1082	Nova1 (wt/wt)	117_wt	s	0.028	1.838	0.046373403	0.568385754	67.66290126	16500	92000	105777.7778	108500	108500	107000
1087	Nova1 (wt/wt)	117_wt	s	0.022	0.194	0.02267486	0.745989285	936.2026829	5500	72000	75937.5	77500	77500	72000
1089	Nova1 (wt/wt)	117_wt	s	0.03	2.78	0.031341004	0.760242056	889.1492504	6000	69500	73285.71429	75500	75000	71500
1090	Nova1 (wt/wt)	117_wt	s	0.016	7	0.006014065	0.471043963	54.98724246	1500	95500	96000	97000	97000	95500
1093	Nova1 (wt/wt)	117_wt	s	0.012	4.736	0.01398541	0.573723147	39.2044635	4000	103500	104600	107500	104000	107500
1095	Nova1 (wt/wt)	151_wt	s	0.018	0.074	0.013088766	0.67958829	247.8880014	2500	52500	53812.5	55000	55000	53500
1098	Nova1 (wt/wt)	151_wt	s	0.046	1.334	0.064285002	0.642523845	1420.391026	13500	67500	72775	81000	70000	78500
1099	Nova1 (wt/wt)	151_wt	s	0.026	0.178	0.010019203	0.741369483	363.4905421	1500	51500	52562.5	53000	53000	53000
1100	Nova1 (wt/wt)	151_wt	s	0.038	0.954	0.04410074	0.685225506	623.9950895	9000	49000	55647.05882	58000	58000	52500
1101	Nova1 (wt/wt)	151_wt	s	0.032	1.068	0.011799316	0.822829048	592.6137963	2000	53500	54633.33333	55500	55500	53500
1102	Nova1 (wt/wt)	151_wt	s	0.014	0.444	0.009016403	0.661048758	384.0051782	2000	81000	82666.66667	83000	81000	83000
1103	Nova1 (wt/wt)	151_wt	s	0.03	0.684	0.005847147	0.82046794	468.4337802	2000	93500	94821.42857	95500	94000	95500
1104	Nova1 (wt/wt)	151_wt	s	0.036	0.182	0.02246572	0.784905161	586.7322095	6500	90500	93062.5	97000	97000	92000
1105	Nova1 (wt/wt)	151_wt	s	0.014	0.242	0.038389466	0.787274447	1626.2045	7000	58000	63250	65000	64500	58000
1106	Nova1 (wt/wt)	151_wt	s	0.038	0.152	0.016169164	0.897323916	1013.040398	2000	52500	53529.41176	54500	54500	53500
1107	Nova1 (wt/wt)	151_wt	s	0.048	0.016	0.056291102	0.873228422	3042.35069	10000	49500	55181.81818	59500	59000	49500
1108	Nova1 (wt/wt)	151_wt	s	0.022	0.124	0.013707687	0.563399658	795.1278796	4500	73000	75550	77500	75500	73000
1109	Nova1 (wt/wt)	151_wt	s	0.034	0.014	0.048255313	0.931258504	2840.667702	8000	54000	59566.66667	62000	61000	54000
1110	Nova1 (wt/wt)	151_wt	s	0.024	0.178	0.021483021	0.546931333	861.3454259	6000	70000	72150	76000	76000	70000
1116	Nova1 (wt/wt)	151_wt	s	0.032	0.154	0.033092015	0.757287895	850.5996792	6500	71500	74428.57143	78000	78000	72500
1118	Nova1 (wt/wt)	151_wt	s	0.036	0.012	0.114768834	0.831269115	2792.144788	27500	55500	71041.66667	83000	66000	78500
1119	Nova1 (wt/wt)	151_wt	s	0.02	0.144	0.01368211	0.589697805	308.9152896	2500	71500	72714.28571	74000	72000	71500
1122	Nova1 (wt/wt)	151_wt	s	0.016	0.152	0.014804688	0.551357861	222.6555098	3000	78000	79571.42857	81000	81000	79500
1124	Nova1 (wt/wt)	151_wt	s	0.034	0.096	0.002345208	0.835359029	1525.950234	500	76500	76923.07692	77000	77000	77000
1125	Nova1 (wt/wt)	151_wt	s	0.018	0.026	0.005861424	0.533768012	1352.17902	500	42000	42214.28571	42500	42000	42500
1128	Nova1 (wt/wt)	151_wt	s	0.012	2.136	0.018688412	0.515498079	402.6787247	4000	75500	76800	79500	76000	75500
1129	Nova1 (wt/wt)	151_wt	s	0.012	0.178	0.00310849	0.971671618	2782.620076	500	78500	78800	79000	79000	78500
1131	Nova1 (wt/wt)	151_wt	s	0.022	0.028	0.024922118	0.830927243	2293.095964	5000	60500	64200	65500	64500	60500
1132	Nova1 (wt/wt)	151_wt	s	0.036	0.194	0.018059849	0.654963683	686.2476245	4500	70000	72346.15385	74500	74500	70000
1134	Nova1 (wt/wt)	151_wt	s	0.036	0.168	0.018399847	0.792663804	1486.907693	6000	74500	78769.23077	80500	79500	78500
1135	Nova1 (wt/wt)	151_wt	s	0.03	4.312	0.024806947	0.690574419	801.6528775	6000	77000	81250	83000	77000	82000
1136	Nova1 (wt/wt)	151_wt	s	0.014	1.078	0.018137527	0.909539312	2410.503146	2500	54500	56083.33333	57000	57000	54500
1137	Nova1 (wt/wt)	151_wt	s	0.024	0.394	0.092447345	0.498607616	731.7593319	26500	55500	78181.81818	82000	81000	80500
1138	Nova1 (wt/wt)	151_wt	s	0.02	7.692	0.001894459	0.937214779	411.0546872	500	82500	82944.44444	83000	82500	83000
1139	Nova1 (wt/wt)	151_wt	s	0.012	0.902	0.004918654	0.886388791	513.5504484	500	49500	49800	50000	50000	49500
1140	Nova1 (wt/wt)	151_wt	s	0.03	2.802	0.008557545	0.746844232	660.6193808	1500	54000	54892.85714	55500	55500	55000
1141	Nova1 (wt/wt)	151_wt	s	0.024	0.014	0.065876626	0.944864638	3534.013162	8500	54500	59333.33333	63000	63000	54500
1142	Nova1 (wt/wt)	151_wt	s	0.036	0.142	0.006367669	0.893921813	602.5889257	1500	76000	76735.29412	77500	77500	77000
1143	Nova1 (wt/wt)	151_wt	s	0.026	0.198	0.039823978	0.75789124	777.48369	8500	72500	76050	81000	81000	72500
1144	Nova1 (wt/wt)	151_wt	s	0.02	0.094	0.015377771	0.674693182	499.5077174	3000	73000	74500	76000	75500	76000
1145	Nova1 (wt/wt)	151_wt	s	0.012	1.598	0.095130063	0.602768313	37.17111377	21500	85500	89900	107000	107000	85500
1146	Nova1 (wt/wt)	151_wt	s	0.026	0.384	0.004139635	0.841847283	558.2167951	1000	91500	92250	92500	92500	92000
1147	Nova1 (wt/wt)	151_wt	s	0.038	0.15	0.038098779	0.667893135	717.9660826	9500	71500	76875	81000	81000	73000
1148	Nova1 (wt/wt)	151_wt	s	0.012	0.014	0	0.974199409	395.6142793	0	63000	63000	63000	63000	63000
1149	Nova1 (wt/wt)	151_wt	s	0.014	1.344	0.034850477	0.622941798	1484.898489	8500	72500	76666.66667	81000	81000	72500
1150	Nova1 (wt/wt)	151_wt	s	0.018	0.014	0	0.814566845	922.6301148	0	65500	65500	65500	65500	65500
1151	Nova1 (wt/wt)	151_wt	s	0.014	0.178	0.009395244	0.594059183	176.38601	2000	79000	79333.33333	81000	81000	79000
1153	Nova1 (wt/wt)	151_wt	s	0.012	0.16	0.023434941	0.484239833	304.130406	4000	72500	74400	76500	73000	73500
1154	Nova1 (wt/wt)	151_wt	s	0.034	0.152	0.013983244	0.682012863	641.9033236	3000	83000	84687.5	86000	86000	85000
1159	Nova1 (wt/wt)	151_wt	s	0.022	0.02	0.014064117	0.852264808	2260.473537	2500	64500	65650	67000	67000	64500
1160	Nova1 (wt/wt)	151_wt	s	0.012	0.146	0	0.651734955	705.4612072	0	74000	74000	74000	74000	74000
1161	Nova1 (wt/wt)	151_wt	s	0.018	0.182	0.003558719	0.968468031	3474.577992	500	70000	70250	70500	70000	70000
1162	Nova1 (wt/wt)	151_wt	s	0.014	0.038	0.003610108	0.882840015	2008.935663	500	69000	69250	69500	69000	69000
1163	Nova1 (wt/wt)	151_wt	s	0.026	0.12	0.004732693	0.874345554	411.9083263	1000	79500	80208.33333	80500	79500	80000
1164	Nova1 (wt/wt)	151_wt	s	0.04	0.558	0.013921419	0.719268639	1870.865179	3000	67000	69558.82353	70000	67000	69500
1165	Nova1 (wt/wt)	151_wt	s	0.012	0.17	0.013892292	0.463148296	462.5898856	2500	79500	80800	82000	82000	79500
1168	Nova1 (wt/wt)	151_wt	s	0.014	0.15	0.011410887	0.763804101	608.7077205	2500	78500	80000	81000	81000	80500
1170	Nova1 (wt/wt)	151_wt	s	0.074	0.14	0.081566512	0.723881692	2082.624219	12500	55500	61562.5	68000	59500	57500
1171	Nova1 (wt/wt)	151_wt	s	0.046	2.488	0.109791256	0.707215376	1971.683696	26500	54500	73111.11111	81000	70000	81000
1172	Nova1 (wt/wt)	151_wt	s	0.012	6.912	0	0.545999782	1038.869502	0	40500	40500	40500	40500	40500
1175	Nova1 (wt/wt)	151_wt	s	0.014	0.786	0.002991452	0.90314773	154.5105807	1000	96000	96500	97000	97000	96500
1176	Nova1 (wt/wt)	151_wt	s	0.032	0.092	0.002170335	0.914340911	363.0968722	500	57000	57466.66667	57500	57500	57500
1183	Nova1 (wt/wt)	151_wt	s	0.026	0.014	0.029515634	0.913314511	2498.726407	5500	65500	69454.54545	71000	70000	65500
1184	Nova1 (wt/wt)	151_wt	s	0.022	6.678	0.018088289	0.535364739	738.5815858	4500	79500	82000	84000	84000	81500
1185	Nova1 (wt/wt)	151_wt	s	0.016	1.748	0.014446302	0.542986696	210.92143	3500	81500	82142.85714	85000	82000	81500
1186	Nova1 (wt/wt)	151_wt	s	0.014	0.148	0	0.484478194	2791.648353	0	50500	50500	50500	50500	50500
1188	Nova1 (wt/wt)	151_wt	s	0.016	0.174	0.019867134	0.529860436	402.4141485	4500	78500	80071.42857	83000	78500	82000
1189	Nova1 (wt/wt)	151_wt	s	0.018	0.36	0.01920812	0.549492939	1336.269254	4000	77000	78357.14286	81000	77000	81000
1191	Nova1 (wt/wt)	151_wt	s	0.026	0.34	0.003079688	0.887934527	475.3619663	1000	79500	80041.66667	80500	79500	80000
1195	Nova1 (wt/wt)	151_wt	s	0.022	1.626	0.011560694	0.535993605	850.9982098	2000	56500	57666.66667	58500	58000	58500
1196	Nova1 (wt/wt)	151_wt	s	0.026	5.998	0.039627645	0.689139228	1876.036472	10500	84000	90600	94500	94500	84500
1197	Nova1 (wt/wt)	151_wt	s	0.028	0.648	0.056508551	0.59023339	609.064629	8500	56000	61200	64500	64500	64000
1198	Nova1 (wt/wt)	151_wt	s	0.04	0.104	0.009867814	0.821556923	892.5809504	2500	78500	80088.23529	81000	78500	81000
1200	Nova1 (wt/wt)	151_wt	s	0.066	0.018	0.064837771	0.741601619	1891.162607	12500	55000	62571.42857	67500	67500	57500
1201	Nova1 (wt/wt)	151_wt	s	0.02	0.106	0.0071944	0.813139785	416.2615385	1500	76000	76444.44444	77500	76000	76000
1203	Nova1 (wt/wt)	151_wt	s	0.026	0.2	0.005790756	0.828825752	3662.625432	1000	70000	70500	71000	70000	71000
1204	Nova1 (wt/wt)	151_wt	s	0.016	0.416	0.007179485	0.890546021	1999.32636	1500	68000	68928.57143	69500	69500	68000
1205	Nova1 (wt/wt)	151_wt	s	0.018	0.184	0.005058798	0.718476513	1324.017119	1000	64500	65375	65500	65500	65500
1206	Nova1 (wt/wt)	151_wt	s	0.024	0.184	0.022924109	0.673277639	1660.878281	5500	62000	66300	67500	65500	67500
1208	Nova1 (wt/wt)	151_wt	s	0.024	0.024	0.041296483	0.868730484	2195.965437	7000	51500	55800	58500	58500	51500
1209	Nova1 (wt/wt)	151_wt	s	0.018	0.166	0.014667597	0.57765225	363.4486472	3000	71000	72187.5	74000	71500	74000
1211	Nova1 (wt/wt)	151_wt	s	0.016	0.662	0.045663789	0.557229921	528.1364868	7500	56500	58083.33333	64000	57000	57000
1213	Nova1 (wt/wt)	151_wt	s	0.016	2.782	0.149451994	0.554030571	29.54277434	25500	66500	78333.33333	92000	85500	67500
1214	Nova1 (wt/wt)	151_wt	s	0.032	6.122	0.007162796	0.787164162	798.5009846	1500	56000	57285.71429	57500	57500	57000
1215	Nova1 (wt/wt)	151_wt	s	0.014	2.312	0.033711954	0.452228808	437.074145	4000	46500	48250	50500	50500	46500
1216	Nova1 (wt/wt)	151_wt	s	0.012	0.026	0.007434944	0.765299317	1380.616258	1000	53500	53800	54500	54500	53500
1217	Nova1 (wt/wt)	151_wt	s	0.016	0.148	0.005966562	0.656089124	562.3452783	1000	75000	75714.28571	76000	76000	75000
1218	Nova1 (wt/wt)	151_wt	s	0.038	0.212	0.075529765	0.696238999	1013.877853	11500	53500	57633.33333	65000	65000	53500
1219	Nova1 (wt/wt)	151_wt	s	0.03	0.164	0.054356231	0.630125326	747.3265345	11000	71000	74666.66667	82000	81000	72000
1220	Nova1 (wt/wt)	151_wt	s	0.04	0.012	0.073264197	0.719236572	1384.146828	12500	54500	60464.28571	67000	67000	57000
1221	Nova1 (wt/wt)	151_wt	s	0.03	0.382	0.00996521	0.783496725	671.093744	3000	73000	75227.27273	76000	75500	76000
1222	Nova1 (wt/wt)	151_wt	s	0.104	0.1	0.015325878	0.889772775	2411.671759	3500	56500	57980	60000	59500	58000
1223	Nova1 (wt/wt)	151_wt	s	0.06	0.02	0.006580203	0.911893151	1911.358825	1500	65000	65729.16667	66500	66000	66000
1224	Nova1 (wt/wt)	151_wt	s	0.028	0.156	0.024078612	0.599798397	1184.50285	6000	73500	75900	79500	79500	73500
1227	Nova1 (wt/wt)	151_wt	s	0.028	1.334	0.057929409	0.553384401	775.9565439	15000	81500	85954.54545	96500	96500	83000
1228	Nova1 (wt/wt)	151_wt	s	0.026	0.012	0.011630991	0.647676541	562.4860356	2000	54500	55818.18182	56500	55000	56500
1229	Nova1 (wt/wt)	151_wt	s	0.03	0.312	0.023825097	0.579407165	784.1124242	5500	71500	75200	77000	77000	75500
1230	Nova1 (wt/wt)	151_wt	s	0.03	0.012	0.046371265	0.721998607	1088.998122	6500	56000	59818.18182	62500	62500	56000
1232	Nova1 (wt/wt)	151_wt	s	0.022	0.168	0.004228614	0.831459216	585.8018264	1000	92000	92350	93000	92000	92500
1233	Nova1 (wt/wt)	151_wt	s	0.028	0.81	0.005420946	0.748245063	707.0483977	2000	91500	91961.53846	93500	93500	91500
1234	Nova1 (wt/wt)	151_wt	s	0.03	2.336	0.00185185	0.950000591	829.3495566	500	69500	69535.71429	70000	69500	69500
1235	Nova1 (wt/wt)	151_wt	s	0.012	0.376	0.007234432	0.549333836	510.1908146	1500	79500	80600	81000	81000	79500
1236	Nova1 (wt/wt)	151_wt	s	0.04	0.198	0.065563696	0.735692437	1851.674354	16000	65000	72142.85714	81000	69500	77000
1237	Nova1 (wt/wt)	151_wt	s	0.03	0.14	0.013013488	0.758224801	886.7150543	3000	79000	81000	82000	81000	81500
1238	Nova1 (wt/wt)	151_wt	s	0.04	6.03	0.0733283	0.662561909	1261.815293	11000	55000	59437.5	66000	66000	56000
1239	Nova1 (wt/wt)	151_wt	s	0.03	0.952	0.020229163	0.759701495	1035.095259	5000	93500	95600	98500	98500	93500
1240	Nova1 (wt/wt)	151_wt	s	0.012	2.676	0.018018018	0.501089969	401.4579496	2000	44000	44400	46000	44000	46000
1241	Nova1 (wt/wt)	151_wt	s	0.026	0.056	0.017210062	0.766056737	1177.285021	2500	55000	56208.33333	57500	57500	55500
1242	Nova1 (wt/wt)	151_wt	s	0.024	0.114	0.012670275	0.714305487	560.0619851	3000	73000	74909.09091	76000	74000	75500
1244	Nova1 (wt/wt)	151_wt	s	0.018	0.018	0.008057114	0.991656283	4394.061571	1500	66500	67625	68000	68000	66500
1245	Nova1 (wt/wt)	151_wt	s	0.018	0.016	0.008212844	0.519109156	806.5709409	1500	55500	56437.5	57000	56500	56500
1246	Nova1 (wt/wt)	151_wt	s	0.044	0.136	0.077522497	0.702485234	1782.28816	17500	76000	82250	93500	93500	78500
1247	Nova1 (wt/wt)	151_wt	s	0.02	0.246	0.009678793	0.946346868	3630.024308	2000	65000	66444.44444	67000	67000	65000
1249	Nova1 (wt/wt)	151_wt	s	0.024	5.906	0.014384296	0.593273892	489.4348223	4000	79000	80850	83000	80500	83000
1250	Nova1 (wt/wt)	151_wt	s	0.014	0.644	0.004311627	0.526681663	917.6510794	500	54500	54666.66667	55000	55000	54500
1251	Nova1 (wt/wt)	151_wt	s	0.026	0.242	0.051752279	0.452218037	56.42203155	11000	92500	97687.5	103500	103500	93000
1252	Nova1 (wt/wt)	151_wt	s	0.012	1.324	0	0.540189031	1095.843962	0	41000	41000	41000	41000	41000
1253	Nova1 (wt/wt)	151_wt	s	0.038	0.842	0.010623904	0.783505218	604.1047628	2500	54500	56138.88889	57000	56000	56000
1254	Nova1 (wt/wt)	151_wt	s	0.016	0.014	0.003440999	0.924243453	2607.655827	500	65500	65642.85714	66000	65500	65500
1255	Nova1 (wt/wt)	151_wt	s	0.032	0.184	0.04253976	0.580545203	1320.626293	10500	70500	73464.28571	81000	81000	70500
1256	Nova1 (wt/wt)	151_wt	s	0.022	0.192	0.007156677	0.732756804	2085.971204	1500	65500	66777.77778	67000	67000	67000
1258	Nova1 (wt/wt)	151_wt	s	0.022	0.166	0.013957812	0.909253641	3200.400703	2500	64500	66150	67000	67000	64500
1259	Nova1 (wt/wt)	151_wt	s	0.028	0.186	0.079407291	0.835209125	3087.138704	13500	55000	64090.90909	68500	68500	55000
1260	Nova1 (wt/wt)	151_wt	s	0.018	0.198	0.017920715	0.787085056	2584.273081	3000	65000	66812.5	68000	66500	65000
1261	Nova1 (wt/wt)	151_wt	s	0.014	0.012	0.0240279	0.849061177	1846.509569	4500	65000	68666.66667	69500	69500	65000
1262	Nova1 (wt/wt)	151_wt	s	0.032	0.218	0.017449842	0.631304721	1005.865932	4500	76500	79200	81000	81000	78000
1263	Nova1 (wt/wt)	151_wt	s	0.028	0.178	0.017529128	0.776233309	604.7231092	5000	73000	74923.07692	78000	78000	74000
1264	Nova1 (wt/wt)	151_wt	s	0.012	0.016	0.002840909	0.992280816	3529.553057	500	70000	70400	70500	70500	70000
1265	Nova1 (wt/wt)	151_wt	s	0.026	3.418	0.011322686	0.603853121	1078.228436	3500	79500	80937.5	83000	83000	80500
1270	Nova1 (wt/wt)	151_wt	s	0.012	0.174	0.013246995	0.593400326	529.5393475	3000	78500	80600	81500	78500	81000
1272	Nova1 (wt/wt)	151_wt	s	0.022	0.116	0.003676471	0.740145748	1268.754381	500	54000	54400	54500	54500	54000
1273	Nova1 (wt/wt)	151_wt	s	0.062	0.176	0.013605854	0.811642665	3129.358424	3000	52500	54827.58621	55500	55500	54500
1276	Nova1 (wt/wt)	151_wt	s	0.078	0.022	0.04574938	0.820113577	5244.766752	11000	50500	57629.03226	61500	58500	50500
1277	Nova1 (wt/wt)	151_wt	s	0.036	0.094	0.009743136	0.734279625	963.3900594	2000	65000	66411.76471	67000	65000	66000
1278	Nova1 (wt/wt)	151_wt	s	0.078	0.018	0.055499231	0.880223335	5068.643716	12000	47500	56250	59500	58000	47500
1279	Nova1 (wt/wt)	151_wt	s	0.018	0.114	0.061750498	0.622814701	1734.134106	10000	58500	65375	68500	58500	68000
1280	Nova1 (wt/wt)	151_wt	s	0.012	0.012	0.003346297	0.608298244	42.71866492	500	73000	73200	73500	73000	73500
1281	Nova1 (wt/wt)	151_wt	s	0.084	0.014	0.05259523	0.794638174	4527.893078	11000	48500	56121.21212	59500	58000	48500
1282	Nova1 (wt/wt)	151_wt	s	0.042	0.114	0.006134207	0.744925674	1276.743596	2000	66000	66736.84211	68000	68000	66500
1284	Nova1 (wt/wt)	151_wt	s	0.034	0.012	0.019062779	0.928568461	4331.633335	3500	53500	56312.5	57000	56500	53500
1286	Nova1 (wt/wt)	151_wt	s	0.094	0.02	0.040614847	0.889942659	3982.386861	7000	53500	56238.09524	60500	55000	54000
1287	Nova1 (wt/wt)	151_wt	s	0.02	0.106	0.007980972	0.521709275	707.4585913	1500	53000	53687.5	54500	54000	53500
1288	Nova1 (wt/wt)	151_wt	s	0.076	0.012	0.045253115	0.810508328	4804.631247	10500	51500	57892.85714	62000	60000	51500
1289	Nova1 (wt/wt)	151_wt	s	0.04	0.114	0.012272067	0.687820177	1561.945058	3000	67500	68552.63158	70500	70500	68500
1291	Nova1 (wt/wt)	151_wt	s	0.042	0.192	0.082208647	0.808103954	4810.883312	14000	46500	54300	60500	60500	46500
1292	Nova1 (wt/wt)	151_wt	s	0.028	0.018	0.016642011	0.865212817	2255.727375	3000	55500	57681.81818	58500	57500	56000
1293	Nova1 (wt/wt)	151_wt	s	0.014	0.172	0.016484873	0.518836495	699.8665962	2500	47000	48750	49500	49000	47000
1294	Nova1 (wt/wt)	151_wt	s	0.03	1.04	0.004252586	0.935841331	857.0557401	1000	47500	48000	48500	48000	48000
1295	Nova1 (wt/wt)	151_wt	s	0.02	0.434	0.075572771	0.724847085	1488.396939	10000	55000	60812.5	65000	65000	55000
1296	Nova1 (wt/wt)	151_wt	s	0.012	0.016	0.010588572	0.826885717	3462.507638	1500	68500	69400	70000	70000	68500
1297	Nova1 (wt/wt)	151_wt	s	0.046	0.148	0.043580324	0.773880854	1199.59079	10500	72000	75050	82500	82500	74000
1299	Nova1 (wt/wt)	151_wt	s	0.018	0.024	0.014184302	0.920543311	3725.458985	3000	69500	71571.42857	72500	72500	69500
1300	Nova1 (wt/wt)	151_wt	s	0.018	0.166	0.012058314	0.700061961	565.1703281	2500	78500	79625	81000	81000	80000
1301	Nova1 (wt/wt)	151_wt	s	0.034	1.018	0.006559553	0.809241813	696.0417629	2000	83500	84687.5	85500	85500	84000
1302	Nova1 (wt/wt)	151_wt	s	0.03	2.454	0.010252166	0.723649388	816.8792663	2000	82500	83678.57143	84500	84500	84500
1304	Nova1 (wt/wt)	151_wt	s	0.048	0.024	0.00736917	0.755642091	806.8996474	1000	53500	54157.89474	54500	54500	54500
1305	Nova1 (wt/wt)	151_wt	s	0.024	0.116	0.007028438	0.817375918	471.2729746	1500	74000	74863.63636	75500	75500	74500
1306	Nova1 (wt/wt)	151_wt	s	0.018	0.028	0.015677208	0.895172158	2876.041021	2500	64000	65750	66500	66500	64000
1307	Nova1 (wt/wt)	151_wt	s	0.032	0.358	0.024846335	0.824357375	805.0798502	5000	68000	69400	73000	73000	68500
1309	Nova1 (wt/wt)	151_wt	s	0.028	0.142	0.02641624	0.723928914	1010.984602	5000	78000	80818.18182	83000	78000	83000
1310	Nova1 (wt/wt)	151_wt	s	0.036	0.014	0.081491356	0.733174718	2777.111512	28500	54500	69500	83000	70000	68000
1312	Nova1 (wt/wt)	151_wt	s	0.022	0.014	0.011499191	0.739753821	2400.590043	2500	67000	68750	69500	69500	68500
1313	Nova1 (wt/wt)	151_wt	s	0.014	1.106	0.009459802	0.704010473	498.5390511	2500	94500	96500	97000	94500	97000
1314	Nova1 (wt/wt)	151_wt	s	0.024	1.75	0.005382944	0.815824086	557.812416	1500	90500	91727.27273	92000	92000	92000
1315	Nova1 (wt/wt)	151_wt	s	0.024	1.242	0.010670499	0.737842146	548.5671397	2500	80000	81700	82500	81000	80000
1316	Nova1 (wt/wt)	151_wt	s	0.012	0.192	0.008362176	0.83038223	1914.252944	1500	64500	65500	66000	64500	65500
1317	Nova1 (wt/wt)	151_wt	s	0.012	0.02	0.002967359	0.967359067	2801.413022	500	67000	67400	67500	67500	67000
1318	Nova1 (wt/wt)	151_wt	s	0.022	4.822	0.004034823	0.748837313	678.2728855	1000	82000	82200	83000	82000	82000
1319	Nova1 (wt/wt)	151_wt	s	0.012	0.036	0	0.861745191	217.0375143	0	77000	77000	77000	77000	77000
1320	Nova1 (wt/wt)	151_wt	s	0.018	0.14	0.002104814	0.85659557	324.0218587	500	78500	78562.5	79000	78500	78500
1322	Nova1 (wt/wt)	151_wt	s	0.03	0.37	0.03560919	0.711680842	950.7083358	8500	72500	76791.66667	81000	81000	75500
1323	Nova1 (wt/wt)	151_wt	s	0.016	0.02	0.014415465	0.593379175	380.9743587	2500	55500	56928.57143	58000	58000	57000
1324	Nova1 (wt/wt)	151_wt	s	0.024	0.144	0.004350436	0.861382193	369.0468041	1000	70500	70863.63636	71500	71500	71000
1326	Nova1 (wt/wt)	151_wt	s	0.018	2.678	0.007941743	0.71560102	430.226625	1500	64000	64857.14286	65500	65000	65500
1327	Nova1 (wt/wt)	151_wt	s	0.02	1.418	0.009091637	0.698924058	596.4319812	2500	83000	85111.11111	85500	83000	85000
1329	Nova1 (wt/wt)	151_wt	s	0.048	0.124	0.031341367	0.554395631	971.6817879	7000	56000	58342.10526	63000	62500	58000
1330	Nova1 (wt/wt)	151_wt	s	0.026	0.012	0.075690508	0.793227519	1842.421463	12500	52500	61136.36364	65000	64500	52500
1331	Nova1 (wt/wt)	151_wt	s	0.016	0.154	0.017119806	0.60936074	1014.737777	4000	72000	73500	76000	76000	74000
1332	Nova1 (wt/wt)	151_wt	s	0.082	0.016	0.058229555	0.715781178	1325.250764	12500	52000	57718.75	64500	64000	57000
1333	Nova1 (wt/wt)	151_wt	s	0.036	0.1	0.001547389	0.921921734	993.7833193	500	76000	76029.41176	76500	76000	76000
1334	Nova1 (wt/wt)	151_wt	s	0.034	0.172	0.069912642	0.754375133	1918.637727	10500	54500	60033.33333	65000	65000	54500
1335	Nova1 (wt/wt)	151_wt	s	0.034	0.018	0.065298523	0.773269336	1941.085401	9500	53500	58000	63000	63000	55000
1336	Nova1 (wt/wt)	151_wt	s	0.018	0.15	0.010238908	0.712128714	1005.752106	2000	72500	73250	74500	74500	73000
1337	Nova1 (wt/wt)	151_wt	s	0.028	0.248	0.070373329	0.78660708	1286.180023	9000	55500	59800	64500	64000	55500
1340	Nova1 (wt/wt)	151_wt	s	0.012	0.204	0.009270194	0.772885477	2451.80987	1500	62000	62900	63500	63000	62500
1341	Nova1 (wt/wt)	151_wt	s	0.044	0.174	0.072066344	0.765547793	2017.774238	13500	67000	73000	80500	69000	79000
1342	Nova1 (wt/wt)	151_wt	s	0.02	0.178	0.063007273	0.758858028	1431.375914	8000	56500	60687.5	64500	64500	56500
1345	Nova1 (wt/wt)	151_wt	s	0.038	0.184	0.055203081	0.768213925	2107.986229	11500	66500	69562.5	78000	68000	77500
1347	Nova1 (wt/wt)	151_wt	s	0.014	0.02	0.013667931	0.823424019	2264.363585	2000	64500	65666.66667	66500	66500	64500
1348	Nova1 (wt/wt)	151_wt	s	0.02	0.186	0.043769607	0.582382754	935.0627431	9000	71500	75437.5	80500	80500	71500
1350	Nova1 (wt/wt)	151_wt	s	0.03	0.614	0.019698652	0.563244873	1320.888333	3500	55000	56875	58500	58500	57500
1351	Nova1 (wt/wt)	151_wt	s	0.014	0.096	0.013655684	0.510466983	396.9290498	2000	45000	45666.66667	47000	47000	45000
1352	Nova1 (wt/wt)	151_wt	s	0.012	0.39	0.008824664	0.480439212	1218.872416	1000	42000	42400	43000	42000	42500
1353	Nova1 (wt/wt)	151_wt	s	0.012	0.154	0.020368403	0.502367056	680.3204744	2500	46000	47600	48500	46000	47000
1354	Nova1 (wt/wt)	151_wt	s	0.034	0.016	0.023465039	0.633143635	972.1432668	4000	53000	54461.53846	57000	57000	53500
1355	Nova1 (wt/wt)	151_wt	s	0.02	0.124	0.008681687	0.570676896	177.7169644	2500	72000	73062.5	74500	73000	73000
1356	Nova1 (wt/wt)	151_wt	s	0.028	0.034	0.091602182	0.752817882	3122.291558	14000	53500	61600	67500	67500	55000
1357	Nova1 (wt/wt)	151_wt	s	0.038	0.154	0.017262122	0.76750532	1355.630979	4500	70000	73468.75	74500	74500	72500
1358	Nova1 (wt/wt)	151_wt	s	0.012	0.02	0.00667483	0.935848239	3086.171289	1000	66500	67000	67500	67500	66500
1359	Nova1 (wt/wt)	151_wt	s	0.02	0.244	0.019295951	0.605995169	1550.876364	5500	73000	76375	78500	78500	76500
1360	Nova1 (wt/wt)	151_wt	s	0.014	1.272	0.007462687	0.921882881	3110.923273	1500	66000	67000	67500	67000	66000
1361	Nova1 (wt/wt)	151_wt	s	0.018	2.396	0.015719185	0.608129877	1308.585243	4000	75500	77812.5	79500	79500	75500
1362	Nova1 (wt/wt)	151_wt	s	0.016	0.596	0.008557564	0.752584712	320.7638697	1500	75500	76500	77000	77000	77000
1363	Nova1 (wt/wt)	151_wt	s	0.044	1.602	0.021987607	0.882851374	1019.636464	5500	77000	79500	82500	80000	80000
1364	Nova1 (wt/wt)	151_wt	s	0.04	0.026	0.005511939	0.915779856	1026.311726	1000	53500	54277.77778	54500	54500	54000
1365	Nova1 (wt/wt)	151_wt	s	0.028	0.106	0.004446857	0.697195542	1318.727035	1500	88500	89884.61538	90000	90000	90000
1366	Nova1 (wt/wt)	151_wt	s	0.05	0.028	0.045331106	0.83527987	3019.418747	12500	54500	63850	67000	67000	64000
1367	Nova1 (wt/wt)	151_wt	s	0.02	0.142	0.009781949	0.639862721	224.4320502	2000	70000	71388.88889	72000	71500	71500
1368	Nova1 (wt/wt)	151_wt	s	0.028	0.042	0.024124498	0.830581113	3270.7133	4500	62000	65307.69231	66500	66500	62000
1369	Nova1 (wt/wt)	151_wt	s	0.02	0.142	0.010215325	0.48232478	420.8833027	2000	71000	71583.33333	73000	73000	71000
1370	Nova1 (wt/wt)	151_wt	s	0.048	0.042	0.023926856	0.75741345	2317.886082	5000	63000	65568.18182	68000	68000	66000
1371	Nova1 (wt/wt)	151_wt	s	0.012	0.128	0.014828233	0.535486251	348.2025858	2500	74500	75700	77000	75500	77000
1374	Nova1 (wt/wt)	151_wt	s	0.022	0.26	0.04547155	0.855074216	2808.725072	8000	61000	66375	69000	69000	61000
1375	Nova1 (wt/wt)	151_wt	s	0.014	0.214	0.009345794	0.607513532	740.1802027	1500	79500	80250	81000	79500	81000
1376	Nova1 (wt/wt)	151_wt	s	0.02	1.884	0.023001319	0.796866178	2265.543826	3500	66500	68687.5	70000	70000	67000
1378	Nova1 (wt/wt)	151_wt	s	0.012	0.02	0.003694555	0.956852672	2449.741316	500	66000	66300	66500	66500	66000
1379	Nova1 (wt/wt)	151_wt	s	0.018	0.164	0.012923123	0.563318967	939.6817194	3000	78000	79714.28571	81000	80500	79500
1380	Nova1 (wt/wt)	151_wt	s	0.016	0.014	0.011628669	0.792266878	2414.702677	2000	69500	70571.42857	71500	71500	69500
1381	Nova1 (wt/wt)	151_wt	s	0.026	0.3	0.054815967	0.668517403	1289.757064	14000	76000	83000	90000	90000	81000
1383	Nova1 (wt/wt)	151_wt	s	0.014	0.228	0.004245223	0.638321601	2355.834955	1000	67500	68000	68500	68000	68000
1384	Nova1 (wt/wt)	151_wt	s	0.04	0.87	0.061977421	0.789371444	1738.028819	11000	69500	73027.77778	80500	70500	80500
1385	Nova1 (wt/wt)	151_wt	s	0.012	0.248	0	0.420825673	1526.263246	0	43000	43000	43000	43000	43000
1386	Nova1 (wt/wt)	151_wt	s	0.026	0.238	0.01459854	0.765989068	2535.04746	3000	66500	68500	69500	69000	69000
1387	Nova1 (wt/wt)	151_wt	s	0.014	1.21	0.00580519	0.637544848	518.7554191	1500	91500	91916.66667	93000	93000	92000
1390	Nova1 (wt/wt)	151_wt	s	0.026	0.014	0.053908932	0.790272071	1546.399587	10000	54500	62055.55556	64500	64500	63500
1392	Nova1 (wt/wt)	151_wt	s	0.024	0.274	0.081373333	0.908104333	2758.246872	11500	54500	60750	66000	66000	54500
1393	Nova1 (wt/wt)	151_wt	s	0.022	0.156	0.018374653	0.648437736	459.8375362	4000	71000	72200	75000	75000	71000
1395	Nova1 (wt/wt)	151_wt	s	0.02	0.02	0.014868717	0.89704143	2261.37141	2500	64500	66062.5	67000	67000	64500
1396	Nova1 (wt/wt)	151_wt	s	0.03	0.172	0.02071601	0.749140576	462.5650519	5000	73000	75818.18182	78000	78000	75500
1397	Nova1 (wt/wt)	151_wt	s	0.02	0.018	0.004482452	0.88630527	1476.356332	1000	69500	70111.11111	70500	70500	70000
1398	Nova1 (wt/wt)	151_wt	s	0.02	0.202	0.008213552	0.616412471	355.5402881	2500	80000	81166.66667	82500	81000	81000
1402	Nova1 (wt/wt)	151_wt	s	0.016	0.158	0.020917952	0.639549278	399.343437	5000	73000	74500	78000	78000	73000
1405	Nova1 (wt/wt)	151_wt	s	0.018	0.016	0.011668921	0.835946133	2398.98422	2500	66000	67750	68500	68500	67500
1406	Nova1 (wt/wt)	151_wt	s	0.022	5.368	0.026800396	0.581725575	593.6596432	6000	76000	78800	82000	82000	77000
1409	Nova1 (wt/wt)	151_wt	s	0.022	0.128	0.168596626	0.563833185	43.66846349	39500	68000	94875	107500	106500	97500
1411	Nova1 (wt/wt)	151_wt	s	0.02	0.024	0.017020498	0.924506157	2503.720619	3000	56500	58388.88889	59500	59000	56500
1412	Nova1 (wt/wt)	151_wt	s	0.02	0.178	0.005541174	0.7624161	469.6653653	1000	78500	78944.44444	79500	78500	78500
1413	Nova1 (wt/wt)	151_wt	s	0.026	0.144	0.015767078	0.8040419	866.4089158	4000	72000	73272.72727	76000	76000	72000
1415	Nova1 (wt/wt)	151_wt	s	0.03	0.032	0.080245852	0.928883651	2421.589415	12500	56000	64772.72727	68500	68500	56000
1416	Nova1 (wt/wt)	151_wt	s	0.018	0.146	0.007301338	0.631249107	110.8037403	2000	74000	74625	76000	76000	74500
1417	Nova1 (wt/wt)	151_wt	s	0.012	3.048	0.002967359	0.927055235	3453.75814	500	67000	67400	67500	67500	67500
1420	Nova1 (wt/wt)	151_wt	s	0.018	0.018	0.016994636	0.836329968	2922.01388	3000	63500	65375	66500	66500	63500
1421	Nova1 (wt/wt)	151_wt	s	0.02	0.142	0.015284178	0.656765932	964.92504	3000	76000	77277.77778	79000	77000	77000
1422	Nova1 (wt/wt)	151_wt	s	0.024	0.016	0.081962776	0.825107197	3719.618035	13500	53500	62700	67000	67000	53500
1423	Nova1 (wt/wt)	151_wt	s	0.026	0.17	0.010541646	0.607706475	514.0584098	2500	72000	73681.81818	74500	74000	74000
1424	Nova1 (wt/wt)	151_wt	s	0.044	0.142	0.00451496	0.952077119	839.73659	1500	79500	79976.19048	81000	81000	79500
1425	Nova1 (wt/wt)	151_wt	s	0.026	0.162	0.004528437	0.814421766	448.254527	1500	93000	93833.33333	94500	93000	94000
1426	Nova1 (wt/wt)	151_wt	s	0.012	0.204	0.012139605	0.886370024	3222.052912	2000	64500	65900	66500	66500	64500
1427	Nova1 (wt/wt)	151_wt	s	0.012	0.172	0.018957189	0.678467519	875.4303861	4000	77000	80000	81000	77000	81000
1428	Nova1 (wt/wt)	151_wt	s	0.032	0.18	0.015881008	0.690679288	726.3963331	3000	55000	56714.28571	58000	58000	58000
1429	Nova1 (wt/wt)	151_wt	s	0.012	0.012	0.002902758	0.946252231	3604.032952	500	68500	68900	69000	68500	69000
1431	Nova1 (wt/wt)	151_wt	s	0.014	0.076	0.012462326	0.850649126	2402.293104	2500	61500	63083.33333	64000	63500	61500
1432	Nova1 (wt/wt)	151_wt	s	0.04	0.094	0.002625372	0.894613044	417.8106667	500	58000	58447.36842	58500	58500	58000
1434	Nova1 (wt/wt)	151_wt	s	0.012	0.184	0.008587558	0.915175421	2218.08317	1500	67000	67900	68500	68500	67000
1437	Nova1 (wt/wt)	151_wt	s	0.052	0.02	0.009366771	0.928171936	2083.141157	2500	66000	67590.90909	68500	68000	66000
1438	Nova1 (wt/wt)	151_wt	s	0.026	0.118	0.014242471	0.607131647	791.0573617	3500	77000	78500	80500	80500	79500
1440	Nova1 (wt/wt)	151_wt	s	0.02	0.018	0.068836058	0.726654808	2647.069314	12000	56000	64555.55556	68000	68000	56000
1441	Nova1 (wt/wt)	151_wt	s	0.02	0.164	0.008464463	0.648371101	857.1837805	2000	74000	74937.5	76000	76000	74500
1442	Nova1 (wt/wt)	151_wt	s	0.056	0.2	0.055501599	0.72846927	2034.931817	11500	69500	74000	81000	71000	79500
1444	Nova1 (wt/wt)	151_wt	s	0.09	0.116	0.068874163	0.873651365	2829.136245	12000	56000	64787.5	68000	56000	68000
1445	Nova1 (wt/wt)	151_wt	s	0.074	0.15	0.048630127	0.881330977	3443.254654	10000	54500	62129.03226	64500	64500	54500
1446	Nova1 (wt/wt)	151_wt	s	0.076	0.16	0.083064325	0.894222097	3091.291694	16000	48500	56735.29412	64500	64500	48500
1447	Nova1 (wt/wt)	151_wt	s	0.034	0.158	0.072883109	0.833900895	5123.860797	16500	55000	63892.85714	71500	64500	55000
1449	Nova1 (wt/wt)	151_wt	s	0.072	0.146	0.069449869	0.943821791	5333.340138	10500	52000	57015.625	62500	61000	52000
1450	Nova1 (wt/wt)	151_wt	s	0.06	0.016	0.061624758	0.951700873	6124.436379	11000	53500	58461.53846	64500	64500	53500
1451	Nova1 (wt/wt)	151_wt	s	0.036	0.102	0.148121712	0.679005498	2195.596188	34000	45500	65461.53846	79500	46500	65500
1452	Nova1 (wt/wt)	151_wt	s	0.072	0.184	0.054986906	0.908276772	3951.482627	12500	48500	55046.875	61000	55500	48500
1453	Nova1 (wt/wt)	151_wt	s	0.052	0.186	0.08967685	0.829146036	3851.497242	14000	42000	50222.22222	56000	56000	42000
1454	Nova1 (wt/wt)	151_wt	s	0.07	2.48	0.142281381	0.738387293	1537.268207	28500	42000	48185.18519	70500	70500	43500
1455	Nova1 (wt/wt)	151_wt	s	0.024	0.22	0.033399372	0.82211663	2476.507486	7500	70500	74722.22222	78000	78000	70500
1456	Nova1 (wt/wt)	151_wt	s	0.07	0.15	0.065390001	0.901870994	982.4502347	16000	77500	81281.25	93500	93500	78500
1460	Nova1 (wt/wt)	151_wt	s	0.018	1.396	0.009295976	0.660577221	1403.612853	1500	74500	75285.71429	76000	76000	74500
1461	Nova1 (wt/wt)	151_wt	s	0.048	0.632	0.029987444	0.631314447	1591.435946	9500	57500	65750	67000	67000	66000
1462	Nova1 (wt/wt)	151_wt	s	0.032	0.198	0.052105496	0.627040229	1439.975648	9000	55500	62346.15385	64500	64500	64500
1464	Nova1 (wt/wt)	151_wt	s	0.024	4.238	0.079104267	0.549542008	55.58097693	19000	71000	83357.14286	90000	90000	81000
1467	Nova1 (wt/wt)	151_wt	s	0.014	8.804	0.022527697	0.554651539	55.5015368	7000	101000	106250	108000	101000	108000
1468	Nova1 (wt/wt)	151_wt	s	0.012	1.174	0.013156799	0.475185489	69.81148548	3000	102000	103100	105000	105000	102000
1469	Nova1 (wt/wt)	151_wt	s	0.032	0.65	0.002684439	0.86627755	429.3345542	500	82000	82366.66667	82500	82500	82500
1470	Nova1 (wt/wt)	151_wt	s	0.042	0.022	0.072274344	0.938165806	3566.5542	11500	56500	63764.70588	68000	68000	56500
1472	Nova1 (wt/wt)	151_wt	s	0.014	0.256	0.005200158	0.903548763	3379.192565	1000	71000	71666.66667	72000	71000	71500
1474	Nova1 (wt/wt)	151_wt	s	0.012	0.688	0.036789472	0.595621221	56.47009473	8000	94500	97400	102500	102500	94500
1475	Nova1 (wt/wt)	151_wt	s	0.018	0.22	0.006907922	0.584136689	321.5072665	1500	78000	78875	79500	79000	78500
1476	Nova1 (wt/wt)	151_wt	s	0.024	1.116	0.010964049	0.724059792	301.8358266	2000	53500	55000	55500	53500	55500
1477	Nova1 (wt/wt)	151_wt	s	0.046	1.674	0.0813131	0.685395763	1084.216613	19500	72500	78562.5	92000	92000	72500
1479	Nova1 (wt/wt)	151_wt	s	0.026	0.496	0.014694537	0.728491883	556.5416559	2500	56500	58041.66667	59000	57000	58500
1480	Nova1 (wt/wt)	151_wt	s	0.02	0.018	0.011910954	0.946691195	2735.197376	2500	65000	66944.44444	67500	67500	65000
1481	Nova1 (wt/wt)	151_wt	s	0.024	0.216	0.00770605	0.732621918	801.8271882	2000	82000	83000	84000	84000	83500
1483	Nova1 (wt/wt)	151_wt	s	0.036	0.014	0.021822436	0.967111151	3086.584694	4000	61500	64281.25	65500	65500	61500
1484	Nova1 (wt/wt)	151_wt	s	0.022	0.158	0.008583691	0.542152532	696.2197319	1500	57500	58250	59000	58000	58500
1485	Nova1 (wt/wt)	151_wt	s	0.05	0.206	0.123075079	0.810305303	1154.346057	23500	55500	60090.90909	79000	57500	56500
1486	Nova1 (wt/wt)	151_wt	s	0.016	0.024	0.014855156	0.938932087	3417.060528	2500	64500	65928.57143	67000	67000	64500
1487	Nova1 (wt/wt)	151_wt	s	0.022	0.166	0.012026142	0.832829697	1563.986146	1500	54500	55000	56000	55500	54500
1490	Nova1 (wt/wt)	151_wt	s	0.034	0.41	0.00964062	0.611033845	796.2064186	2500	77000	78045.45455	79500	79500	78000
1491	Nova1 (wt/wt)	151_wt	s	0.026	0.018	0.004753619	0.840009291	2205.968993	1000	66500	67350	67500	67000	67500
1492	Nova1 (wt/wt)	151_wt	s	0.028	0.132	0.020417206	0.753062916	658.153144	5500	73500	75115.38462	79000	79000	74500
1493	Nova1 (wt/wt)	151_wt	s	0.016	0.398	0.005986604	0.986322982	4701.776785	1000	69000	69571.42857	70000	69500	69000
1494	Nova1 (wt/wt)	151_wt	s	0.02	0.118	0.00638844	0.57911785	1189.667105	1500	81500	82500	83000	82000	82000
1496	Nova1 (wt/wt)	151_wt	s	0.014	0.154	0.038648024	0.496002398	2331.107206	8000	74500	78250	82500	80000	77500
1497	Nova1 (wt/wt)	151_wt	s	0.08	0.014	0.019647344	0.82051223	2329.149119	4000	51500	53418.91892	55500	55500	54000
1498	Nova1 (wt/wt)	151_wt	s	0.018	0.15	0.0039407	0.733928393	1907.019012	1000	75500	76062.5	76500	75500	76000
1501	Nova1 (wt/wt)	152_wt	s	0.014	0.664	0.011195769	0.704682734	214.2207476	2500	78500	80166.66667	81000	79500	80500
1502	Nova1 (wt/wt)	152_wt	s	0.014	0.12	0.005377238	0.628629685	1070.89576	500	43500	43833.33333	44000	43500	44000
1503	Nova1 (wt/wt)	152_wt	s	0.014	0.24	0.003413844	0.939464375	1015.578165	500	54500	54583.33333	55000	55000	54500
1504	Nova1 (wt/wt)	152_wt	s	0.024	1.704	0.00565702	0.805229558	420.7788187	1500	77500	78727.27273	79000	79000	79000
1505	Nova1 (wt/wt)	152_wt	s	0.024	6.98	0.005133262	0.873468144	723.3988138	1500	90500	91833.33333	92000	92000	90500
1506	Nova1 (wt/wt)	152_wt	s	0.012	0.424	0.027210884	0.649943223	1210.913336	3000	43500	44100	46500	46500	43500
1507	Nova1 (wt/wt)	152_wt	s	0.016	0.2	0.002901172	0.883383496	210.8298231	500	77500	77857.14286	78000	78000	78000
1508	Nova1 (wt/wt)	152_wt	s	0.042	1.166	0.079823713	0.857048497	568.6535362	19000	83500	91285.71429	102500	102500	84000
1509	Nova1 (wt/wt)	152_wt	s	0.034	0.014	0.023721176	0.837483995	783.9768962	4000	61000	63000	65000	65000	61500
1510	Nova1 (wt/wt)	152_wt	s	0.022	0.154	0.016942384	0.584730752	707.4003325	4000	78500	80214.28571	82500	80500	79000
1511	Nova1 (wt/wt)	152_wt	s	0.018	0.02	0.016894787	0.852773971	821.1609226	2500	53000	54142.85714	55500	55500	53000
1512	Nova1 (wt/wt)	152_wt	s	0.038	0.12	0.015385642	0.841389041	332.9658018	3500	78500	81058.82353	82000	78500	81000
1515	Nova1 (wt/wt)	152_wt	s	0.012	0.012	0.002902758	0.844500404	1141.904141	500	68500	68900	69000	69000	69000
1516	Nova1 (wt/wt)	152_wt	s	0.04	0.162	0.030994637	0.734992204	534.4992126	9500	81000	84156.25	90500	90500	81000
1517	Nova1 (wt/wt)	152_wt	s	0.026	0.192	0.063426609	0.691779846	433.8194906	14500	77500	85722.22222	92000	92000	79500
1518	Nova1 (wt/wt)	152_wt	s	0.012	0.226	0.018744759	0.634782121	692.7947542	4000	79000	80200	83000	83000	79500
1519	Nova1 (wt/wt)	152_wt	s	0.044	0.146	0.178630424	0.81488832	713.8213722	29000	54500	60029.41176	83500	54500	56000
1521	Nova1 (wt/wt)	152_wt	s	0.042	3.818	0.023883497	0.855054645	743.6693215	4000	52500	54861.11111	56500	56500	54500
1522	Nova1 (wt/wt)	152_wt	s	0.022	0.564	0.046004929	0.526678019	353.3841588	9000	82500	86611.11111	91500	91500	91500
1523	Nova1 (wt/wt)	152_wt	s	0.05	2.728	0.008205281	0.894771453	289.6748105	3000	90500	92842.10526	93500	93000	93500
1524	Nova1 (wt/wt)	152_wt	s	0.024	0.422	0.008860181	0.632745835	314.0727518	2500	78500	80136.36364	81000	81000	80500
1525	Nova1 (wt/wt)	152_wt	s	0.036	0.126	0.018144817	0.858780975	368.4320804	4000	75500	77156.25	79500	79500	75500
1527	Nova1 (wt/wt)	152_wt	s	0.018	0.198	0.012900653	0.666936662	269.2883832	4000	84000	85437.5	88000	84000	85500
1528	Nova1 (wt/wt)	152_wt	s	0.028	0.2	0.006691944	0.853910503	363.5559969	1500	77500	78384.61538	79000	79000	78000
1529	Nova1 (wt/wt)	152_wt	s	0.02	0.126	0.015151619	0.578221243	388.5007724	3500	83000	84888.88889	86500	84000	86000
1530	Nova1 (wt/wt)	152_wt	s	0.042	1.95	0.011200117	0.767559207	392.7846142	4000	91000	93394.73684	95000	93500	94000
1531	Nova1 (wt/wt)	152_wt	s	0.022	0.914	0.00248139	0.934426218	199.5688812	500	80500	80600	81000	80500	80500
1532	Nova1 (wt/wt)	152_wt	s	0.016	0.02	0.002486067	0.879895578	564.6250374	500	90500	90857.14286	91000	91000	90500
1533	Nova1 (wt/wt)	152_wt	s	0.018	1.728	0	0.92351524	485.5336603	0	80000	80000	80000	80000	80000
1534	Nova1 (wt/wt)	152_wt	s	0.012	1.426	0.002315208	0.56292271	89.88601701	500	105500	105800	106000	105500	106000
1535	Nova1 (wt/wt)	152_wt	s	0.02	0.736	0.00260925	0.896441496	298.8502167	500	90000	90333.33333	90500	90500	90500
1536	Nova1 (wt/wt)	152_wt	s	0.022	0.804	0.008083126	0.864774027	254.2674786	2500	91000	92722.22222	93500	92000	93500
1537	Nova1 (wt/wt)	152_wt	s	0.03	0.332	0.030309586	0.925640484	388.3768981	9500	83000	90727.27273	92500	89500	92500
1538	Nova1 (wt/wt)	152_wt	s	0.012	0.192	0	0.884671875	177.0855929	0	76000	76000	76000	76000	76000
1539	Nova1 (wt/wt)	152_wt	s	0.02	0.554	0.002753778	0.860281582	239.4902373	500	90000	90222.22222	90500	90000	90500
1541	Nova1 (wt/wt)	152_wt	s	0.02	0.156	0.007837334	0.540872758	561.1553995	2000	82000	82875	84000	82500	82500
1542	Nova1 (wt/wt)	152_wt	s	0.022	0.614	0	0.927230765	415.4373562	0	80000	80000	80000	80000	80000
1543	Nova1 (wt/wt)	152_wt	s	0.024	0.112	0.130834534	0.643123383	770.4638567	30000	62000	86136.36364	92000	92000	62500
1544	Nova1 (wt/wt)	152_wt	s	0.032	0.032	0.012004701	0.660733458	444.1653598	2000	56500	57055.55556	58500	56500	56500
1545	Nova1 (wt/wt)	152_wt	s	0.034	0.126	0.017732132	0.605398639	1600.852667	3000	60000	62125	63000	61000	63000
1546	Nova1 (wt/wt)	152_wt	s	0.044	0.156	0.100933232	0.756900301	2389.160956	14000	56500	63823.52941	70500	56500	70000
1547	Nova1 (wt/wt)	152_wt	s	0.02	0.154	0.00500886	0.815202218	435.2633596	1000	56000	56555.55556	57000	57000	56000
1549	Nova1 (wt/wt)	152_wt	s	0.046	0.018	0.006016146	0.847544621	810.230475	1000	52500	53022.72727	53500	53500	53000
1550	Nova1 (wt/wt)	152_wt	s	0.026	0.178	0.002011627	0.834426709	300.9303061	500	71000	71454.54545	71500	71000	71500
1551	Nova1 (wt/wt)	152_wt	s	0.014	0.34	0.005103104	0.911095201	251.2111251	1000	79500	80000	80500	79500	80500
1552	Nova1 (wt/wt)	152_wt	s	0.012	0.016	0.004282325	0.96689759	2360.008341	500	57000	57200	57500	57500	57000
1553	Nova1 (wt/wt)	152_wt	s	0.026	0.176	0.013152133	0.666614521	390.1868458	2000	50500	51083.33333	52500	50500	52000
1554	Nova1 (wt/wt)	152_wt	s	0.028	0.362	0.002671199	0.869111723	282.8074227	500	83000	83363.63636	83500	83500	83000
1555	Nova1 (wt/wt)	152_wt	s	0.018	0.358	0.003134796	0.960992592	492.4600397	500	79500	79750	80000	79500	80000
1556	Nova1 (wt/wt)	152_wt	s	0.028	0.938	0.143037956	0.525437405	52.50947721	39500	63000	89187.5	102500	80500	102500
1558	Nova1 (wt/wt)	152_wt	s	0.024	0.3	0.003058104	0.864766416	407.6906957	500	81500	81750	82000	81500	82000
1559	Nova1 (wt/wt)	152_wt	s	0.014	1.652	0.002511925	0.794158434	139.0673927	500	93500	93833.33333	94000	93500	93500
1560	Nova1 (wt/wt)	152_wt	s	0.012	2.002	0.002237136	0.591025149	82.12007934	500	89000	89400	89500	89500	89000
1561	Nova1 (wt/wt)	152_wt	s	0.02	1.586	0.015208404	0.791206113	485.989815	4500	90000	92625	94500	94500	93000
1562	Nova1 (wt/wt)	152_wt	s	0.046	1.882	0.010123228	0.792222186	271.7235114	3000	90500	92421.05263	93500	92500	93000
1564	Nova1 (wt/wt)	152_wt	s	0.016	0.13	0.008505173	0.790815715	406.2673729	2000	81000	82285.71429	83000	81500	82500
1565	Nova1 (wt/wt)	152_wt	s	0.016	0.016	0.00280262	0.912356897	363.2745896	500	62000	62428.57143	62500	62500	62500
1566	Nova1 (wt/wt)	152_wt	s	0.028	0.104	0.008410339	0.720329994	938.6228108	2000	82500	83576.92308	84500	82500	83500
1568	Nova1 (wt/wt)	152_wt	s	0.04	1.152	0.022139994	0.794676252	430.5002709	5500	88500	91607.14286	94000	89500	93500
1569	Nova1 (wt/wt)	152_wt	s	0.024	0.104	0.010227515	0.589765473	510.1238349	3000	78500	79833.33333	81500	80500	80000
1570	Nova1 (wt/wt)	152_wt	s	0.018	0.028	0.009029409	0.889061658	1321.190047	2000	63500	64562.5	65500	65000	65500
1571	Nova1 (wt/wt)	152_wt	s	0.014	0.198	0.013139457	0.761224345	647.039053	2500	76000	77416.66667	78500	78500	78000
1572	Nova1 (wt/wt)	152_wt	s	0.072	0.102	0.049975853	0.781881939	917.5961587	12500	78500	83500	91000	91000	80000
1574	Nova1 (wt/wt)	152_wt	s	0.012	0.17	0	0.728800729	389.6223255	0	68000	68000	68000	68000	68000
1577	Nova1 (wt/wt)	152_wt	s	0.022	10.408	0.039354486	0.681792864	580.3399105	11000	88500	92875	99500	88500	99500
1578	Nova1 (wt/wt)	152_wt	s	0.046	0.086	0.00514415	0.85819786	1705.499386	1000	55000	55181.81818	56000	55500	55000
1579	Nova1 (wt/wt)	152_wt	s	0.062	0.03	0.009352646	0.905308347	914.3744813	1500	55500	55900	57000	56500	55500
1580	Nova1 (wt/wt)	152_wt	s	0.02	0.112	0.002977292	0.853768402	480.6776894	500	79000	79166.66667	79500	79000	79000
1583	Nova1 (wt/wt)	152_wt	s	0.04	0.146	0.189230921	0.666510779	1016.088104	33000	46500	51794.11765	79500	49500	49000
1584	Nova1 (wt/wt)	152_wt	s	0.024	5.936	0.03465835	0.812012198	1066.963709	5500	52500	55500	58000	58000	53000
1585	Nova1 (wt/wt)	152_wt	s	0.012	0.182	0.011918272	0.636125865	486.7433679	2000	76000	76900	78000	78000	76000
1586	Nova1 (wt/wt)	152_wt	s	0.038	0.172	0.007392127	0.847746868	774.6813561	2500	79500	80944.44444	82000	79500	80500
1587	Nova1 (wt/wt)	152_wt	s	0.022	0.046	0.011528371	0.63113064	481.901466	2500	82500	84100	85000	85000	84500
1588	Nova1 (wt/wt)	152_wt	s	0.014	0.15	0.005773503	0.561232564	558.8328335	1000	49500	50000	50500	50500	50000
1589	Nova1 (wt/wt)	152_wt	s	0.046	0.504	0.027733752	0.824627245	762.6956017	8000	84500	87500	92500	92500	87000
1590	Nova1 (wt/wt)	152_wt	s	0.018	0.374	0.006537085	0.777097528	255.9997268	2000	92000	93187.5	94000	94000	93000
1591	Nova1 (wt/wt)	152_wt	s	0.012	0.78	0.008427156	0.838242002	329.4398221	2000	87500	88800	89500	89500	87500
1592	Nova1 (wt/wt)	152_wt	s	0.02	2.768	0.004920174	0.928796151	360.0982881	1500	92000	93111.11111	93500	92000	93000
1593	Nova1 (wt/wt)	152_wt	s	0.016	0.176	0.002681193	0.88023542	608.5302416	500	92000	92285.71429	92500	92500	92500
1595	Nova1 (wt/wt)	152_wt	s	0.102	0.098	0.028016171	0.906491676	2150.337554	5500	50500	54454.54545	56000	54500	55000
1596	Nova1 (wt/wt)	152_wt	s	0.1	0.144	0.027437686	0.858880353	2209.557343	4500	51000	54023.25581	55500	52500	55000
1597	Nova1 (wt/wt)	152_wt	s	0.028	0.148	0.03169977	0.576659376	570.7860513	5500	45500	49730.76923	51000	45500	51000
1599	Nova1 (wt/wt)	152_wt	s	0.098	0.08	0.028163243	0.941716555	3150.168294	5500	52000	55250	57500	57500	56000
1600	Nova1 (wt/wt)	152_wt	s	0.12	0.092	0.147509131	0.852890299	3578.097523	34000	48000	55103.77358	82000	51000	50500
1601	Nova1 (wt/wt)	152_wt	s	0.118	0.1	0.116264308	0.878581713	2222.994	34000	48500	54942.30769	82500	59000	49000
1602	Nova1 (wt/wt)	152_wt	s	0.04	2.992	0.079114633	0.875087468	2916.815333	11000	45000	52566.66667	56000	56000	45000
1604	Nova1 (wt/wt)	152_wt	s	0.016	0.612	0.008635935	0.672329952	365.5431668	2500	90500	91357.14286	93000	91000	93000
1606	Nova1 (wt/wt)	152_wt	s	0.018	0.328	0.006298783	0.81293242	364.4402601	2000	87500	88750	89500	89500	87500
1607	Nova1 (wt/wt)	152_wt	s	0.022	0.17	0.013232328	0.627676003	1227.696717	3500	77500	78900	81000	77500	78500
1608	Nova1 (wt/wt)	152_wt	s	0.118	0.092	0.033771673	0.89479975	1723.408134	9500	46000	54064.81481	55500	55000	55000
1609	Nova1 (wt/wt)	152_wt	s	0.054	0.024	0.021900548	0.891094329	1923.919579	4000	52000	53565.21739	56000	56000	53000
1610	Nova1 (wt/wt)	152_wt	s	0.02	0.132	0.009461832	0.602873793	433.442607	2000	76000	76555.55556	78000	77000	76500
1612	Nova1 (wt/wt)	152_wt	s	0.014	8.3	0.036326743	0.790689498	1387.152694	5000	50500	53750	55500	55500	50500
1613	Nova1 (wt/wt)	152_wt	s	0.028	0.114	0.011097417	0.693491458	1112.172379	2000	63500	64653.84615	65500	65000	63500
1614	Nova1 (wt/wt)	152_wt	s	0.096	0.174	0.023417717	0.702395159	1697.3988	4000	53500	55646.34146	57500	53500	55000
1615	Nova1 (wt/wt)	152_wt	s	0.046	0.208	0.018759439	0.76297604	1148.456782	3500	54000	55119.04762	57500	57500	54500
1616	Nova1 (wt/wt)	152_wt	s	0.042	0.19	0.02944394	0.582545309	1220.300457	5000	50000	53236.84211	55000	55000	53000
1617	Nova1 (wt/wt)	152_wt	s	0.02	0.192	0.052414189	0.86060574	2418.750511	7000	46500	50071.42857	53500	53500	46500
1619	Nova1 (wt/wt)	152_wt	s	0.02	0.19	0.004433271	0.753901239	253.9129207	500	53000	53166.66667	53500	53000	53000
1620	Nova1 (wt/wt)	152_wt	s	0.016	0.17	0.004130759	0.785057622	273.9572904	1000	91000	91500	92000	92000	91500
1621	Nova1 (wt/wt)	152_wt	s	0.018	0.29	0.007374522	0.684395854	508.6518319	2000	93000	94375	95000	95000	93500
1623	Nova1 (wt/wt)	152_wt	s	0.02	2.696	0.010264103	0.748938462	231.84874	2500	74000	75388.88889	76500	75000	76500
1624	Nova1 (wt/wt)	152_wt	s	0.028	0.05	0.007067138	0.906319491	483.2923272	1500	53500	54423.07692	55000	55000	54500
1625	Nova1 (wt/wt)	152_wt	s	0.018	0.134	0.002892445	0.866909859	599.8040564	500	83500	83687.5	84000	83500	84000
1626	Nova1 (wt/wt)	152_wt	s	0.024	0.608	0.060211989	0.744715409	584.6371257	12000	78000	83500	90000	90000	78000
1627	Nova1 (wt/wt)	152_wt	s	0.042	0.34	0.043237117	0.861699027	438.3841861	9000	83000	87833.33333	92000	92000	83500
1628	Nova1 (wt/wt)	152_wt	s	0.012	1.966	0.059212945	0.477739365	1127.026591	6000	42500	45000	48500	48500	48000
1629	Nova1 (wt/wt)	152_wt	s	0.018	0.494	0.010333344	0.765826787	395.4038799	1500	53500	54428.57143	55000	55000	54000
1630	Nova1 (wt/wt)	152_wt	s	0.022	3.608	0.003795913	0.587760939	367.2161738	500	43500	43562.5	44000	43500	43500
1631	Nova1 (wt/wt)	152_wt	s	0.02	0.2	0.003198883	0.822641469	205.0696091	1000	88000	88555.55556	89000	88000	89000
1632	Nova1 (wt/wt)	152_wt	s	0.014	0.014	0.002391517	0.875497272	315.7414425	500	77500	77916.66667	78000	78000	78000
1633	Nova1 (wt/wt)	152_wt	s	0.012	0.564	0.003168809	0.90412724	154.2241761	500	77000	77300	77500	77000	77000
1634	Nova1 (wt/wt)	152_wt	s	0.014	1.266	0.005257299	0.790148326	256.603468	1000	89000	89666.66667	90000	89000	90000
1635	Nova1 (wt/wt)	152_wt	s	0.032	0.018	0.023695493	0.819331248	907.2759751	4500	53500	55615.38462	58000	58000	54500
1636	Nova1 (wt/wt)	152_wt	s	0.024	0.698	0.002665009	0.911688261	701.8722811	1000	79500	80000	80500	80000	80000
1637	Nova1 (wt/wt)	152_wt	s	0.03	0.016	0.033116785	0.774097058	1098.245185	5000	62500	64607.14286	67500	67500	66000
1638	Nova1 (wt/wt)	152_wt	s	0.014	0.178	0.007736567	0.770688303	313.4552725	1500	77500	78416.66667	79000	79000	77500
1639	Nova1 (wt/wt)	152_wt	s	0.034	0.578	0.043443053	0.819619135	690.0791926	10500	91500	96535.71429	102000	102000	92500
1642	Nova1 (wt/wt)	152_wt	s	0.016	0.488	0.00288266	0.903177387	174.4794026	500	78000	78357.14286	78500	78000	78500
1643	Nova1 (wt/wt)	152_wt	s	0.016	1.466	0.002514877	0.681410667	396.9668536	500	69500	69571.42857	70000	69500	69500
1644	Nova1 (wt/wt)	152_wt	s	0.018	0.2	0	0.892233595	175.3581026	0	61500	61500	61500	61500	61500
1646	Nova1 (wt/wt)	152_wt	s	0.022	7.422	0.006185896	0.844616593	537.403268	2000	92500	93333.33333	94500	94500	93000
1647	Nova1 (wt/wt)	152_wt	s	0.016	1.218	0.002725493	0.937367823	359.3112418	500	90500	90785.71429	91000	91000	90500
1648	Nova1 (wt/wt)	152_wt	s	0.046	0.124	0.023840043	0.849582499	591.3575837	3500	54000	55450	57500	57500	55500
1649	Nova1 (wt/wt)	152_wt	s	0.016	2.144	0.00346741	0.832388576	233.9930839	500	65000	65142.85714	65500	65500	65000
1650	Nova1 (wt/wt)	152_wt	s	0.038	0.294	0.029459108	0.920626101	587.1457952	8000	84000	90166.66667	92000	89000	91500
1651	Nova1 (wt/wt)	152_wt	s	0.022	0.842	0.010579892	0.678715	424.3126434	3000	100500	101800	103500	102000	103500
1652	Nova1 (wt/wt)	152_wt	s	0.016	0.024	0.004133696	0.951079961	805.9358919	500	54500	54642.85714	55000	54500	55000
1653	Nova1 (wt/wt)	152_wt	s	0.014	0.168	0.003095975	0.897220836	379.8088926	500	80500	80750	81000	80500	81000
1654	Nova1 (wt/wt)	152_wt	s	0.016	0.346	0.002854041	0.781005557	225.8421209	500	79000	79142.85714	79500	79000	79500
1655	Nova1 (wt/wt)	152_wt	s	0.018	0.326	0.001808442	0.882350778	234.2566976	500	91000	91437.5	91500	91500	91500
1656	Nova1 (wt/wt)	152_wt	s	0.014	3.184	0.058201058	0.495669865	852.8573265	5500	44500	47250	50000	44500	50000
1657	Nova1 (wt/wt)	152_wt	s	0.024	0.436	0.029827452	0.67767919	633.5342181	8000	90000	93833.33333	98000	98000	94000
1658	Nova1 (wt/wt)	152_wt	s	0.02	0.454	0.012585333	0.716902108	969.5119788	2000	56500	57555.55556	58500	57000	56500
1659	Nova1 (wt/wt)	152_wt	s	0.016	0.116	0.039551917	0.617386115	1970.655511	10500	81500	88916.66667	92000	91500	89500
1660	Nova1 (wt/wt)	152_wt	s	0.012	0.076	0.056496593	0.537505102	662.418835	8500	55500	59500	64000	63000	55500
1661	Nova1 (wt/wt)	152_wt	s	0.016	0.896	0.005869041	0.679531164	1589.077133	1500	90500	90916.66667	92000	91000	90500
1662	Nova1 (wt/wt)	152_wt	s	0.042	0.126	0.022855891	0.842373728	745.6979979	6000	94000	97833.33333	1.00E+05	99500	1.00E+05
1665	Nova1 (wt/wt)	152_wt	s	0.136	0.096	0.051623418	0.914681161	3322.93458	12500	45500	54707.69231	58000	45500	53500
1667	Nova1 (wt/wt)	152_wt	s	0.05	0.134	0.003440649	0.882624338	1711.283305	1000	50500	51020.83333	51500	51000	51000
1668	Nova1 (wt/wt)	152_wt	s	0.104	0.134	0.1008155	0.866641026	3382.583348	35500	48500	55681.81818	84000	60500	52000
1669	Nova1 (wt/wt)	152_wt	s	0.04	0.022	0.024915928	0.979795502	4355.203624	4500	54500	57250	59000	57500	54500
1670	Nova1 (wt/wt)	152_wt	s	0.032	0.112	0.055881337	0.841446818	918.2232194	11000	64500	66538.46154	75500	75500	64500
1672	Nova1 (wt/wt)	152_wt	s	0.04	0.014	0.035194365	0.844638236	384.0291342	6500	49500	54647.05882	56000	56000	55500
1673	Nova1 (wt/wt)	152_wt	s	0.022	1.294	0.004405286	0.806882855	205.7554969	1000	79000	79450	80000	80000	79500
1674	Nova1 (wt/wt)	152_wt	s	0.022	0.612	0.006243989	0.879039748	298.548357	1500	90000	90950	91500	91500	90000
1675	Nova1 (wt/wt)	152_wt	s	0.016	0.56	0.011304691	0.49259322	239.7945814	2000	81500	82416.66667	83500	83500	83500
1677	Nova1 (wt/wt)	152_wt	s	0.03	0.174	0.038552484	0.812940747	1576.203334	11000	81000	88333.33333	92000	89500	81000
1680	Nova1 (wt/wt)	152_wt	s	0.012	0.064	0.015122873	0.553222086	59.68298635	4000	105000	105800	109000	105000	109000
1681	Nova1 (wt/wt)	152_wt	s	0.016	0.012	0.009967099	0.829947449	1215.168689	1500	55500	56428.57143	57000	57000	56000
1682	Nova1 (wt/wt)	152_wt	s	0.024	0.17	0.034775891	0.677322819	385.013373	6000	72000	74687.5	78000	78000	72500
1683	Nova1 (wt/wt)	152_wt	s	0.05	0.138	0.0119689	0.878200325	787.9969629	2000	55500	56217.3913	57500	56500	56000
1684	Nova1 (wt/wt)	152_wt	s	0.018	0.018	0.023890149	0.792644101	743.0832673	3500	52000	54312.5	55500	55500	52000
1685	Nova1 (wt/wt)	152_wt	s	0.012	0.182	0.010465544	0.642015557	382.7184502	2000	82000	83300	84000	84000	84000
1686	Nova1 (wt/wt)	152_wt	s	0.048	2.474	0.231622083	0.816428356	465.624621	47500	54500	60225	102000	56000	55500
1687	Nova1 (wt/wt)	152_wt	s	0.03	0.206	0.035830619	0.83476335	450.6189464	7500	72000	76750	79500	78500	74000
1689	Nova1 (wt/wt)	152_wt	s	0.028	0.02	0.054383147	0.723660973	586.95611	12500	72000	79500	84500	84500	72000
1692	Nova1 (wt/wt)	152_wt	s	0.02	0.198	0.007227179	0.687695984	216.1851582	1500	62500	63388.88889	64000	62500	63500
1693	Nova1 (wt/wt)	152_wt	s	0.012	0.016	0.00623053	0.715346224	236.2738685	1000	63500	64200	64500	63500	64500
1694	Nova1 (wt/wt)	152_wt	s	0.016	2.644	0.009149019	0.647040586	294.8148007	2500	91000	91714.28571	93500	91000	91000
1695	Nova1 (wt/wt)	152_wt	s	0.012	0.368	0.002682902	0.946497905	308.6940187	500	91000	91300	91500	91000	91500
1696	Nova1 (wt/wt)	152_wt	s	0.032	0.018	0.010324121	0.895070838	628.155476	1500	52500	53142.85714	54000	54000	52500
1697	Nova1 (wt/wt)	152_wt	s	0.022	0.316	0.01348127	0.684112264	674.9658265	3500	81500	82600	85000	85000	83500
1698	Nova1 (wt/wt)	152_wt	s	0.014	0.152	0.003039514	0.85148434	390.7107561	500	82000	82250	82500	82000	82000
1699	Nova1 (wt/wt)	152_wt	s	0.022	0.38	0.030030926	0.721341662	960.6786124	7500	89500	94111.11111	97000	89500	96000
1700	Nova1 (wt/wt)	152_wt	s	0.02	0.098	0.007272378	0.705350495	280.4492731	1500	89500	90388.88889	91000	91000	89500
1701	Nova1 (wt/wt)	152_wt	s	0.028	0.022	0.003541913	0.907916272	354.7432802	500	65000	65153.84615	65500	65500	65000
1702	Nova1 (wt/wt)	152_wt	s	0.034	0.126	0.009424887	0.787721782	1090.733131	2500	81500	83107.14286	84000	82500	83500
1703	Nova1 (wt/wt)	152_wt	s	0.014	0.022	0.009687026	0.98094155	1047.902193	1500	54500	55083.33333	56000	56000	54500
1704	Nova1 (wt/wt)	152_wt	s	0.024	0.098	0.002777724	0.846365835	463.9831827	1000	80000	80500	81000	80000	80500
1705	Nova1 (wt/wt)	152_wt	s	0.028	0.16	0.015873958	0.73253948	1030.992221	3500	63000	65045.45455	66500	66500	64500
1706	Nova1 (wt/wt)	152_wt	s	0.032	0.098	0.004358366	0.802558022	908.194809	500	57000	57233.33333	57500	57000	57500
1707	Nova1 (wt/wt)	152_wt	s	0.13	0.096	0.030857402	0.944029389	3555.390318	6500	53000	56285.71429	59500	57500	56500
1711	Nova1 (wt/wt)	152_wt	s	0.066	0.014	0.026088081	0.937514392	5137.567053	4500	57000	58465.51724	61500	61500	57000
1713	Nova1 (wt/wt)	152_wt	s	0.134	0.09	0.103577688	0.91377767	3294.218328	31500	51000	55201.75439	82500	56500	51000
1714	Nova1 (wt/wt)	152_wt	s	0.066	0.018	0.059574019	0.947423501	3985.936557	11500	47000	53803.57143	58500	58500	47000
1717	Nova1 (wt/wt)	152_wt	s	0.116	0.094	0.02399131	0.937493136	3634.329949	6500	54500	57780	61000	61000	57500
1718	Nova1 (wt/wt)	152_wt	s	0.072	0.012	0.062478834	0.880941861	3608.639762	8500	49500	53650	58000	58000	49500
1719	Nova1 (wt/wt)	152_wt	s	0.026	0.13	0.004822887	0.716352966	663.0700021	1500	78000	78708.33333	79500	78500	78000
1720	Nova1 (wt/wt)	152_wt	s	0.074	0.12	0.026881798	0.926754451	2426.98068	5000	54500	55242.85714	59500	59500	54500
1721	Nova1 (wt/wt)	152_wt	s	0.032	0.168	0.031796759	0.846706443	1061.829823	5000	52500	55071.42857	57500	57500	53500
1722	Nova1 (wt/wt)	152_wt	s	0.032	0.174	0.053586732	0.852183717	1619.266075	8500	51500	56500	60000	58000	51500
1723	Nova1 (wt/wt)	152_wt	s	0.03	2.28	0.012917325	0.722316829	551.6963939	2000	53000	54250	55000	55000	54500
1724	Nova1 (wt/wt)	152_wt	s	0.024	0.03	0.007835802	0.826830575	230.3924663	1500	62500	63545.45455	64000	64000	63500
1725	Nova1 (wt/wt)	152_wt	s	0.014	0.318	0	0.863503622	118.0055605	0	71500	71500	71500	71500	71500
1727	Nova1 (wt/wt)	152_wt	s	0.038	0.012	0.014601445	0.85115038	751.356154	3500	64500	66400	68000	68000	65000
1728	Nova1 (wt/wt)	152_wt	s	0.014	0.174	0.014616463	0.684546749	302.6381033	3000	77500	79000	80500	79000	77500
1729	Nova1 (wt/wt)	152_wt	s	0.022	0.016	0.025124286	0.806455474	1195.331247	5000	61000	65250	66000	66000	66000
1730	Nova1 (wt/wt)	152_wt	s	0.022	0.506	0.030924769	0.822536103	1691.135172	6500	74500	78388.88889	81000	81000	74500
1732	Nova1 (wt/wt)	152_wt	s	0.028	0.318	0.012351703	0.874385686	1277.320665	3500	79000	80041.66667	82500	82500	80000
1734	Nova1 (wt/wt)	152_wt	s	0.012	3.796	0	0.463194667	198.6119581	0	43500	43500	43500	43500	43500
1735	Nova1 (wt/wt)	152_wt	s	0.044	0.052	0.066275551	0.806774466	601.4077868	15500	78500	84833.33333	94000	94000	81000
1736	Nova1 (wt/wt)	152_wt	s	0.02	0.592	0.087159031	0.53435399	661.3747757	8500	41000	45583.33333	49500	49500	41000
1737	Nova1 (wt/wt)	152_wt	s	0.04	0.126	0.02362168	0.77508789	292.9945325	5000	77500	80866.66667	82500	77500	81500
1738	Nova1 (wt/wt)	152_wt	s	0.036	0.42	0.057621528	0.763415896	427.0950413	11500	78500	84633.33333	90000	90000	78500
1739	Nova1 (wt/wt)	152_wt	s	0.044	0.18	0.052098087	0.859645964	547.8004816	12000	76000	79718.75	88000	88000	76000
1740	Nova1 (wt/wt)	152_wt	s	0.012	1.442	0.002909133	0.993892162	522.7190608	500	84000	84200	84500	84500	84000
1741	Nova1 (wt/wt)	152_wt	s	0.028	0.724	0.003851399	0.51338827	1826.293397	500	45000	45428.57143	45500	45000	45500
1742	Nova1 (wt/wt)	152_wt	s	0.024	0.41	0.003839326	0.617213045	2404.789797	500	45500	45571.42857	46000	46000	45500
1743	Nova1 (wt/wt)	152_wt	s	0.012	0.132	0.131531099	0.613971899	514.970396	16000	45000	48300	61000	61000	45000
1744	Nova1 (wt/wt)	152_wt	s	0.02	4.708	0.1	0.52869331	1751.824476	9000	40500	45000	49500	49500	40500
1745	Nova1 (wt/wt)	152_wt	s	0.012	6.552	0.003128339	0.896460495	357.1038742	500	78000	78300	78500	78500	78000
1747	Nova1 (wt/wt)	152_wt	s	0.036	0.126	0.01865951	0.568398142	1259.141997	5000	59500	61735.29412	64500	63500	60000
1749	Nova1 (wt/wt)	152_wt	s	0.128	0.1	0.046403136	0.904826192	1971.127141	7500	49000	52347.45763	56500	55000	51000
1750	Nova1 (wt/wt)	152_wt	s	0.066	0.164	0.048240771	0.780419542	1674.217958	8500	52000	54483.33333	60500	60500	53000
1752	Nova1 (wt/wt)	152_wt	s	0.032	0.128	0.018179414	0.701916131	782.1713861	3000	46000	48321.42857	49000	49000	49000
1753	Nova1 (wt/wt)	152_wt	s	0.06	0.176	0.029024838	0.823099096	1886.91694	5500	52000	54038.46154	57500	57500	53000
1754	Nova1 (wt/wt)	152_wt	s	0.038	0.202	0.017069707	0.642011126	1944.69661	4000	51500	53687.5	55500	55500	54000
1755	Nova1 (wt/wt)	152_wt	s	0.036	0.17	0.008270885	0.671462247	1288.574343	1500	49500	50125	51000	51000	50000
1756	Nova1 (wt/wt)	152_wt	s	0.05	0.41	0.077220771	0.714863587	2210.500884	12500	47000	54111.11111	59500	59000	50500
1757	Nova1 (wt/wt)	152_wt	s	0.018	0.41	0.006855102	0.856610291	979.6521851	1500	56000	56937.5	57500	57500	57000
1758	Nova1 (wt/wt)	152_wt	s	0.06	0.508	0.208255476	0.769912201	603.2499421	48000	49000	55777.77778	97000	54000	50500
1759	Nova1 (wt/wt)	152_wt	s	0.026	0.88	0.010688527	0.777307583	277.6076063	1500	54500	55541.66667	56000	56000	55500
1760	Nova1 (wt/wt)	152_wt	s	0.02	0.406	0	0.849919887	167.1018294	0	65000	65000	65000	65000	65000
1761	Nova1 (wt/wt)	152_wt	s	0.024	0.184	0.007937508	0.756747591	402.5685544	2000	89500	90181.81818	91500	91500	89500
1762	Nova1 (wt/wt)	152_wt	s	0.012	0.012	0.012773436	0.463942539	441.5981349	2500	64500	65500	67000	67000	65500
1763	Nova1 (wt/wt)	152_wt	s	0.022	0.188	0.011378624	0.655812901	441.4817731	3000	75000	76888.88889	78000	78000	77500
1764	Nova1 (wt/wt)	152_wt	s	0.018	1.152	0.005259943	0.930647718	259.7982433	1000	62000	62875	63000	62000	63000
1765	Nova1 (wt/wt)	152_wt	s	0.018	4.93	0.041304983	0.572851388	580.0473862	5500	56500	59437.5	62000	61500	57500
1766	Nova1 (wt/wt)	152_wt	s	0.012	1.846	0.008032129	0.499252851	472.977457	1000	49500	49800	50500	50000	50500
1767	Nova1 (wt/wt)	152_wt	s	0.02	0.112	0.020838686	0.529354598	871.0285595	4500	79000	81388.88889	83500	83500	80000
1768	Nova1 (wt/wt)	152_wt	s	0.04	0.014	0.022587092	0.870967726	1246.170652	4000	61500	62763.15789	65500	65500	62500
1770	Nova1 (wt/wt)	152_wt	s	0.024	2.642	0.011008674	0.828786029	450.3466614	2000	64500	65545.45455	66500	66500	64500
1771	Nova1 (wt/wt)	152_wt	s	0.02	2.376	0.012286088	0.711597463	632.3882584	3500	99500	101111.1111	103000	103000	102000
1772	Nova1 (wt/wt)	152_wt	s	0.018	2.102	0.005390836	0.710332618	332.4002926	1500	92000	92750	93500	92000	93000
1773	Nova1 (wt/wt)	152_wt	s	0.02	0.47	0.00363551	0.933886563	482.2932488	500	64500	64833.33333	65000	65000	65000
1774	Nova1 (wt/wt)	152_wt	s	0.026	0.19	0.011813189	0.782216677	628.8607749	2500	65000	66250	67500	67500	67000
1775	Nova1 (wt/wt)	152_wt	s	0.024	0.224	0.006216979	0.898905971	352.1712723	1000	65000	65666.66667	66000	66000	66000
1776	Nova1 (wt/wt)	152_wt	s	0.012	3.63	0.001930502	0.917962024	238.2949781	500	103500	103600	104000	104000	103500
1777	Nova1 (wt/wt)	152_wt	s	0.016	1.078	0.003708888	0.882746578	342.2704285	500	66500	66714.28571	67000	67000	66500
1778	Nova1 (wt/wt)	152_wt	s	0.022	0.324	0.00245098	0.952650597	282.4922268	500	81500	81600	82000	82000	81500
1779	Nova1 (wt/wt)	152_wt	s	0.014	0.5	0.003802281	0.81077008	254.0825471	500	65500	65750	66000	66000	66000
1780	Nova1 (wt/wt)	152_wt	s	0.026	0.772	0.004591515	0.855536901	570.6555273	1000	80500	81166.66667	81500	81000	81000
1781	Nova1 (wt/wt)	152_wt	s	0.028	0.194	0	0.954798289	322.7662568	0	62500	62500	62500	62500	62500
1782	Nova1 (wt/wt)	152_wt	s	0.012	0.022	0.003910068	0.598863367	167.981309	1000	102000	102300	103000	102000	103000
1783	Nova1 (wt/wt)	152_wt	s	0.012	0.372	0.002392344	0.657649867	466.4927364	500	83500	83600	84000	84000	83500
1785	Nova1 (wt/wt)	152_wt	s	0.02	0.228	0.008608398	0.748509685	493.4150934	2500	88500	89888.88889	91000	90500	89500
1786	Nova1 (wt/wt)	152_wt	s	0.05	0.172	0.226675039	0.782600607	736.616986	47500	52000	58690.47619	99500	53000	56500
1788	Nova1 (wt/wt)	152_wt	s	0.02	0.188	0	0.945788059	404.5606912	0	79000	79000	79000	79000	79000
1790	Nova1 (wt/wt)	152_wt	s	0.018	1.322	0.002052561	0.89139672	209.4496368	500	80500	80562.5	81000	80500	80500
1791	Nova1 (wt/wt)	152_wt	s	0.016	2.06	0.004948791	0.571892778	453.9201357	500	45500	45642.85714	46000	46000	45500
1792	Nova1 (wt/wt)	152_wt	s	0.012	0.322	0.001982161	0.933537197	539.6205779	500	100500	100900	101000	100500	101000
1793	Nova1 (wt/wt)	152_wt	s	0.022	0.138	0.005363766	0.540166922	744.1234121	1500	80500	81555.55556	82000	80500	82000
1797	Nova1 (wt/wt)	152_wt	s	0.038	6.47	0.012987249	0.721275713	712.9056183	3000	64500	66633.33333	67500	67500	67000
1799	Nova1 (wt/wt)	152_wt	s	0.014	17.33	0.031933855	0.452231548	69.00898039	9500	96000	103333.3333	105500	105500	104500
1800	Nova1 (wt/wt)	152_wt	s	0.03	0.104	0.003955175	0.658731497	1357.073973	500	58000	58346.15385	58500	58000	58000
1802	Nova1 (wt/wt)	152_wt	s	0.064	0.012	0.024061045	0.941315285	4950.766798	5500	54500	58607.14286	60000	54500	58000
1804	Nova1 (wt/wt)	152_wt	s	0.038	0.014	0.010125893	0.923295457	2895.840932	2500	56000	57156.25	58500	58500	57500
1805	Nova1 (wt/wt)	152_wt	s	0.066	0.098	0.041595906	0.910148635	3716.133237	6000	53500	55629.03226	59500	58500	54500
1806	Nova1 (wt/wt)	152_wt	s	0.058	0.016	0.013531917	0.926396233	4075.079837	3500	55000	56934.78261	58500	57500	55000
1807	Nova1 (wt/wt)	152_wt	s	0.02	0.024	0.011472584	0.572139875	491.19176	2000	54500	56055.55556	56500	56500	56500
1808	Nova1 (wt/wt)	152_wt	s	0.016	0.1	0.014598598	0.641502199	780.635453	3000	74500	76428.57143	77500	77000	75000
1811	Nova1 (wt/wt)	152_wt	s	0.068	0.02	0.045968302	0.893327849	2989.876698	9000	53500	57935.48387	62500	62500	53500
1812	Nova1 (wt/wt)	152_wt	s	0.018	0.116	0.009667147	0.735449823	1170.231986	2500	76000	77312.5	78500	78500	78000
1817	Nova1 (wt/wt)	152_wt	s	0.036	0.19	0.063660659	0.876011601	1244.796236	11500	49500	58033.33333	61000	60500	49500
1818	Nova1 (wt/wt)	152_wt	s	0.03	2.45	0.036261886	0.862594701	582.3783669	7000	54000	58500	61000	61000	54000
1819	Nova1 (wt/wt)	152_wt	s	0.014	0.082	0.076204835	0.487495677	82.59595597	17500	78000	81833.33333	95500	95500	78000
1820	Nova1 (wt/wt)	152_wt	s	0.018	0.218	0.006674359	0.807898631	251.7101248	2000	90500	91750	92500	90500	92000
1821	Nova1 (wt/wt)	152_wt	s	0.026	0.858	0.003341081	0.912107642	340.5938752	1000	95000	95791.66667	96000	95000	96000
1822	Nova1 (wt/wt)	152_wt	s	0.012	3.496	0	0.580482152	53.465216	0	93000	93000	93000	93000	93000
1823	Nova1 (wt/wt)	152_wt	s	0.02	0.2	0.0091818	0.748286092	448.4770171	1500	55500	56111.11111	57000	55500	56000
1824	Nova1 (wt/wt)	152_wt	s	0.03	0.21	0.017049369	0.674176199	816.8295699	3000	55000	55807.69231	58000	57500	56000
1825	Nova1 (wt/wt)	152_wt	s	0.028	1.226	0.014945858	0.756235558	770.5417792	4000	61000	64076.92308	65000	64500	63500
1828	Nova1 (wt/wt)	152_wt	s	0.012	17.232	0	0.507718989	80.22172339	0	103500	103500	103500	103500	103500
1829	Nova1 (wt/wt)	152_wt	s	0.012	NA	0.01917945	0.468345955	75.35237327	3500	88000	89400	91500	88000	91500
1830	Nova1 (wt/wt)	153_wt	s	0.014	0.138	0.005965278	0.765872066	233.0378068	1500	79500	80250	81000	79500	80500
1831	Nova1 (wt/wt)	153_wt	s	0.024	0.196	0.006073659	0.723962785	1036.834783	1000	68000	68590.90909	69000	69000	68000
1832	Nova1 (wt/wt)	153_wt	s	0.02	10.338	0.002463237	0.960169759	470.7795482	500	84000	84388.88889	84500	84000	84500
1833	Nova1 (wt/wt)	153_wt	s	0.012	7.926	0.033472803	0.576648556	76.11090946	10000	90000	95600	1.00E+05	1.00E+05	90000
1834	Nova1 (wt/wt)	153_wt	s	0.012	9.356	0.003838772	0.69091304	556.9763138	500	52000	52100	52500	52000	52500
1835	Nova1 (wt/wt)	153_wt	s	0.012	2.048	0.02455186	0.467404442	107.5889595	6500	98500	100100	105000	105000	98500
1836	Nova1 (wt/wt)	153_wt	s	0.034	0.012	0.02131738	0.748321721	392.6494328	5000	68500	70590.90909	73500	73500	69000
1837	Nova1 (wt/wt)	153_wt	s	0.028	0.328	0.002035312	0.86574137	423.6487444	500	65000	65461.53846	65500	65500	65500
1838	Nova1 (wt/wt)	153_wt	s	0.026	1.672	0.009158978	0.762723294	871.0918868	2000	67500	68541.66667	69500	68500	67500
1839	Nova1 (wt/wt)	153_wt	s	0.018	8.764	0.003213452	0.870086342	334.1996381	500	67000	67375	67500	67500	67500
1840	Nova1 (wt/wt)	153_wt	s	0.02	0.378	0.005124411	0.690833281	312.8044983	1000	84000	84500	85000	84500	84000
1841	Nova1 (wt/wt)	153_wt	s	0.022	0.392	0.072764831	0.720130607	809.7136096	11000	56000	62312.5	67000	67000	56000
1842	Nova1 (wt/wt)	153_wt	s	0.032	0.18	0.008994369	0.771489657	576.9656286	2500	68000	69333.33333	70500	70000	69500
1843	Nova1 (wt/wt)	153_wt	s	0.028	0.014	0.007554736	0.860622621	934.8371264	1500	67000	67923.07692	68500	68500	67000
1844	Nova1 (wt/wt)	153_wt	s	0.016	0.198	0.005393188	0.850693953	231.2417017	1000	81000	81642.85714	82000	82000	82000
1845	Nova1 (wt/wt)	153_wt	s	0.012	3.722	0.005822416	0.985247286	2732.972353	1000	68000	68700	69000	69000	68000
1846	Nova1 (wt/wt)	153_wt	s	0.012	3.62	0.006018402	0.426824687	543.1839661	500	40500	40700	41000	41000	40500
1847	Nova1 (wt/wt)	153_wt	s	0.016	1.226	0.005739126	0.817229846	266.0612328	1000	72000	72571.42857	73000	72000	72500
1848	Nova1 (wt/wt)	153_wt	s	0.024	6.248	0.003546584	0.980537089	576.6788968	500	67500	67818.18182	68000	68000	68000
1849	Nova1 (wt/wt)	153_wt	s	0.012	0.17	0.002905682	0.835375465	788.0678761	500	84000	84300	84500	84500	84000
1850	Nova1 (wt/wt)	153_wt	s	0.016	0.25	0.008908593	0.753441949	310.0974036	2000	81000	82083.33333	83000	83000	82000
1851	Nova1 (wt/wt)	153_wt	s	0.034	0.602	0.175571252	0.86664713	370.5523464	30500	55500	60961.53846	86000	57500	55500
1852	Nova1 (wt/wt)	153_wt	s	0.03	11.314	0.005069897	0.867805675	1165.889882	1000	66500	67000	67500	67500	67000
1853	Nova1 (wt/wt)	153_wt	s	0.012	0.384	0	0.941472635	300.7384068	0	88000	88000	88000	88000	88000
1854	Nova1 (wt/wt)	153_wt	s	0.02	0.374	0.002851237	0.860086707	175.6692141	500	82500	82666.66667	83000	82500	83000
1856	Nova1 (wt/wt)	153_wt	s	0.014	0.936	0.003021148	0.748067779	185.28585	500	82500	82750	83000	82500	82500
1857	Nova1 (wt/wt)	153_wt	s	0.022	1.464	0.011298822	0.788392275	264.4339725	2000	55000	56150	57000	56500	56500
1858	Nova1 (wt/wt)	153_wt	s	0.018	0.996	0.006511469	0.82150465	346.3312159	1500	65500	66500	67000	65500	66500
1859	Nova1 (wt/wt)	153_wt	s	0.012	3.156	0	0.917763352	155.2031674	0	87000	87000	87000	87000	87000
1860	Nova1 (wt/wt)	153_wt	s	0.02	0.748	0.109121414	0.432151882	83.76385273	20500	80500	87500	101000	81000	80500
1861	Nova1 (wt/wt)	153_wt	s	0.026	0.218	0.004395548	0.895772472	892.0465001	1000	69500	70136.36364	70500	70500	70000
1863	Nova1 (wt/wt)	153_wt	s	0.018	0.504	0.004037538	0.863644861	382.031829	1000	85500	86187.5	86500	85500	86000
1864	Nova1 (wt/wt)	153_wt	s	0.036	0.464	0.006114753	0.90557531	1028.500425	1500	71500	72093.75	73000	72500	71500
1865	Nova1 (wt/wt)	153_wt	s	0.048	0.136	0.023909927	0.888479918	1385.112564	5500	66000	67523.80952	71500	71000	66500
1866	Nova1 (wt/wt)	153_wt	s	0.014	0.034	0.006341765	0.686362744	722.7463003	1500	73500	74333.33333	75000	74000	75000
1867	Nova1 (wt/wt)	153_wt	s	0.024	0.134	0	0.91841697	460.396539	0	61000	61000	61000	61000	61000
1868	Nova1 (wt/wt)	153_wt	s	0.026	0.126	0.003843134	0.85297591	284.4544241	1000	71500	71916.66667	72500	72500	72000
1869	Nova1 (wt/wt)	153_wt	s	0.046	3.934	0.019852421	0.843856064	1254.165189	4500	71000	73947.36842	75500	71000	74500
1870	Nova1 (wt/wt)	153_wt	s	0.032	0.142	0.003343372	0.99509511	700.0468335	500	66000	66133.33333	66500	66500	66000
1871	Nova1 (wt/wt)	153_wt	s	0.04	0.406	0.007476355	0.913814586	977.5529269	2500	68000	69264.70588	70500	70500	69000
1872	Nova1 (wt/wt)	153_wt	s	0.036	0.18	0.007324467	0.860997959	1097.939477	2000	67500	68382.35294	69500	69500	68000
1873	Nova1 (wt/wt)	153_wt	s	0.016	0.022	0.011746338	0.84670425	1068.578641	2000	66500	67714.28571	68500	68500	68500
1874	Nova1 (wt/wt)	153_wt	s	0.022	8.558	0.011171316	0.696139729	415.43893	3000	81500	82650	84500	84500	81500
1875	Nova1 (wt/wt)	153_wt	s	0.012	2.436	0.004246285	0.513108998	1379.919766	500	47000	47100	47500	47500	47000
1876	Nova1 (wt/wt)	153_wt	s	0.022	0.64	0.008534807	0.667471619	445.4198148	2000	56500	57400	58500	57500	57500
1877	Nova1 (wt/wt)	153_wt	s	0.022	0.2	0.013120979	0.81324939	431.2682381	2500	55500	56650	58000	58000	56500
1878	Nova1 (wt/wt)	153_wt	s	0.014	6.33	0.003731434	0.544465603	899.5481519	500	63000	63166.66667	63500	63500	63000
1879	Nova1 (wt/wt)	153_wt	s	0.012	3.432	0.028817526	0.581589436	444.049003	2500	41000	42500	43500	43500	41000
1880	Nova1 (wt/wt)	153_wt	s	0.018	0.632	0.010537075	0.768186127	157.6036519	2000	56500	57812.5	58500	58500	58500
1881	Nova1 (wt/wt)	153_wt	s	0.036	1.188	0.023879862	0.802101896	304.1051223	5000	67000	68250	72000	72000	67000
1882	Nova1 (wt/wt)	153_wt	s	0.018	1.522	0.01430381	0.688112676	481.8885864	3000	65500	67125	68500	67500	66500
1883	Nova1 (wt/wt)	153_wt	s	0.014	0.162	0.006979971	0.722120902	211.3345658	1500	86000	86916.66667	87500	87500	87500
1884	Nova1 (wt/wt)	153_wt	s	0.024	7.418	0.018147981	0.945938833	328.1564407	2500	55000	56777.77778	57500	55000	57500
1885	Nova1 (wt/wt)	153_wt	s	0.03	1.114	0.011629676	0.744271075	885.2194288	3000	81500	82727.27273	84500	84500	82500
1886	Nova1 (wt/wt)	153_wt	s	0.03	3.98	0.058894929	0.790150208	1322.793853	13500	86000	93727.27273	99500	99500	86500
1887	Nova1 (wt/wt)	153_wt	s	0.024	4.064	0.001724031	0.511206416	62.3111345	500	108000	108083.3333	108500	108500	108000
1888	Nova1 (wt/wt)	153_wt	s	0.018	0.018	0.023459596	0.529441112	404.1615001	3500	56000	58125	59500	58000	58500
1889	Nova1 (wt/wt)	153_wt	s	0.022	0.016	0.004459663	0.903734372	252.4712353	1500	83000	83900	84500	83000	84000
1890	Nova1 (wt/wt)	153_wt	s	0.016	0.134	0.010460677	0.821050784	247.8106599	2000	79500	80214.28571	81500	81500	80000
1892	Nova1 (wt/wt)	153_wt	s	0.016	0.594	0.017948713	0.878136679	1657.767546	3000	67000	68928.57143	70000	70000	67000
1893	Nova1 (wt/wt)	153_wt	s	0.016	0.212	0.061935607	0.781417455	245.5474293	12500	82500	89583.33333	95000	95000	82500
1895	Nova1 (wt/wt)	153_wt	s	0.014	0.23	0.001864944	0.924024523	410.6956483	500	99500	99916.66667	1.00E+05	1.00E+05	99500
1896	Nova1 (wt/wt)	153_wt	s	0.014	3.566	0.00769606	0.735104198	254.1859062	2000	81000	81750	83000	83000	81500
1897	Nova1 (wt/wt)	153_wt	s	0.034	0.588	0.016951486	0.795233279	702.4320619	4500	80500	82571.42857	85000	85000	81000
1898	Nova1 (wt/wt)	153_wt	s	0.022	0.018	0.007320916	0.601050914	1547.544325	1500	70000	70357.14286	71500	71500	70000
1899	Nova1 (wt/wt)	153_wt	s	0.036	0.114	0.035255925	0.72208528	1166.707706	9500	60500	67750	70000	70000	68500
1900	Nova1 (wt/wt)	153_wt	s	0.02	0.022	0.016666667	0.817030232	1140.744464	3500	73500	75000	77000	77000	73500
1901	Nova1 (wt/wt)	153_wt	s	0.048	0.108	0.116877365	0.875846668	795.8041261	30000	55000	69763.15789	85000	67000	84500
1903	Nova1 (wt/wt)	153_wt	s	0.068	0.126	0.023333621	0.944923379	2213.191603	6000	70000	71216.66667	76000	76000	70500
1904	Nova1 (wt/wt)	153_wt	s	0.054	0.132	0.019755885	0.735208545	1164.670101	6000	68500	70304.34783	74500	69500	70000
1905	Nova1 (wt/wt)	153_wt	s	0.058	0.154	0.023774325	0.868956079	1388.770411	5500	67500	70461.53846	73000	73000	67500
1906	Nova1 (wt/wt)	153_wt	s	0.016	0.202	0.003423025	0.897803852	391.4577733	500	72000	72285.71429	72500	72500	72000
1907	Nova1 (wt/wt)	153_wt	s	0.014	0.05	0.006280743	0.925888	153.0146252	1000	64500	65000	65500	65500	65000
1908	Nova1 (wt/wt)	153_wt	s	0.012	0.156	0.018297793	0.559336176	539.4522589	4000	85500	87100	89500	89500	88500
1909	Nova1 (wt/wt)	153_wt	s	0.014	0.362	0.007489798	0.949247329	505.6448059	1500	59000	59916.66667	60500	60500	59000
1910	Nova1 (wt/wt)	153_wt	s	0.012	3.114	0.004568568	0.735815619	217.3233015	1000	81500	81900	82500	81500	82000
1912	Nova1 (wt/wt)	153_wt	s	0.012	1.054	0.006299087	0.654000926	255.4102517	1000	59000	59400	60000	60000	59500
1913	Nova1 (wt/wt)	153_wt	s	0.04	0.012	0.00735293	0.919755313	797.9742394	1500	67000	68117.64706	68500	68000	68500
1914	Nova1 (wt/wt)	153_wt	s	0.012	0.114	0.009637056	0.720180684	496.5097972	2000	83500	84300	85500	83500	85500
1915	Nova1 (wt/wt)	153_wt	s	0.014	0.022	0.02151444	0.570784368	379.9790534	4000	69000	71000	73000	70000	71000
1916	Nova1 (wt/wt)	153_wt	s	0.016	0.168	0.003650265	0.996874992	3116.614316	500	67500	67785.71429	68000	68000	67500
1917	Nova1 (wt/wt)	153_wt	s	0.016	0.026	0.003314756	0.977824096	296.7514614	500	68000	68142.85714	68500	68000	68000
1918	Nova1 (wt/wt)	153_wt	s	0.014	1.82	0.008397364	0.779408911	295.6495823	2000	80500	81833.33333	82500	82500	80500
1919	Nova1 (wt/wt)	153_wt	s	0.014	0.198	0.002798583	0.890297648	158.9665416	500	66500	66583.33333	67000	66500	66500
1920	Nova1 (wt/wt)	153_wt	s	0.02	0.174	0.012369215	0.774023623	244.1336918	2000	56000	57166.66667	58000	58000	57500
1921	Nova1 (wt/wt)	153_wt	s	0.024	5.69	0.012325082	0.778450308	423.5912985	3500	96500	98545.45455	1.00E+05	1.00E+05	96500
1922	Nova1 (wt/wt)	153_wt	s	0.028	0.964	0.009176352	0.85308574	423.9544928	2000	61500	62730.76923	63500	63500	63000
1923	Nova1 (wt/wt)	153_wt	s	0.02	0.564	0.005089334	0.802057931	370.2314387	1000	94500	95125	95500	95500	95500
1925	Nova1 (wt/wt)	153_wt	s	0.012	0.13	0.007252428	0.688361247	541.5890805	1500	79500	80400	81000	81000	79500
1926	Nova1 (wt/wt)	153_wt	s	0.056	0.036	0.029306084	0.70403427	1070.457338	8500	67500	69727.27273	76000	72500	68500
1929	Nova1 (wt/wt)	153_wt	s	0.062	0.14	0.026013234	0.9091161	4186.732653	7000	61500	64964.28571	68500	68000	61500
1930	Nova1 (wt/wt)	153_wt	s	0.086	0.184	0.043980674	0.83366673	1819.083557	8500	57500	61057.14286	66000	60000	59000
1931	Nova1 (wt/wt)	153_wt	s	0.042	0.016	0.01342801	0.890398225	1072.077169	2500	60500	60973.68421	63000	63000	60500
1932	Nova1 (wt/wt)	153_wt	s	0.02	0.104	0.006542958	0.70464504	783.72897	1500	83500	84055.55556	85000	85000	83500
1933	Nova1 (wt/wt)	153_wt	s	0.108	0.102	0.029742133	0.810805757	2268.721172	8500	62000	64918.36735	70500	70500	62500
1934	Nova1 (wt/wt)	153_wt	s	0.032	0.014	0.014939354	0.551400403	3140.449619	3500	66500	67785.71429	70000	67000	67000
1935	Nova1 (wt/wt)	153_wt	s	0.05	0.128	0.006859694	0.92663626	1467.565258	1500	58500	58812.5	60000	60000	59000
1936	Nova1 (wt/wt)	153_wt	s	0.08	0.114	0.056004089	0.811071029	2186.086903	12000	54000	59042.85714	66000	65500	57000
1937	Nova1 (wt/wt)	153_wt	s	0.072	0.016	0.043313758	0.774044033	1470.053517	9000	59000	61189.65517	68000	64000	59500
1938	Nova1 (wt/wt)	153_wt	s	0.016	0.154	0.013710165	0.897860068	386.4498063	2000	53000	54142.85714	55000	55000	53000
1939	Nova1 (wt/wt)	153_wt	s	0.022	0.166	0	0.964208757	282.6802811	0	63500	63500	63500	63500	63500
1941	Nova1 (wt/wt)	153_wt	s	0.024	0.244	0.005620881	0.908576661	451.8964855	1000	56500	57181.81818	57500	57500	57000
1942	Nova1 (wt/wt)	153_wt	s	0.024	0.024	0.008686575	0.899463339	293.4513987	1500	58000	58700	59500	59500	58000
1943	Nova1 (wt/wt)	153_wt	s	0.032	1.526	0.008935936	0.837676253	733.7913268	3000	83500	85000	86500	86500	84500
1944	Nova1 (wt/wt)	153_wt	s	0.012	0.02	0	0.988003358	3893.462678	0	70500	70500	70500	70500	70500
1945	Nova1 (wt/wt)	153_wt	s	0.02	0.212	0.008729713	0.72873811	555.112996	2500	80000	81000	82500	82500	81000
1946	Nova1 (wt/wt)	153_wt	s	0.042	0.476	0.026271354	0.851950773	550.0836445	8500	81000	84906.25	89500	89500	84000
1947	Nova1 (wt/wt)	153_wt	s	0.014	1.338	0.008340577	0.495400194	383.1216943	2500	95000	95833.33333	97500	95000	95500
1948	Nova1 (wt/wt)	153_wt	s	0.02	0.2	0.010011357	0.722326029	355.385828	2500	80500	81875	83000	82500	82500
1949	Nova1 (wt/wt)	153_wt	s	0.014	0.584	0.007512273	0.917185711	568.1362419	1500	83000	83750	84500	84500	83000
1950	Nova1 (wt/wt)	153_wt	s	0.032	1.158	0.014056847	0.670310131	409.5964026	3000	64500	66107.14286	67500	67500	65500
1952	Nova1 (wt/wt)	153_wt	s	0.032	0.192	0.030442866	0.756935802	756.9042003	7000	80000	83346.15385	87000	87000	80000
1953	Nova1 (wt/wt)	153_wt	s	0.026	4.13	0.01324749	0.721273152	373.8830717	2500	85000	86150	87500	87500	85000
1954	Nova1 (wt/wt)	153_wt	s	0.016	0.186	0.008872563	0.699394359	440.4877066	2000	82000	82416.66667	84000	84000	82000
1956	Nova1 (wt/wt)	153_wt	s	0.026	0.18	0.008366631	0.872416339	348.9176487	2000	83500	84863.63636	85500	85500	85000
1957	Nova1 (wt/wt)	153_wt	s	0.016	0.424	0.00750887	0.827899838	660.4577508	1500	82000	82928.57143	83500	83500	83000
1958	Nova1 (wt/wt)	153_wt	s	0.026	0.65	0.050333267	0.646868469	917.3200998	13500	84500	89850	98000	98000	84500
1959	Nova1 (wt/wt)	153_wt	s	0.02	0.65	0.012219959	0.699042845	451.4976533	3000	80500	81833.33333	83500	83500	81000
1961	Nova1 (wt/wt)	153_wt	s	0.016	1.642	0.12452023	0.595242389	859.6500788	30500	56000	79571.42857	86500	56000	81000
1962	Nova1 (wt/wt)	153_wt	s	0.018	1.028	0.005252828	0.80018884	284.5245207	1000	56500	57062.5	57500	57500	57000
1963	Nova1 (wt/wt)	153_wt	s	0.02	0.648	0.009355851	0.857927787	384.7526345	2000	83500	84500	85500	85500	85000
1964	Nova1 (wt/wt)	153_wt	s	0.018	0.192	0.002206434	0.806023223	1060.740753	500	98000	98125	98500	98500	98500
1966	Nova1 (wt/wt)	153_wt	s	0.016	0.012	0.014995607	0.919738469	710.4632283	2500	70000	71166.66667	72500	72500	70000
1967	Nova1 (wt/wt)	153_wt	s	0.032	0.37	0.061339021	0.876023121	2287.794003	10000	59000	66166.66667	69000	68000	59500
1968	Nova1 (wt/wt)	153_wt	s	0.024	0.526	0.065693681	0.699803626	1116.203116	14000	83000	90111.11111	97000	97000	85000
1969	Nova1 (wt/wt)	153_wt	s	0.014	3.232	0.00218153	0.871933324	256.8805684	500	85000	85416.66667	85500	85500	85500
1971	Nova1 (wt/wt)	153_wt	s	0.016	0.016	0.026272843	0.734442444	1091.259487	4000	56000	57928.57143	60000	60000	56000
1972	Nova1 (wt/wt)	153_wt	s	0.018	0.4	0.120291988	0.519472367	101.0787236	24500	80500	90833.33333	105000	81000	93000
1974	Nova1 (wt/wt)	153_wt	s	0.028	0.43	0.006971192	0.822336786	357.6588874	1500	84000	85115.38462	85500	85500	85500
1976	Nova1 (wt/wt)	153_wt	s	0.018	0.346	0	0.888441752	192.9184568	0	86500	86500	86500	86500	86500
1977	Nova1 (wt/wt)	153_wt	s	0.032	0.674	0.009087355	0.808979365	448.6749789	2500	95500	96884.61538	98000	98000	97000
1978	Nova1 (wt/wt)	153_wt	s	0.026	0.182	0.009709139	0.82612534	689.5613401	2000	84000	85291.66667	86000	86000	85000
1979	Nova1 (wt/wt)	153_wt	s	0.018	0.188	0.005830904	0.951008887	801.2321298	1500	85000	85750	86500	86000	85000
1980	Nova1 (wt/wt)	153_wt	s	0.028	0.19	0.01387898	0.859652009	636.6645407	3500	62500	65461.53846	66000	66000	65000
1981	Nova1 (wt/wt)	153_wt	s	0.03	5.854	0.065076897	0.814942752	622.2938557	14000	82000	89000	96000	96000	82000
1982	Nova1 (wt/wt)	153_wt	s	0.012	0.274	0.002257336	0.99585016	659.230622	500	88500	88600	89000	88500	88500
1983	Nova1 (wt/wt)	153_wt	s	0.022	0.336	0.009239427	0.795456561	387.3763093	2500	81000	82444.44444	83500	83500	82000
1984	Nova1 (wt/wt)	153_wt	s	0.026	0.178	0.004949281	0.948898377	346.2939314	1000	65500	66227.27273	66500	66500	65500
1987	Nova1 (wt/wt)	153_wt	s	0.026	0.014	0.027149543	0.821679964	419.3626181	6500	61500	67136.36364	68000	68000	61500
1990	Nova1 (wt/wt)	153_wt	s	0.026	0.014	0.177010487	0.587162319	346.9286321	39000	62000	67333.33333	101000	63500	63500
1991	Nova1 (wt/wt)	153_wt	s	0.014	0.014	0.006280743	0.976005826	849.6239153	1000	64500	65000	65500	65500	64500
1992	Nova1 (wt/wt)	153_wt	s	0.028	0.136	0.006477783	0.926225802	520.3269288	1500	84500	85333.33333	86000	85000	85500
1993	Nova1 (wt/wt)	153_wt	s	0.012	2.504	0.002758434	0.994624265	1078.834653	500	88500	88800	89000	88500	88500
1994	Nova1 (wt/wt)	153_wt	s	0.028	0.16	0.015879625	0.800240157	353.7884159	3500	84500	85750	88000	88000	84500
1995	Nova1 (wt/wt)	153_wt	s	0.018	0.41	0.013100437	0.757313693	326.6512061	2000	56000	57250	58000	56500	58000
1996	Nova1 (wt/wt)	153_wt	s	0.03	0.208	0.063369458	0.749918313	417.0592328	15000	82000	89500	97000	97000	83500
1997	Nova1 (wt/wt)	153_wt	s	0.016	0.566	0.002742652	0.955963209	168.9542614	500	82000	82357.14286	82500	82500	82500
1998	Nova1 (wt/wt)	153_wt	s	0.024	2.6	0.014502531	0.692984173	441.2088559	4500	95000	96350	99500	99500	95000
1999	Nova1 (wt/wt)	153_wt	s	0.02	0.61	0.015838756	0.61756129	444.5323253	4000	82000	83888.88889	86000	86000	84000
2002	Nova1 (wt/wt)	153_wt	s	0.016	0.368	0	0.989546409	330.569288	0	86000	86000	86000	86000	86000
2003	Nova1 (wt/wt)	153_wt	s	0.026	0.53	0.002874988	0.928178726	626.1224769	500	85000	85200	85500	85000	85500
2004	Nova1 (wt/wt)	153_wt	s	0.028	0.2	0.009274016	0.774874421	712.0716844	2000	66000	67384.61538	68000	68000	66500
2005	Nova1 (wt/wt)	153_wt	s	0.028	1.456	0.010715494	0.844010241	659.4925465	2000	85000	86250	87000	87000	87000
2006	Nova1 (wt/wt)	153_wt	s	0.022	0.78	0.006016326	0.884404142	260.8471308	1000	55000	55750	56000	56000	55500
2007	Nova1 (wt/wt)	153_wt	s	0.03	0.594	0.065415215	0.756862377	954.4225808	10500	56000	60230.76923	66500	66500	57000
2008	Nova1 (wt/wt)	153_wt	s	0.016	0.184	0.005232949	0.891573687	702.708319	1000	83500	84142.85714	84500	84500	83500
2009	Nova1 (wt/wt)	153_wt	s	0.016	0.502	0.006780177	0.769107341	921.0689284	1000	61000	61428.57143	62000	62000	61000
2010	Nova1 (wt/wt)	153_wt	s	0.04	0.186	0.017186292	0.935458442	1510.367124	3000	65000	65714.28571	68000	67500	65000
2011	Nova1 (wt/wt)	153_wt	s	0.036	0.236	0.012845873	0.920739696	2444.380585	2500	65500	67366.66667	68000	68000	65500
2012	Nova1 (wt/wt)	153_wt	s	0.016	0.014	0.003243362	0.998009602	2868.200446	500	69500	69642.85714	70000	69500	69500
2013	Nova1 (wt/wt)	153_wt	s	0.012	0.152	0	0.64072885	316.1057339	0	69000	69000	69000	69000	69000
2014	Nova1 (wt/wt)	153_wt	s	0.042	0.392	0.023626996	0.88176751	792.6358892	5500	82500	83925	88000	88000	82500
2015	Nova1 (wt/wt)	153_wt	s	0.014	0.38	0.017695021	0.780750401	907.119535	3500	65500	68083.33333	69000	69000	69000
2016	Nova1 (wt/wt)	153_wt	s	0.02	0.018	0.004274851	0.895040733	252.756733	1500	94500	95500	96000	96000	94500
2017	Nova1 (wt/wt)	153_wt	s	0.022	0.966	0.010395879	0.846612446	598.8964763	2500	83000	84833.33333	85500	85500	84000
2018	Nova1 (wt/wt)	153_wt	s	0.03	0.406	0.073004947	0.711885126	458.9994605	12000	56000	61461.53846	68000	68000	58500
2020	Nova1 (wt/wt)	153_wt	s	0.012	0.772	0.007193802	0.661824121	327.5486223	1000	67500	68100	68500	67500	68500
2021	Nova1 (wt/wt)	153_wt	s	0.03	2.39	0.005948466	0.888873762	380.8790775	1500	66500	66857.14286	68000	68000	66500
2022	Nova1 (wt/wt)	153_wt	s	0.016	3.022	0.005851523	0.681532922	239.2337159	1500	83500	84571.42857	85000	84500	85000
2023	Nova1 (wt/wt)	153_wt	s	0.012	1.086	0.006932409	0.638338471	776.4875349	1000	57000	57700	58000	57500	57000
2024	Nova1 (wt/wt)	153_wt	s	0.012	0.352	0.03221114	0.684809707	843.3051671	5000	59500	62400	64500	64500	60500
2025	Nova1 (wt/wt)	153_wt	s	0.042	0.162	0.016014993	0.736690514	1656.605188	3500	67000	68944.44444	70500	70500	68500
2026	Nova1 (wt/wt)	153_wt	s	0.048	0.324	0.154647073	0.705388663	595.9787188	46500	55000	64972.22222	101500	67000	55500
2027	Nova1 (wt/wt)	153_wt	s	0.032	0.624	0.021295292	0.746911834	1142.509952	6000	62500	67000	68500	68500	67000
2028	Nova1 (wt/wt)	153_wt	s	0.024	0.594	0.011286798	0.848273949	889.9466233	3000	84500	85900	87500	87500	85000
2029	Nova1 (wt/wt)	153_wt	s	0.016	1.218	0.015750246	0.56270982	512.1574571	3500	84500	86285.71429	88000	86500	88000
2030	Nova1 (wt/wt)	153_wt	s	0.014	0.536	0.007004568	0.661434471	338.1772895	2000	95000	95916.66667	97000	95500	96500
2031	Nova1 (wt/wt)	153_wt	s	0.024	0.178	0.012824554	0.772862336	516.2685237	3500	86000	86818.18182	89500	89500	86000
2032	Nova1 (wt/wt)	153_wt	s	0.024	0.19	0.003974294	0.811626911	386.9103646	1000	83500	84045.45455	84500	84500	84500
2033	Nova1 (wt/wt)	153_wt	s	0.016	7.156	0.007451109	0.637332959	192.3151061	2000	83000	83571.42857	85000	83500	83500
2034	Nova1 (wt/wt)	153_wt	s	0.02	0.172	0.005506121	0.817234995	228.4989662	1500	96000	96777.77778	97500	97500	96000
2035	Nova1 (wt/wt)	153_wt	s	0.034	0.418	0.009728212	0.807969253	1003.996895	2500	66000	67687.5	68500	68500	67500
2037	Nova1 (wt/wt)	153_wt	s	0.014	0.232	0.007832898	0.883463876	1856.750884	1500	95000	95750	96500	96500	95000
2038	Nova1 (wt/wt)	153_wt	s	0.026	0.492	0.014189882	0.608110657	851.5408123	4000	82000	83409.09091	86000	86000	82000
2039	Nova1 (wt/wt)	153_wt	s	0.02	0.112	0	0.906468168	767.3792409	0	65500	65500	65500	65500	65500
2040	Nova1 (wt/wt)	153_wt	s	0.054	0.018	0.018037316	0.826670211	716.7563287	5000	67000	68800	72000	69000	67500
2041	Nova1 (wt/wt)	153_wt	s	0.03	0.124	0.006150495	0.759179348	1311.436576	1500	65500	66714.28571	67000	67000	66500
2042	Nova1 (wt/wt)	153_wt	s	0.042	0.042	0.009542064	0.893734659	357.9045692	2500	68000	68888.88889	70500	70500	69000
2043	Nova1 (wt/wt)	153_wt	s	0.012	0.148	0.041149048	0.710689093	1568.02055	9000	84500	86400	93500	93500	85000
2044	Nova1 (wt/wt)	153_wt	s	0.048	0.168	0.045458914	0.819628171	807.2360201	8500	64500	68000	73000	72500	65000
2045	Nova1 (wt/wt)	153_wt	s	0.038	0.162	0.011298038	0.852573156	601.4747429	3000	66000	68593.75	69000	69000	68500
2046	Nova1 (wt/wt)	153_wt	s	0.08	0.016	0.023597472	0.81601514	2069.875806	4500	65500	67342.85714	70000	68500	66000
2047	Nova1 (wt/wt)	153_wt	s	0.016	0.122	0.004223258	0.547174641	1057.447409	1000	82500	82857.14286	83500	82500	83000
2050	Nova1 (wt/wt)	153_wt	s	0.064	0.166	0.041097447	0.791627191	1863.342454	7000	59500	62653.84615	66500	66500	59500
2052	Nova1 (wt/wt)	153_wt	s	0.07	0.162	0.026048925	0.895091912	2997.586962	5500	62000	64033.33333	67500	67500	63000
2053	Nova1 (wt/wt)	153_wt	s	0.068	0.174	0.013673326	0.885784403	2614.43586	3500	65500	66225.80645	69000	69000	66000
2054	Nova1 (wt/wt)	153_wt	s	0.13	0.114	0.072129681	0.800208649	2821.673302	28500	58500	64421.56863	87000	70500	58500
2055	Nova1 (wt/wt)	153_wt	s	0.096	0.012	0.038803573	0.773844574	2425.166162	9000	60000	63500	69000	68500	62000
2056	Nova1 (wt/wt)	153_wt	s	0.014	0.128	0.007498055	0.683362871	491.6758302	2000	76000	77000	78000	78000	76000
2057	Nova1 (wt/wt)	153_wt	s	0.016	0.036	0	0.700333323	1807.346832	0	70000	70000	70000	70000	70000
2058	Nova1 (wt/wt)	153_wt	s	0.058	0.144	0.02095553	0.946822602	2132.688217	4000	62000	64652.17391	66000	65000	62000
2059	Nova1 (wt/wt)	153_wt	s	0.024	0.02	0.039921645	0.788078855	1409.622521	5500	62000	64850	67500	63500	62000
2060	Nova1 (wt/wt)	153_wt	s	0.062	0.156	0.009924623	0.980287375	3567.078332	2500	61500	63068.96552	64000	63500	61500
2061	Nova1 (wt/wt)	153_wt	s	0.038	0.028	0.037648646	0.867552737	1286.398049	6500	64000	65705.88235	70500	70500	64500
2063	Nova1 (wt/wt)	153_wt	s	0.102	0.146	0.066116825	0.928958121	2645.567935	27000	44000	63222.22222	71000	71000	60500
2066	Nova1 (wt/wt)	153_wt	s	0.056	0.264	0.030306774	0.915242389	379.8930859	5500	57000	60820	62500	62500	57000
2068	Nova1 (wt/wt)	153_wt	s	0.018	0.242	0.005671879	0.902979816	282.4283498	1000	63500	64214.28571	64500	64000	64500
2069	Nova1 (wt/wt)	153_wt	s	0.014	0.042	0.003891051	0.994329265	234.6449513	500	64000	64250	64500	64500	64000
2072	Nova1 (wt/wt)	153_wt	s	0.044	0.012	0.016480668	0.857464971	1082.514379	4000	66500	68605.26316	70500	68500	66500
2074	Nova1 (wt/wt)	153_wt	s	0.016	0.012	0.006608475	0.820210972	1788.410419	1500	70500	71333.33333	72000	70500	71500
2075	Nova1 (wt/wt)	153_wt	s	0.016	0.016	0.005024594	0.685338818	309.0245535	1000	69000	69642.85714	70000	69500	70000
2077	Nova1 (wt/wt)	153_wt	s	0.012	2.658	0.010842095	0.610620716	406.3685604	3000	86000	87500	89000	87500	89000
2078	Nova1 (wt/wt)	153_wt	s	0.032	0.212	0.020993334	0.833349618	396.1826	4500	79500	81769.23077	84000	84000	79500
2079	Nova1 (wt/wt)	153_wt	s	0.036	0.02	0.015023964	0.744041215	746.7368897	3500	65500	67571.42857	69000	69000	68000
2080	Nova1 (wt/wt)	153_wt	s	0.026	0.152	0.046221313	0.660925689	707.8286412	10500	74500	79000	85000	85000	76000
2081	Nova1 (wt/wt)	153_wt	s	0.036	0.046	0.005333048	0.883342124	560.217095	1500	67000	67653.84615	68500	67500	67500
2082	Nova1 (wt/wt)	153_wt	s	0.014	0.158	0.010792026	0.66801008	257.3378681	2500	81000	82083.33333	83500	82000	83000
2085	Nova1 (wt/wt)	153_wt	s	0.028	0.232	0.183600013	0.743308047	523.8436076	38500	59000	82318.18182	97500	59500	97500
2086	Nova1 (wt/wt)	153_wt	s	0.012	0.234	0.004682925	0.903705263	306.8797458	1000	79500	79900	80500	80500	80000
2087	Nova1 (wt/wt)	153_wt	s	0.03	0.41	0.15824809	0.601766454	677.1727967	35500	59500	78272.72727	95000	59500	82000
2088	Nova1 (wt/wt)	153_wt	s	0.036	0.95	0.047045109	0.759570248	370.2551216	10500	85500	90264.70588	96000	96000	86000
2090	Nova1 (wt/wt)	153_wt	s	0.026	0.206	0.22547876	0.789614036	860.0378032	39000	58500	65954.54545	97500	59000	59000
2091	Nova1 (wt/wt)	153_wt	s	0.032	2.476	0.01094045	0.807509498	418.6918843	2500	62500	64200	65000	64500	65000
2092	Nova1 (wt/wt)	153_wt	s	0.026	0.222	0.056083447	0.735497732	432.7352454	12500	83500	89125	96000	96000	84500
2093	Nova1 (wt/wt)	153_wt	s	0.026	0.492	0.011358471	0.800371834	534.3066582	2500	87000	88150	89500	89500	87500
2094	Nova1 (wt/wt)	153_wt	s	0.02	0.432	0.060447052	0.853962044	1502.46512	10000	57500	65000	67500	67500	67000
2095	Nova1 (wt/wt)	153_wt	s	0.038	0.15	0.008846878	0.865094312	818.2476697	2500	66500	68617.64706	69000	69000	69000
2096	Nova1 (wt/wt)	153_wt	s	0.08	0.112	0.133743117	0.841159404	496.6829946	40500	55000	65027.77778	95500	71500	55500
2099	Nova1 (wt/wt)	153_wt	s	0.026	0.666	0.005956798	0.943272166	1213.614524	1500	70000	71333.33333	71500	70000	71500
2100	Nova1 (wt/wt)	153_wt	s	0.03	0.014	0.018501321	0.624527725	743.3845668	4500	65500	67892.85714	70000	69500	69000
2101	Nova1 (wt/wt)	153_wt	s	0.028	0.134	0.011490308	0.731651731	305.3486327	3500	80000	82807.69231	83500	83500	83000
2102	Nova1 (wt/wt)	153_wt	s	0.056	0.014	0.012302202	0.934690989	950.5438477	3000	68000	69660	71000	71000	69000
2103	Nova1 (wt/wt)	153_wt	s	0.022	0.126	0.014153812	0.647045844	509.2714987	3500	83000	85150	86500	86500	84000
2105	Nova1 (wt/wt)	153_wt	s	0.038	0.178	0.009278427	0.903116179	834.8492964	2000	66000	66794.11765	68000	68000	66000
2107	Nova1 (wt/wt)	153_wt	s	0.03	0.176	0.043080804	0.68376988	408.5974645	7000	59000	63333.33333	66000	66000	60000
2111	Nova1 (wt/wt)	153_wt	s	0.022	0.368	0.005531653	0.852135704	267.4804099	1000	81000	81350	82000	82000	81000
2113	Nova1 (wt/wt)	153_wt	s	0.038	0.852	0.016889694	0.767436769	1242.24436	3500	66000	68470.58824	69500	69500	66500
2114	Nova1 (wt/wt)	153_wt	s	0.024	0.176	0.012323048	0.754718506	496.5560669	3000	81500	83136.36364	84500	84500	83500
2117	Nova1 (wt/wt)	153_wt	s	0.052	0.158	0.01915663	0.829850439	1618.382356	3000	65500	67312.5	68500	68500	65500
2118	Nova1 (wt/wt)	153_wt	s	0.044	0.02	0.010306857	0.897056292	1395.066682	2500	68000	69078.94737	70500	70500	69000
2119	Nova1 (wt/wt)	153_wt	s	0.018	0.168	0.006085319	0.713885998	226.4042604	1500	84000	84642.85714	85500	84000	85500
2121	Nova1 (wt/wt)	153_wt	s	0.022	0.022	0.011362642	0.836268405	383.7898814	2500	66500	67600	69000	69000	66500
2123	Nova1 (wt/wt)	153_wt	s	0.018	0.208	0.010898775	0.934728744	2559.376952	2000	70500	71625	72500	72000	70500
2124	Nova1 (wt/wt)	153_wt	s	0.018	0.014	0.011056417	0.990566828	3193.916094	2000	70000	71357.14286	72000	72000	70000
2125	Nova1 (wt/wt)	153_wt	s	0.012	0.192	0.017529125	0.567516663	329.2976051	3500	66000	67500	69500	69500	68000
2127	Nova1 (wt/wt)	153_wt	s	0.016	0.018	0.008453734	0.876911578	209.1976342	2000	67500	68642.85714	69500	69500	67500
2129	Nova1 (wt/wt)	153_wt	s	0.012	0.198	0.008486563	0.942305398	2213.520702	1500	69500	70700	71000	71000	69500
2131	Nova1 (wt/wt)	153_wt	s	0.016	0.206	0	0.791990702	156.4453415	0	83500	83500	83500	83500	83500
2132	Nova1 (wt/wt)	153_wt	s	0.042	0.16	0.007747849	0.803447675	584.9757078	2000	69000	69888.88889	71000	69500	70000
2136	Nova1 (wt/wt)	153_wt	s	0.076	0.014	0.007798808	0.942006157	848.9918584	1500	68000	68685.71429	69500	69500	68500
2137	Nova1 (wt/wt)	153_wt	s	0.028	0.146	0.002185553	0.914986063	323.6662967	500	60500	60961.53846	61000	61000	61000
2139	Nova1 (wt/wt)	153_wt	s	0.068	0.148	0.020157239	0.952793262	1583.522579	7000	64500	69560.60606	71500	71500	64500
2141	Nova1 (wt/wt)	153_wt	s	0.02	0.022	0.009367681	0.926533297	683.4722598	2500	70500	71166.66667	73000	71000	73000
2142	Nova1 (wt/wt)	153_wt	s	0.016	0.194	0.01421267	0.920758784	3136.863856	3000	69500	71428.57143	72500	72500	69500
2143	Nova1 (wt/wt)	153_wt	s	0.024	0.164	0.009622033	0.869149531	396.8944282	2000	59000	60600	61000	61000	61000
2145	Nova1 (wt/wt)	153_wt	s	0.016	0.126	0.006583619	0.83014266	428.7035462	1500	84500	85428.57143	86000	86000	85000
2146	Nova1 (wt/wt)	153_wt	s	0.076	0.172	0.019426485	0.894135802	1064.368423	5000	71000	72285.71429	76000	74000	72000
2147	Nova1 (wt/wt)	153_wt	s	0.028	0.028	0.003906339	0.991860754	2332.418671	1000	70500	71000	71500	71500	70500
2148	Nova1 (wt/wt)	153_wt	s	0.014	0.158	0.011020868	0.624300404	896.9623644	3000	94500	96833.33333	97500	97500	94500
2149	Nova1 (wt/wt)	153_wt	s	0.042	0.186	0.007802904	0.8753823	1345.222315	2000	77000	77750	79000	77000	78000
2150	Nova1 (wt/wt)	153_wt	s	0.024	0.208	0.002081815	0.993283821	956.0578162	500	69000	69045.45455	69500	69500	69000
2152	Nova1 (wt/wt)	153_wt	s	0.022	1.016	0.003992496	0.960674353	341.3748239	1000	85500	85777.77778	86500	86500	85500
2153	Nova1 (wt/wt)	153_wt	s	0.02	0.222	0.033088235	0.812625779	1416.490511	5500	64500	68000	70000	70000	64500
2156	Nova1 (wt/wt)	153_wt	s	0.03	0.902	0.010299552	0.701299938	1064.250261	2000	57500	58807.69231	59500	59500	59500
2157	Nova1 (wt/wt)	153_wt	s	0.028	1.476	0.003014433	0.928735676	464.5364329	500	69500	69884.61538	70000	70000	70000
2158	Nova1 (wt/wt)	153_wt	s	0.036	1.55	0.007899367	0.748730996	743.1517072	1500	72500	73529.41176	74000	73500	74000
2159	Nova1 (wt/wt)	153_wt	s	0.04	1.054	0.023218579	0.72739332	1472.760835	5000	66000	69000	71000	71000	68500
2161	Nova1 (wt/wt)	153_wt	s	0.022	0.84	0.061835218	0.498021702	110.8091433	12500	92000	98416.66667	104500	92500	104500
2162	Nova1 (wt/wt)	153_wt	s	0.024	1.744	0.020647482	0.59507835	171.4228016	5500	93000	96437.5	98500	97000	93500
2165	Nova1 (wt/wt)	154_wt	s	0.022	0.158	0.004750594	0.903917023	607.7575782	1000	83500	84200	84500	84000	84500
2166	Nova1 (wt/wt)	154_wt	s	0.014	0.18	0.034083322	0.604188786	900.2793322	7500	75500	79000	83000	83000	76000
2168	Nova1 (wt/wt)	154_wt	s	0.014	0.024	0	0.92798323	1010.633157	0	57000	57000	57000	57000	57000
2169	Nova1 (wt/wt)	154_wt	s	0.012	0.184	0.003610108	0.866482415	1298.133375	500	55000	55400	55500	55500	55000
2170	Nova1 (wt/wt)	154_wt	s	0.016	0.11	0.006066728	0.913702006	1085.62668	1000	81000	81571.42857	82000	81000	81000
2171	Nova1 (wt/wt)	154_wt	s	0.018	0.03	0.025571975	0.778147539	581.00237	3500	57000	58857.14286	60500	60500	59500
2173	Nova1 (wt/wt)	154_wt	s	0.018	0.204	0.012049591	0.683565599	813.4111619	3000	79000	80187.5	82000	82000	79500
2174	Nova1 (wt/wt)	154_wt	s	0.022	0.218	0.02219483	0.621232111	547.8716693	6000	80500	82928.57143	86500	86500	80500
2175	Nova1 (wt/wt)	154_wt	s	0.03	0.168	0.012326394	0.760538165	729.9225865	3000	95000	96576.92308	98000	95000	95500
2176	Nova1 (wt/wt)	154_wt	s	0.032	0.524	0.009146015	0.882797557	459.3760672	2500	95500	96285.71429	98000	98000	96000
2177	Nova1 (wt/wt)	154_wt	s	0.014	1.776	0.05200499	0.633444239	800.7641027	9000	56000	61750	65000	65000	56000
2178	Nova1 (wt/wt)	154_wt	s	0.018	16.152	0.005789213	0.622659678	241.7149064	1500	83000	83625	84500	84500	83500
2179	Nova1 (wt/wt)	154_wt	s	0.014	1.712	0.033194168	0.575775782	805.170511	4000	41000	42083.33333	45000	45000	41000
2181	Nova1 (wt/wt)	154_wt	s	0.012	1.666	0	0.886990765	404.6342335	0	65500	65500	65500	65500	65500
2183	Nova1 (wt/wt)	154_wt	s	0.016	0.786	0.012361259	0.55760325	2043.325481	2000	57500	58928.57143	59500	57500	59500
2184	Nova1 (wt/wt)	154_wt	s	0.018	0.532	0.001935444	0.947161433	856.3143828	500	85000	85437.5	85500	85000	85500
2185	Nova1 (wt/wt)	154_wt	s	0.03	0.02	0.003401361	0.828257004	1095.433187	500	67500	67846.15385	68000	68000	68000
2186	Nova1 (wt/wt)	154_wt	s	0.016	0.14	0.002612445	0.998605212	1647.546571	500	94500	94714.28571	95000	94500	95000
2187	Nova1 (wt/wt)	154_wt	s	0.046	0.168	0.015181402	0.869245079	1696.904323	3500	54000	56950	57500	57000	57500
2188	Nova1 (wt/wt)	154_wt	s	0.02	19.232	0.00637888	0.802814048	385.3332955	1000	54500	54857.14286	55500	55500	54500
2189	Nova1 (wt/wt)	154_wt	s	0.072	0.38	0.015545076	0.839530928	882.2415401	3500	58000	59733.33333	61500	60000	60500
2190	Nova1 (wt/wt)	154_wt	s	0.014	0.146	0.009349833	0.76310802	240.8954685	2000	83000	84083.33333	85000	85000	83500
2191	Nova1 (wt/wt)	154_wt	s	0.02	0.968	0.007035888	0.740442489	227.9756413	1500	66000	67000	67500	67000	67500
2193	Nova1 (wt/wt)	154_wt	s	0.018	0.028	0.006026768	0.839998695	250.4946785	1000	54000	54875	55000	55000	54000
2194	Nova1 (wt/wt)	154_wt	s	0.018	0.6	0.007781622	0.525121054	476.111679	1500	84500	85000	86000	85500	84500
2195	Nova1 (wt/wt)	154_wt	s	0.016	1.778	0.002614183	0.912129684	227.6495677	500	66500	66928.57143	67000	67000	67000
2196	Nova1 (wt/wt)	154_wt	s	0.022	0.096	0.020267706	0.70383982	800.3699331	4500	80500	82687.5	85000	84500	80500
2197	Nova1 (wt/wt)	154_wt	s	0.03	0.026	0.016543745	0.660573414	712.3266215	2500	60000	61250	62500	62500	60000
2198	Nova1 (wt/wt)	154_wt	s	0.04	0.12	0.013573234	0.875606409	917.4172584	2500	56500	58638.88889	59000	56500	59000
2199	Nova1 (wt/wt)	154_wt	s	0.022	0.012	0.056795091	0.942032513	1941.114041	7500	59000	62937.5	66500	66500	59000
2202	Nova1 (wt/wt)	154_wt	s	0.016	10.648	0.002245178	0.921785194	280.1226103	500	77500	77928.57143	78000	77500	78000
2204	Nova1 (wt/wt)	154_wt	s	0.02	5.456	0.032939075	0.691366755	1874.483488	9000	74500	79611.11111	83500	83500	77500
2205	Nova1 (wt/wt)	154_wt	s	0.028	0.016	0.049984123	0.617376865	606.3192052	9000	56500	59250	65500	65500	56500
2206	Nova1 (wt/wt)	154_wt	s	0.02	0.104	0.005211222	0.777856449	452.0487821	1500	79000	79777.77778	80500	80000	80000
2207	Nova1 (wt/wt)	154_wt	s	0.024	0.026	0.008357139	0.72358435	242.9258197	2000	67500	69227.27273	69500	69500	69000
2208	Nova1 (wt/wt)	154_wt	s	0.014	0.02	0.011980246	0.780040748	266.3375668	2500	80500	81416.66667	83000	83000	80500
2209	Nova1 (wt/wt)	154_wt	s	0.016	0.098	0.004283655	0.945131497	339.2589752	1000	74000	74571.42857	75000	74000	74500
2210	Nova1 (wt/wt)	154_wt	s	0.014	0.05	0.007767271	0.713286956	512.5064389	1500	70500	71166.66667	72000	70500	71000
2211	Nova1 (wt/wt)	154_wt	s	0.026	0.148	0.008238194	0.776125985	629.6662092	2000	80000	81090.90909	82000	80500	82000
2212	Nova1 (wt/wt)	154_wt	s	0.02	0.016	0.009281816	0.970838562	1408.116807	2000	64500	66111.11111	66500	66500	64500
2213	Nova1 (wt/wt)	154_wt	s	0.026	0.15	0.009243061	0.724449	353.9147922	1500	55500	56500	57000	57000	57000
2214	Nova1 (wt/wt)	154_wt	s	0.034	0.178	0.012123099	0.886703516	1129.993128	3000	83000	84821.42857	86000	84500	84500
2215	Nova1 (wt/wt)	154_wt	s	0.016	0.168	0.017104719	0.597673865	277.6455955	3000	61000	62500	64000	64000	63500
2216	Nova1 (wt/wt)	154_wt	s	0.036	0.576	0.014415517	0.813619581	782.4444091	4000	77500	78968.75	81500	77500	78000
2217	Nova1 (wt/wt)	154_wt	s	0.022	0.146	0.031646305	0.692418596	781.7432144	6500	73500	76722.22222	80000	80000	75500
2219	Nova1 (wt/wt)	154_wt	s	0.016	0.128	0.00210981	0.868341198	211.3695726	500	82500	82928.57143	83000	83000	83000
2220	Nova1 (wt/wt)	154_wt	s	0.012	0.014	0.012933917	0.89896035	3851.167756	2500	70000	71700	72500	72500	70000
2221	Nova1 (wt/wt)	154_wt	s	0.04	0.892	0.014123224	0.763790718	576.9159944	4500	80000	82147.05882	84500	84500	83000
2222	Nova1 (wt/wt)	154_wt	s	0.014	4.126	0.013269727	0.653676043	355.7241299	3500	83500	85416.66667	87000	85500	87000
2223	Nova1 (wt/wt)	154_wt	s	0.018	0.508	0.002824933	0.903389888	287.2770013	500	85500	85687.5	86000	85500	85500
2225	Nova1 (wt/wt)	154_wt	s	0.012	2.17	0.006003651	0.603061089	982.4794911	500	40500	40800	41000	40500	41000
2226	Nova1 (wt/wt)	154_wt	s	0.014	0.318	0.0353275	0.53751519	1241.460074	8500	83000	85083.33333	91500	91500	83000
2227	Nova1 (wt/wt)	154_wt	s	0.02	0.16	0.007989907	0.816009845	646.5480918	2000	58000	59000	60000	60000	59000
2229	Nova1 (wt/wt)	154_wt	s	0.024	0.028	0.081594842	0.755575784	372.1883946	12500	56000	62600	68500	68500	56000
2230	Nova1 (wt/wt)	154_wt	s	0.036	8.146	0.022501554	0.78311832	360.045415	6000	81500	85433.33333	87500	81500	87000
2231	Nova1 (wt/wt)	154_wt	s	0.026	0.638	0.060968381	0.562870493	61.95767166	12000	91000	97083.33333	103000	91000	103000
2232	Nova1 (wt/wt)	154_wt	s	0.066	0.194	0.038684895	0.757449988	757.4783493	5500	53500	56673.07692	59000	58000	59000
2233	Nova1 (wt/wt)	154_wt	s	0.028	0.3	0.022786706	0.720328316	378.6836611	5000	74000	77125	79000	79000	76500
2234	Nova1 (wt/wt)	154_wt	s	0.02	0.21	0.02640351	0.695627049	430.6709268	6500	78000	81055.55556	84500	84500	79500
2235	Nova1 (wt/wt)	154_wt	s	0.012	0.716	0.007860625	0.612806211	366.6841453	2000	94500	95200	96500	95500	96500
2237	Nova1 (wt/wt)	154_wt	s	0.016	0.186	0.002230865	0.876211311	194.2227571	500	78000	78428.57143	78500	78500	78000
2238	Nova1 (wt/wt)	154_wt	s	0.018	0.4	0.003328127	0.790599858	486.9734091	1000	89500	90062.5	90500	89500	90500
2239	Nova1 (wt/wt)	154_wt	s	0.02	5.778	0.003649583	0.876080498	399.7818514	1000	85500	86111.11111	86500	86500	86000
2242	Nova1 (wt/wt)	154_wt	s	0.02	0.208	0.00486618	0.911719757	911.7035639	1000	68000	68500	69000	69000	68500
2243	Nova1 (wt/wt)	154_wt	s	0.022	0.194	0.004839852	0.831060502	377.8500817	1000	66000	66150	67000	67000	66000
2244	Nova1 (wt/wt)	154_wt	s	0.022	0.192	0	0.715232008	641.2841215	0	65500	65500	65500	65500	65500
2245	Nova1 (wt/wt)	154_wt	s	0.03	0.148	0.019347974	0.705040993	418.5216234	3000	55000	56714.28571	58000	58000	57500
2246	Nova1 (wt/wt)	154_wt	s	0.038	0.012	0.012112242	0.828551563	1161.858465	2500	66500	67722.22222	69000	69000	66500
2251	Nova1 (wt/wt)	154_wt	s	0.032	0.014	0.004303229	0.758465229	523.2723227	1000	66500	66884.61538	67500	66500	67000
2252	Nova1 (wt/wt)	154_wt	s	0.068	0.114	0.037805357	0.842606711	1122.558855	9000	56000	59533.33333	65000	65000	57000
2255	Nova1 (wt/wt)	154_wt	s	0.044	0.41	0.012890811	0.858894993	536.3284098	3000	54500	56575	57500	56500	55500
2256	Nova1 (wt/wt)	154_wt	s	0.012	0.178	0	0.904875477	415.9435611	0	55500	55500	55500	55500	55500
2257	Nova1 (wt/wt)	154_wt	s	0.024	0.392	0.230037095	0.756632593	417.6344592	50000	55500	61090.90909	105500	57500	55500
2259	Nova1 (wt/wt)	154_wt	s	0.02	9.306	0.009090909	0.763117445	324.9399037	2500	81500	82500	84000	84000	81500
2260	Nova1 (wt/wt)	154_wt	s	0.014	2.194	0.004499131	0.502191148	543.0558925	500	41000	41416.66667	41500	41500	41500
2261	Nova1 (wt/wt)	154_wt	s	0.014	0.242	0.006298783	0.646415323	123.876387	1000	58500	59166.66667	59500	59500	58500
2262	Nova1 (wt/wt)	154_wt	s	0.018	2.048	0.002586267	0.598849665	129.1619401	500	63500	63937.5	64000	64000	64000
2264	Nova1 (wt/wt)	154_wt	s	0.012	3.932	0.006170298	0.492983059	86.84207719	1500	102000	102500	103500	102000	103500
2265	Nova1 (wt/wt)	154_wt	s	0.012	3.556	0.060020619	0.442859738	81.0190634	15500	89500	101700	105000	89500	105000
2266	Nova1 (wt/wt)	154_wt	s	0.016	0.12	0.014129942	0.631479009	1482.305408	3500	82000	84285.71429	85500	85000	83000
2270	Nova1 (wt/wt)	154_wt	s	0.018	0.012	0.016222135	0.823981295	833.6455587	3000	67000	68812.5	70000	70000	67000
2273	Nova1 (wt/wt)	154_wt	s	0.024	3.274	0.002125399	0.982771038	861.6466581	500	94000	94100	94500	94500	94000
2275	Nova1 (wt/wt)	154_wt	s	0.014	5.486	0.002719641	0.767101085	376.4671561	500	86500	86666.66667	87000	87000	86500
2276	Nova1 (wt/wt)	154_wt	s	0.028	0.198	0.007652059	0.912024942	1402.511022	1500	67000	67791.66667	68500	68000	67500
2277	Nova1 (wt/wt)	154_wt	s	0.026	0.014	0.013282227	0.914304357	1454.220815	2500	67000	67791.66667	69500	69500	67000
2278	Nova1 (wt/wt)	154_wt	s	0.026	0.012	0.014694248	0.80440635	597.6838443	3500	55000	56363.63636	58500	57000	58500
2279	Nova1 (wt/wt)	154_wt	s	0.038	0.1	0.00989823	0.865917921	683.1630046	2500	80500	81781.25	83000	80500	82000
2280	Nova1 (wt/wt)	154_wt	s	0.024	0.186	0.006279378	0.988573599	3070.084924	1500	69000	70181.81818	70500	70500	69000
2281	Nova1 (wt/wt)	154_wt	s	0.078	0.142	0.016751001	0.919937747	1890.592791	4000	66000	67277.77778	70000	70000	66500
2282	Nova1 (wt/wt)	154_wt	s	0.022	0.194	0.016445279	0.94471716	1998.576642	3500	67500	69888.88889	71000	71000	67500
2283	Nova1 (wt/wt)	154_wt	s	0.048	0.158	0.057956789	0.917828249	951.6004542	11000	54500	59976.19048	65500	65500	54500
2284	Nova1 (wt/wt)	154_wt	s	0.056	0.026	0.050975058	0.853901821	3103.997216	8000	56000	60295.45455	64000	57500	56000
2285	Nova1 (wt/wt)	154_wt	s	0.016	0.118	0.010871179	0.62183264	421.4179471	3000	82000	84142.85714	85000	82000	85000
2286	Nova1 (wt/wt)	154_wt	s	0.092	0.126	0.044232454	0.868157469	2982.46512	9500	53000	55959.45946	62500	62500	54000
2287	Nova1 (wt/wt)	154_wt	s	0.048	0.2	0.040016863	0.776085157	1192.077774	6500	53500	56617.64706	60000	60000	55500
2288	Nova1 (wt/wt)	154_wt	s	0.064	0.148	0.055684977	0.912103529	1912.278403	10500	50000	54574.07407	60500	60500	52500
2289	Nova1 (wt/wt)	154_wt	s	0.076	0.136	0.127095888	0.799103645	2437.383873	34000	48000	54433.33333	82000	60000	48500
2290	Nova1 (wt/wt)	154_wt	s	0.04	0.168	0.019901496	0.803028615	1464.177826	3500	56500	58555.55556	60000	59500	58500
2292	Nova1 (wt/wt)	154_wt	s	0.068	0.134	0.026005503	0.789109104	2325.378899	5500	54000	56793.10345	59500	57000	56500
2293	Nova1 (wt/wt)	154_wt	s	0.062	0.228	0.158157005	0.763410602	2981.950618	34500	47500	56800	82000	62000	48500
2294	Nova1 (wt/wt)	154_wt	s	0.062	0.214	0.159660642	0.836236818	3019.908972	36000	48500	58750	84500	63000	48500
2295	Nova1 (wt/wt)	154_wt	s	0.012	2.262	0.005355851	0.803154889	266.4539865	1000	83000	83500	84000	83000	84000
2296	Nova1 (wt/wt)	154_wt	s	0.028	0.196	0.030654766	0.84811083	925.5113977	5500	54000	57458.33333	59500	59500	57500
2298	Nova1 (wt/wt)	154_wt	s	0.034	0.014	0.015408339	0.943963094	1847.375966	3500	55500	58500	59000	58000	55500
2299	Nova1 (wt/wt)	154_wt	s	0.012	0.388	0.010017824	0.867762856	454.9960134	2000	74000	74700	76000	76000	74500
2300	Nova1 (wt/wt)	154_wt	s	0.012	0.014	0	0.938164688	1126.351423	0	67000	67000	67000	67000	67000
2301	Nova1 (wt/wt)	154_wt	s	0.028	0.176	0.054163852	0.749720059	1197.274028	9500	74000	78222.22222	83500	83500	74000
2302	Nova1 (wt/wt)	154_wt	s	0.012	0.016	0.002936858	0.981954711	1898.314841	500	68000	68100	68500	68500	68000
2303	Nova1 (wt/wt)	154_wt	s	0.03	7.116	0.019998637	0.946995921	1682.718579	5500	80500	83625	86000	86000	80500
2304	Nova1 (wt/wt)	154_wt	s	0.014	0.532	0.004878049	0.576161679	529.9669805	500	51000	51250	51500	51000	51500
2305	Nova1 (wt/wt)	154_wt	s	0.018	0.198	0.001993784	0.770833839	948.9469863	500	82500	82937.5	83000	82500	83000
2306	Nova1 (wt/wt)	154_wt	s	0.026	2.196	0.019859841	0.689631044	793.9904326	4500	83000	85041.66667	87500	87500	83500
2307	Nova1 (wt/wt)	154_wt	s	0.014	0.038	0.008831895	0.715402042	493.8162035	1500	60000	60416.66667	61500	61500	60000
2308	Nova1 (wt/wt)	154_wt	s	0.012	1.47	0.2090405	0.710971847	1096.444166	32000	54500	61000	86500	86500	55000
2309	Nova1 (wt/wt)	154_wt	s	0.022	5.868	0.002782073	0.829987331	801.8590892	500	59000	59437.5	59500	59500	59500
2310	Nova1 (wt/wt)	154_wt	s	0.016	4.456	0.008026085	0.765412999	266.8346779	1500	55500	56285.71429	57000	57000	56000
2311	Nova1 (wt/wt)	154_wt	s	0.028	0.052	0.00692406	0.873753299	1019.42688	1000	59500	59875	60500	60500	59500
2312	Nova1 (wt/wt)	154_wt	s	0.014	0.128	0.002288708	0.75827697	1563.64463	500	81000	81416.66667	81500	81500	81000
2313	Nova1 (wt/wt)	154_wt	s	0.042	0.016	0.018018018	0.820347294	1379.475937	3000	54000	55500	57000	57000	56000
2315	Nova1 (wt/wt)	154_wt	s	0.012	0.144	0.003172914	0.753305061	1347.770808	500	77000	77200	77500	77000	77000
2316	Nova1 (wt/wt)	154_wt	s	0.042	0.024	0.014068656	0.887796974	1315.955833	2500	55500	56725	58000	57500	56000
2317	Nova1 (wt/wt)	154_wt	s	0.026	0.166	0.010371562	0.737605595	1208.149866	3000	81500	83500	84500	84500	81500
2318	Nova1 (wt/wt)	154_wt	s	0.026	0.204	0.018935077	0.553435588	908.4319179	3500	53000	54318.18182	56500	54500	53500
2319	Nova1 (wt/wt)	154_wt	s	0.014	0.158	0.013892078	0.631706128	1442.165576	3500	83500	84833.33333	87000	87000	83500
2320	Nova1 (wt/wt)	154_wt	s	0.012	0.05	0.008362176	0.967594103	1318.811957	1500	64500	65500	66000	65500	64500
2321	Nova1 (wt/wt)	154_wt	s	0.022	0.152	0.018945784	0.91795773	1117.352102	2500	52500	54150	55000	55000	52500
2324	Nova1 (wt/wt)	154_wt	s	0.024	0.018	0.027348277	0.821616919	1834.643803	5000	63500	66772.72727	68500	67000	63500
2325	Nova1 (wt/wt)	154_wt	s	0.028	0.152	0.037699244	0.806625585	855.4801001	8000	85500	91000	93500	93500	86500
2327	Nova1 (wt/wt)	154_wt	s	0.028	0.014	0.042994665	0.911062574	384.0945571	7000	53500	58041.66667	60500	60500	53500
2329	Nova1 (wt/wt)	154_wt	s	0.016	0.202	0.011919658	0.877884187	515.4200951	2000	57000	58714.28571	59000	59000	57000
2330	Nova1 (wt/wt)	154_wt	s	0.024	0.198	0.038139183	0.824108634	647.0709687	6000	54500	58350	60500	60500	54500
2331	Nova1 (wt/wt)	154_wt	s	0.018	7.09	0.009982446	0.934295868	268.7100817	1500	55000	56000	56500	56500	55000
2332	Nova1 (wt/wt)	154_wt	s	0.012	3.836	0.056113809	0.450368804	78.63377623	11500	93500	100400	105000	93500	105000
2334	Nova1 (wt/wt)	154_wt	s	0.014	3.474	0.005123849	0.728036605	398.3069571	1000	87000	87583.33333	88000	87000	88000
2335	Nova1 (wt/wt)	154_wt	s	0.012	0.824	0.020904924	0.562395033	212.7260904	3000	56500	57800	59500	59500	56500
2336	Nova1 (wt/wt)	154_wt	s	0.012	0.202	0.019822939	0.825164604	1514.610281	3500	66500	68800	70000	70000	66500
2337	Nova1 (wt/wt)	154_wt	s	0.02	0.012	0.06614786	0.693308067	1292.236935	8500	60000	64250	68500	60000	68500
2338	Nova1 (wt/wt)	154_wt	s	0.022	1.352	0.006218169	0.997025194	1753.91986	1500	83500	83950	85000	85000	83500
2340	Nova1 (wt/wt)	154_wt	s	0.064	0.148	0.03502131	0.811716043	1746.466772	5500	55000	58645.83333	60500	59500	55000
2341	Nova1 (wt/wt)	154_wt	s	0.038	0.012	0.073209337	0.916607092	795.2901248	11500	57000	60312.5	68500	68500	57000
2342	Nova1 (wt/wt)	154_wt	s	0.014	0.136	0.003058104	0.677495766	179.9385707	500	81500	81750	82000	81500	82000
2343	Nova1 (wt/wt)	154_wt	s	0.046	0.012	0.030764502	0.682763622	1136.779092	8500	62000	68275	70500	62000	67500
2344	Nova1 (wt/wt)	154_wt	s	0.024	0.174	0.02189551	0.756049071	465.2094978	5000	80500	83090.90909	85500	85500	81500
2345	Nova1 (wt/wt)	154_wt	s	0.012	0.172	0.013999885	0.5713928	585.3378254	3000	82000	83300	85000	85000	82000
2349	Nova1 (wt/wt)	154_wt	s	0.026	0.606	0.016709782	0.7810715	1216.915226	5000	80500	84050	85500	85500	83500
2350	Nova1 (wt/wt)	154_wt	s	0.014	0.188	0.007837361	0.84758124	1613.936869	1500	67000	68083.33333	68500	68500	67000
2351	Nova1 (wt/wt)	154_wt	s	0.032	0.196	0.015188325	0.891332553	812.4508556	2500	55000	55892.85714	57500	57500	55500
2352	Nova1 (wt/wt)	154_wt	s	0.05	0.148	0.079945318	0.819930465	1223.980789	11500	55000	60045.45455	66500	66000	56000
2353	Nova1 (wt/wt)	154_wt	s	0.012	0.016	0.005576241	0.992762819	3920.612052	1000	66500	67100	67500	67500	66500
2354	Nova1 (wt/wt)	154_wt	s	0.016	0.192	0.013326669	0.96098359	1816.150872	2000	55500	56214.28571	57500	57500	55500
2355	Nova1 (wt/wt)	154_wt	s	0.034	0.014	0.08156853	0.876344551	1830.922997	13000	55000	63423.07692	68000	67500	55000
2356	Nova1 (wt/wt)	154_wt	s	0.018	0.152	0.014981589	0.583884573	370.4754371	4500	79000	81750	83500	83500	82000
2357	Nova1 (wt/wt)	154_wt	s	0.012	0.038	0.005262528	0.977987654	2175.797408	1000	70500	71100	71500	70500	71000
2358	Nova1 (wt/wt)	154_wt	s	0.02	0.206	0.007289761	0.894486849	1726.673406	2000	84500	86222.22222	86500	84500	86500
2359	Nova1 (wt/wt)	154_wt	s	0.012	0.13	0.00472255	0.624090541	664.0272365	1000	84000	84700	85000	84500	85000
2360	Nova1 (wt/wt)	154_wt	s	0.028	0.034	0.018848083	0.795725337	3181.945114	3500	63000	65250	66500	64500	66000
2361	Nova1 (wt/wt)	154_wt	s	0.034	0.148	0.011303221	0.825172044	1332.07221	3500	79000	81593.75	82500	82500	80500
2362	Nova1 (wt/wt)	154_wt	s	0.068	0.148	0.040265949	0.842954832	1314.190007	7500	57000	62775.86207	64500	57000	64500
2363	Nova1 (wt/wt)	154_wt	s	0.02	0.02	0.011427882	0.913621204	3073.803917	2000	70500	71777.77778	72500	72000	71000
2364	Nova1 (wt/wt)	154_wt	s	0.022	0.222	0.030965216	0.801372082	1096.342029	8000	75000	79388.88889	83000	83000	75000
2365	Nova1 (wt/wt)	154_wt	s	0.028	0.214	0.055777328	0.818398451	856.7490652	12500	83000	90863.63636	95500	95500	83500
2366	Nova1 (wt/wt)	154_wt	s	0.022	0.236	0.019369471	0.645807898	795.3993731	5500	83000	85277.77778	88500	88500	83000
2367	Nova1 (wt/wt)	154_wt	s	0.018	0.244	0.045500911	0.627443016	899.4916107	9500	87000	92500	96500	96500	87000
2368	Nova1 (wt/wt)	154_wt	s	0.012	0.022	0.002275313	0.772880469	93.45246696	500	87500	87900	88000	88000	88000
2369	Nova1 (wt/wt)	154_wt	s	0.018	0.116	0.007991007	0.612140267	88.51082813	1000	61500	61928.57143	62500	61500	62500
2371	Nova1 (wt/wt)	154_wt	s	0.014	0.636	0.003875334	0.889171808	408.7214243	1000	95500	96166.66667	96500	95500	96500
2372	Nova1 (wt/wt)	154_wt	s	0.034	0.176	0.03622496	0.730421675	1019.529742	8000	81500	84875	89500	89500	82000
2373	Nova1 (wt/wt)	154_wt	s	0.012	0.18	0.012068203	0.877610235	794.8156668	1500	55500	56200	57000	57000	56000
2375	Nova1 (wt/wt)	154_wt	s	0.014	0.484	0.009097378	0.866246728	775.4216428	2000	85500	86416.66667	87500	87500	85500
2376	Nova1 (wt/wt)	154_wt	s	0.02	0.144	0.012576893	0.551942611	725.9765234	3500	82000	84187.5	85500	83500	83500
2377	Nova1 (wt/wt)	154_wt	s	0.042	0.012	0.001716778	0.911575912	1026.822807	500	63000	63475	63500	63500	63500
2378	Nova1 (wt/wt)	154_wt	s	0.018	0.128	0.050548066	0.687725237	1477.679919	10500	83500	87428.57143	94000	94000	83500
2381	Nova1 (wt/wt)	154_wt	s	0.042	0.188	0.01942979	0.956152716	1448.605861	3500	55500	57526.31579	59000	56500	55500
2382	Nova1 (wt/wt)	154_wt	s	0.068	0.174	0.123133017	0.883447746	1421.913343	38500	54500	56839.28571	93000	56000	56000
2384	Nova1 (wt/wt)	154_wt	s	0.026	0.206	0.012548117	0.950740194	2506.812445	3000	61500	63958.33333	64500	61500	64500
2385	Nova1 (wt/wt)	154_wt	s	0.066	0.156	0.02160235	0.792926766	1399.794422	4000	56000	57884.61538	60000	57500	57000
2387	Nova1 (wt/wt)	154_wt	s	0.044	0.198	0.030047134	0.956233314	3361.032859	7000	54500	59684.21053	61500	61500	54500
2388	Nova1 (wt/wt)	154_wt	s	0.038	0.68	0.021173874	0.823518966	528.0244697	5000	54500	56472.22222	59500	59500	55500
2389	Nova1 (wt/wt)	154_wt	s	0.018	0.224	0.004993193	0.907671301	276.3157341	1000	85500	85812.5	86500	86500	85500
2390	Nova1 (wt/wt)	154_wt	s	0.036	0.686	0.003818212	0.893489099	575.5786717	1500	83500	84382.35294	85000	84000	84500
2391	Nova1 (wt/wt)	154_wt	s	0.016	0.208	0.004453292	0.981335319	349.6071076	1000	81000	81785.71429	82000	82000	81000
2392	Nova1 (wt/wt)	154_wt	s	0.046	0.22	0.01897585	0.889970712	694.7108051	7000	81000	84400	88000	88000	83500
2393	Nova1 (wt/wt)	154_wt	s	0.018	0.922	0.008587546	0.64596432	417.5694694	2500	83500	84562.5	86000	85000	84000
2396	Nova1 (wt/wt)	154_wt	s	0.014	1.402	0.013828749	0.920318931	1964.053971	3000	82000	83500	85000	85000	82000
2397	Nova1 (wt/wt)	154_wt	s	0.012	1.718	0.00565702	0.49460898	514.8612387	500	43000	43300	43500	43500	43500
2398	Nova1 (wt/wt)	154_wt	s	0.012	3.528	0.014616812	0.503696634	311.6216819	3500	83000	84900	86500	84500	83000
2399	Nova1 (wt/wt)	154_wt	s	0.018	0.232	0.024158612	0.763323803	1187.986602	4500	56000	58937.5	60500	59500	59000
2400	Nova1 (wt/wt)	154_wt	s	0.012	0.222	0.013987358	0.897097523	1376.003629	2500	64500	66300	67000	67000	64500
2401	Nova1 (wt/wt)	154_wt	s	0.014	0.402	0.009726172	0.724010793	641.9827225	1500	56000	56833.33333	57500	57500	57000
2402	Nova1 (wt/wt)	154_wt	s	0.014	1.444	0.002115485	0.939095394	254.5126003	500	88000	88083.33333	88500	88000	88000
2406	Nova1 (wt/wt)	154_wt	s	0.02	0.056	0.047860907	0.644227927	291.2381252	11500	68000	70166.66667	79500	68500	79500
2407	Nova1 (wt/wt)	154_wt	s	0.014	0.022	0.005594445	0.808090028	452.7573613	1000	61000	61416.66667	62000	61000	61500
2409	Nova1 (wt/wt)	154_wt	s	0.012	0.2	0.003942737	0.992067513	1454.359242	1000	94500	94900	95500	95000	94500
2410	Nova1 (wt/wt)	154_wt	s	0.024	0.018	0.008101067	0.790795056	919.6264918	2000	64500	65777.77778	66500	66500	66000
2411	Nova1 (wt/wt)	154_wt	s	0.022	0.164	0.017754432	0.606408928	1149.8051	5000	78000	80812.5	83000	83000	78000
2413	Nova1 (wt/wt)	154_wt	s	0.02	0.12	0.009418506	0.743065054	423.9426328	2000	82000	83000	84000	82000	83500
2414	Nova1 (wt/wt)	154_wt	s	0.032	0.012	0.026733085	0.925675162	1381.170019	3500	55500	57409.09091	59000	59000	55500
2416	Nova1 (wt/wt)	154_wt	s	0.046	0.206	0.046556628	0.889187539	2837.18135	8000	55500	60523.80952	63500	63000	55500
2417	Nova1 (wt/wt)	154_wt	s	0.012	0.22	0.005576241	0.973902446	4983.812428	1000	66500	67100	67500	67500	66500
2418	Nova1 (wt/wt)	154_wt	s	0.042	0.216	0.160746399	0.712420037	1264.026903	41500	54000	76088.23529	95500	71000	93500
2419	Nova1 (wt/wt)	154_wt	s	0.054	21.704	0.157025491	0.825924663	1190.922829	41500	54000	75000	95500	70500	93000
2420	Nova1 (wt/wt)	154_wt	s	0.012	NA	0.03051781	0.51685195	69.06855845	6000	72500	74000	78500	72500	78500
2421	Nova1 (wt/wt)	155_wt	s	0.034	0	0.013761468	0.963676291	1265.572937	2000	53500	54500	55500	53500	54000
2422	Nova1 (wt/wt)	155_wt	s	0.012	0.146	0.009055415	0.527664537	1351.054424	1500	53500	54100	55000	54000	54000
2423	Nova1 (wt/wt)	155_wt	s	0.042	0.16	0.048196742	0.798216226	1282.568155	8000	52500	58264.70588	60500	59500	52500
2424	Nova1 (wt/wt)	155_wt	s	0.06	0.168	0.053645379	0.76107632	1265.97572	13500	68000	72388.88889	81500	70000	72000
2425	Nova1 (wt/wt)	155_wt	s	0.02	0.412	0.008189366	0.971449114	2418.278599	2000	69000	70500	71000	71000	69000
2426	Nova1 (wt/wt)	155_wt	s	0.018	0.012	0.005009849	0.916789205	2364.657196	1000	68000	68583.33333	69000	69000	68500
2427	Nova1 (wt/wt)	155_wt	s	0.012	0.158	0.007207604	0.618297872	277.965728	1500	80000	80900	81500	80000	81500
2429	Nova1 (wt/wt)	155_wt	s	0.022	0.15	0.014473953	0.751572961	497.4748078	4000	75500	78850	79500	79500	79000
2431	Nova1 (wt/wt)	155_wt	s	0.03	0.036	0.010477964	0.806635637	438.0968719	2000	53000	54692.30769	55000	54500	55000
2432	Nova1 (wt/wt)	155_wt	s	0.022	0.108	0.003265715	0.793011778	433.0202855	1000	82000	82450	83000	82000	83000
2435	Nova1 (wt/wt)	155_wt	s	0.02	0.024	0.016754135	0.935375433	1633.607816	3000	67500	69555.55556	70500	70500	67500
2437	Nova1 (wt/wt)	155_wt	s	0.018	0.02	0.007789829	0.93944112	3337.515665	1500	70500	71312.5	72000	72000	70500
2438	Nova1 (wt/wt)	155_wt	s	0.024	0.15	0.008009215	0.754378652	430.412165	2000	84500	85318.18182	86500	86500	85500
2439	Nova1 (wt/wt)	155_wt	s	0.038	0.17	0.072264678	0.91428536	435.6137823	11500	52000	55800	63500	63500	54500
2442	Nova1 (wt/wt)	155_wt	s	0.046	11.686	0.09379973	0.767229521	624.6813523	17000	67000	75650	84000	69500	83500
2443	Nova1 (wt/wt)	155_wt	s	0.014	2.456	0.040682275	0.508342916	41.36227351	10000	93000	97916.66667	103000	102500	93000
2444	Nova1 (wt/wt)	155_wt	s	0.02	4.956	0.002131845	0.933715164	444.8287831	500	82000	82071.42857	82500	82000	82000
2446	Nova1 (wt/wt)	155_wt	s	0.036	0.182	0.093666251	0.664532808	2014.516415	14500	56000	63142.85714	70500	70500	57500
2448	Nova1 (wt/wt)	155_wt	s	0.044	0.156	0.057811361	0.754879337	1423.918973	14000	78500	85000	92500	92500	85500
2449	Nova1 (wt/wt)	155_wt	s	0.012	3.58	0	0.712890642	2235.074497	0	69000	69000	69000	69000	69000
2450	Nova1 (wt/wt)	155_wt	s	0.016	1.812	0	0.512256266	982.6940173	0	41000	41000	41000	41000	41000
2451	Nova1 (wt/wt)	155_wt	s	0.028	7.852	0.002711819	0.876199401	779.4343543	500	57500	57944.44444	58000	58000	58000
2452	Nova1 (wt/wt)	155_wt	s	0.014	7.662	0.012715253	0.511570688	56.35977636	3500	102000	102583.3333	105500	102000	102000
2453	Nova1 (wt/wt)	155_wt	s	0.014	1.698	0	0.549291274	329.2341614	0	40500	40500	40500	40500	40500
2454	Nova1 (wt/wt)	155_wt	s	0.022	2.894	0.007633283	0.83114095	394.7878192	2000	79000	80388.88889	81000	81000	80500
2455	Nova1 (wt/wt)	155_wt	s	0.02	0.224	0.028426762	0.708219994	1049.29634	7000	77500	82500	84500	84500	80000
2456	Nova1 (wt/wt)	155_wt	s	0.026	0.206	0.002646666	0.906941224	866.0321516	500	84000	84136.36364	84500	84000	84000
2457	Nova1 (wt/wt)	155_wt	s	0.028	7.534	0.053485025	0.681671439	929.977522	12000	80500	85700	92500	92500	82000
2458	Nova1 (wt/wt)	155_wt	s	0.03	4.118	0.025478419	0.737185491	1393.953133	6000	82500	85153.84615	88500	87500	82500
2460	Nova1 (wt/wt)	155_wt	s	0.052	0.02	0.016159539	0.810029358	1396.523165	2500	54500	55500	57000	54500	55000
2461	Nova1 (wt/wt)	155_wt	s	0.026	0.136	0.002304812	0.926064142	477.8668779	500	59500	59958.33333	60000	59500	60000
2462	Nova1 (wt/wt)	155_wt	s	0.018	0.196	0.022242655	0.904349026	1808.987125	4000	53000	55562.5	57000	57000	53000
2464	Nova1 (wt/wt)	155_wt	s	0.024	0.022	0.070241784	0.895576812	1250.921854	10500	54000	58388.88889	64500	64500	54000
2465	Nova1 (wt/wt)	155_wt	s	0.014	0.176	0.021556073	0.790589993	609.0715611	5500	78500	81916.66667	84000	84000	78500
2468	Nova1 (wt/wt)	155_wt	s	0.032	0.192	0.057304451	0.689215264	1024.158836	12500	73500	79208.33333	86000	86000	79500
2471	Nova1 (wt/wt)	155_wt	s	0.024	0.98	0.030075188	0.718923858	966.7702164	5500	62500	66500	68000	68000	68000
2474	Nova1 (wt/wt)	155_wt	s	0.012	0.216	0	0.87736768	1190.391232	0	69500	69500	69500	69500	69500
2475	Nova1 (wt/wt)	155_wt	s	0.024	0.386	0.007552826	0.825790721	451.1628763	1500	64000	64818.18182	65500	65000	64000
2476	Nova1 (wt/wt)	155_wt	s	0.032	2.01	0.003260253	0.920742484	470.3510422	1000	55500	56000	56500	56000	56000
2478	Nova1 (wt/wt)	155_wt	s	0.018	2.446	0	0.949994273	484.1618114	0	56000	56000	56000	56000	56000
2479	Nova1 (wt/wt)	155_wt	s	0.012	1.78	0.003968254	0.574717467	68.48325412	1000	100500	100800	101500	101000	100500
2481	Nova1 (wt/wt)	155_wt	s	0.016	0.022	0.010428804	0.552667264	579.574416	2000	55000	55642.85714	57000	57000	55500
2482	Nova1 (wt/wt)	155_wt	s	0.016	0.142	0.022052145	0.817120979	655.1902872	3000	49500	51214.28571	52500	52500	49500
2485	Nova1 (wt/wt)	155_wt	s	0.012	6.832	0.007059048	0.988035575	3238.108058	1500	68500	69400	70000	70000	68500
2486	Nova1 (wt/wt)	155_wt	s	0.018	1.976	0.003153458	0.793742299	225.1191763	500	52000	52437.5	52500	52500	52500
2487	Nova1 (wt/wt)	155_wt	s	0.022	0.154	0.012069906	0.739709796	578.9797117	3500	83000	85300	86500	86500	83000
2489	Nova1 (wt/wt)	155_wt	s	0.012	0.334	0.015463783	0.749529316	883.6856743	4000	92500	94600	96500	96500	92500
2491	Nova1 (wt/wt)	155_wt	s	0.014	0.012	0.004196479	0.909615665	486.7686086	500	56000	56166.66667	56500	56500	56000
2492	Nova1 (wt/wt)	155_wt	s	0.03	0.012	0.031987017	0.731832149	798.1179294	4500	55000	56653.84615	59500	59500	55500
2493	Nova1 (wt/wt)	155_wt	s	0.016	0.114	0.006254209	0.719846202	887.8935761	1500	81500	82357.14286	83000	82000	82500
2494	Nova1 (wt/wt)	155_wt	s	0.04	0.012	0.051378297	0.872489718	1692.729737	10500	54500	58888.88889	65000	65000	54500
2495	Nova1 (wt/wt)	155_wt	s	0.04	0.092	0.014524406	0.746720754	430.5141782	4500	72000	73794.11765	76500	76500	74000
2497	Nova1 (wt/wt)	155_wt	s	0.038	0.152	0.07590866	0.837100774	2791.986029	13500	55500	64647.05882	69000	69000	56000
2498	Nova1 (wt/wt)	155_wt	s	0.046	0.012	0.073498224	0.891073852	2687.034196	12000	55500	63472.22222	67500	67500	55500
2499	Nova1 (wt/wt)	155_wt	s	0.024	0.126	0.016208123	0.590324389	855.7393368	4000	71500	73062.5	75500	75500	72000
2500	Nova1 (wt/wt)	155_wt	s	0.022	0.012	0.007824608	0.963771051	3814.177122	1500	69000	70000	70500	69000	70000
2502	Nova1 (wt/wt)	155_wt	s	0.054	0.166	0.106306617	0.696384457	1841.510574	26500	55000	73236.84211	81500	72500	81500
2503	Nova1 (wt/wt)	155_wt	s	0.04	0.162	0.004336265	0.888219875	1279.452429	1000	67000	67578.94737	68000	68000	67000
2504	Nova1 (wt/wt)	155_wt	s	0.026	0.598	0.005641135	0.768804647	1247.080284	1000	66500	67291.66667	67500	67500	67500
2505	Nova1 (wt/wt)	155_wt	s	0.012	0.952	0.005660601	0.971365207	1705.209413	1000	65500	66100	66500	66500	65500
2507	Nova1 (wt/wt)	155_wt	s	0.058	0.014	0.058362232	0.899557587	1452.370589	9500	48500	55080	58000	56000	48500
2508	Nova1 (wt/wt)	155_wt	s	0.02	0.128	0.004242542	0.876995238	1452.393717	1000	80000	80722.22222	81000	81000	80000
2510	Nova1 (wt/wt)	155_wt	s	0.04	0.128	0.04258269	0.829216945	948.8142674	9000	81500	85906.25	90500	90500	83500
2511	Nova1 (wt/wt)	155_wt	s	0.068	0.154	0.049334812	0.962919634	3464.468201	8500	46500	52100	55000	54500	46500
2512	Nova1 (wt/wt)	155_wt	s	0.082	0.136	0.078157601	0.792236865	3402.754821	17000	44000	55675.67568	61000	58500	44000
2513	Nova1 (wt/wt)	155_wt	s	0.054	0.16	0.018043127	0.873807322	3163.829704	3000	52000	53500	55000	52000	52500
2516	Nova1 (wt/wt)	155_wt	s	0.09	0.15	0.064812659	0.670528879	2202.014437	11500	49000	53750	60500	59500	50000
2517	Nova1 (wt/wt)	155_wt	s	0.054	0.224	0.043089561	0.894499082	1117.807272	6000	50500	54240	56500	55500	50500
2520	Nova1 (wt/wt)	155_wt	s	0.034	0.17	0.003412602	0.889233716	698.4302836	1000	53000	53500	54000	53500	53000
2522	Nova1 (wt/wt)	155_wt	s	0.034	1.754	0.010776102	0.804163157	938.7791303	3000	66000	68625	69000	68500	68000
2523	Nova1 (wt/wt)	155_wt	s	0.022	4.592	0.035891704	0.515026597	510.9163727	4000	49500	51500	53500	49500	53500
2524	Nova1 (wt/wt)	155_wt	s	0.018	2.142	0.004958022	0.696239996	376.057801	1000	64000	64428.57143	65000	64500	64000
2525	Nova1 (wt/wt)	155_wt	s	0.012	7.116	0.004310345	0.782323058	1243.141673	500	46000	46400	46500	46500	46000
2526	Nova1 (wt/wt)	155_wt	s	0.014	3.966	0.002506266	0.509696187	61.83321681	500	99500	99750	1.00E+05	1.00E+05	1.00E+05
2527	Nova1 (wt/wt)	155_wt	s	0.014	0.446	0.00609349	0.616024728	43.01048025	1500	102500	103250	104000	102500	104000
2528	Nova1 (wt/wt)	155_wt	s	0.014	0.056	0.016542033	0.835371401	1494.55992	3500	77500	79333.33333	81000	81000	77500
2529	Nova1 (wt/wt)	155_wt	s	0.02	0.158	0.035322829	0.735184813	506.9307364	7000	77500	82062.5	84500	80500	77500
2530	Nova1 (wt/wt)	155_wt	s	0.046	0.012	0.113380458	0.867178363	1077.231614	31000	47500	54263.15789	78500	54500	48000
2531	Nova1 (wt/wt)	155_wt	s	0.03	0.218	0.036538627	0.887321183	1180.026679	6500	71500	74611.11111	78000	77500	71500
2532	Nova1 (wt/wt)	155_wt	s	0.048	0.134	0.038905941	0.80960666	1073.219167	9000	83000	86352.94118	92000	91500	85000
2534	Nova1 (wt/wt)	155_wt	s	0.02	0.148	0.004075543	0.835191978	617.120099	1000	76500	77111.11111	77500	77500	77000
2535	Nova1 (wt/wt)	155_wt	s	0.042	0.036	0.093407426	0.765448447	1817.225267	12500	55000	61055.55556	67500	67500	55000
2536	Nova1 (wt/wt)	155_wt	s	0.028	0.318	0.01452948	0.720246812	616.7383831	3000	81000	82916.66667	84000	81000	83500
2537	Nova1 (wt/wt)	155_wt	s	0.018	0.018	0.024753029	0.789405829	1868.442465	4500	66000	68500	70500	70500	66500
2538	Nova1 (wt/wt)	155_wt	s	0.026	0.442	0.028525078	0.747520708	1122.927485	7500	74000	79227.27273	81500	81500	80000
2539	Nova1 (wt/wt)	155_wt	s	0.036	0.342	0.003590526	0.942480645	1385.177339	1000	70500	71411.76471	71500	71500	71000
2541	Nova1 (wt/wt)	155_wt	s	0.012	0.434	0.007468378	0.721415623	219.131858	1000	49500	50100	50500	50500	50000
2542	Nova1 (wt/wt)	155_wt	s	0.026	0.414	0.019996155	0.665329923	1095.455394	6000	81000	85000	87000	87000	84500
2543	Nova1 (wt/wt)	155_wt	s	0.038	0.194	0.015939521	0.796120828	781.9203227	4000	79000	80906.25	83000	81500	80000
2544	Nova1 (wt/wt)	155_wt	s	0.012	0.566	0.002398082	0.93011441	588.7834664	500	83000	83400	83500	83500	83500
2545	Nova1 (wt/wt)	155_wt	s	0.04	0.194	0.090671425	0.859391734	1066.787187	15000	50000	58678.57143	65000	59000	50000
2546	Nova1 (wt/wt)	155_wt	s	0.036	0.186	0.062761262	0.781118681	741.0582736	10000	48000	53233.33333	58000	58000	48000
2548	Nova1 (wt/wt)	155_wt	s	0.026	0.168	0.01611345	0.812785072	988.9742428	3500	79500	81450	83000	82500	80000
2549	Nova1 (wt/wt)	155_wt	s	0.024	0.24	0.097087651	0.628248776	1709.413333	15500	53500	64875	69000	69000	68000
2550	Nova1 (wt/wt)	155_wt	s	0.026	0.42	0.014233667	0.69326413	898.7732677	3500	78500	80409.09091	82000	82000	79500
2551	Nova1 (wt/wt)	155_wt	s	0.016	0.162	0.006114919	0.759074169	421.0849608	1500	80000	80928.57143	81500	81500	80500
2553	Nova1 (wt/wt)	155_wt	s	0.02	0.17	0	0.847998597	1105.419243	0	78000	78000	78000	78000	78000
2554	Nova1 (wt/wt)	155_wt	s	0.04	0.18	0.029769027	0.918440345	728.3060839	5500	50000	51861.11111	55500	55500	50000
2555	Nova1 (wt/wt)	155_wt	s	0.048	0.23	0.037407181	0.840052835	1471.260007	9500	59000	66600	68500	68500	59000
2556	Nova1 (wt/wt)	155_wt	s	0.024	0.216	0.022050105	0.913223562	2053.866684	4500	75500	78388.88889	80000	80000	75500
2558	Nova1 (wt/wt)	155_wt	s	0.012	0.034	0.005908419	0.96137651	3169.308366	1000	67000	67700	68000	67500	67000
2559	Nova1 (wt/wt)	155_wt	s	0.028	0.178	0.012836068	0.715924201	514.682333	3000	78000	79615.38462	81000	81000	79500
2562	Nova1 (wt/wt)	155_wt	s	0.032	0.608	0.009236474	0.824989733	806.2723349	2500	80000	81500	82500	82000	81000
2563	Nova1 (wt/wt)	155_wt	s	0.022	1.086	0.003470925	0.778630819	1124.516788	500	59500	59888.88889	60000	60000	60000
2564	Nova1 (wt/wt)	155_wt	s	0.032	0.204	0	0.883337771	631.7514506	0	83000	83000	83000	83000	83000
2565	Nova1 (wt/wt)	155_wt	s	0.032	1.45	0.024406748	0.877018149	1085.746976	5500	78000	80538.46154	83500	83500	78500
2566	Nova1 (wt/wt)	155_wt	s	0.02	1.422	0.026177344	0.540325503	625.612896	4000	55000	56500	59000	56000	59000
2569	Nova1 (wt/wt)	155_wt	s	0.016	0.23	0.003100272	0.95198967	291.9770206	500	72500	72857.14286	73000	73000	73000
2570	Nova1 (wt/wt)	155_wt	s	0.014	0.23	0.019462384	0.872069484	2601.870254	3500	80000	82250	83500	83500	80000
2572	Nova1 (wt/wt)	155_wt	s	0.044	0.278	0.054869959	0.797499745	1242.4984	10500	82500	87176.47059	93000	93000	83500
2573	Nova1 (wt/wt)	155_wt	s	0.012	6.902	0.013898217	0.507513912	62.61014827	3000	96500	97600	99500	99000	96500
2575	Nova1 (wt/wt)	155_wt	s	0.034	0.204	0.05365352	0.801010271	1573.97561	9500	54000	58615.38462	63500	60000	55500
2576	Nova1 (wt/wt)	155_wt	s	0.014	0.014	0.006849889	0.768293716	424.0582625	1000	55500	55750	56500	55500	56000
2578	Nova1 (wt/wt)	155_wt	s	0.04	0.158	0.03020557	0.961124949	1694.757233	6500	79000	81676.47059	85500	85500	79500
2582	Nova1 (wt/wt)	155_wt	s	0.034	0.018	0.03902436	0.709224131	1913.451263	7000	63500	68291.66667	70500	70500	70500
2584	Nova1 (wt/wt)	155_wt	s	0.064	0.012	0.036429066	0.943753524	1588.99187	6000	57500	61103.44828	63500	63500	63000
2585	Nova1 (wt/wt)	155_wt	s	0.032	0.122	0.037493363	0.689821376	1168.650983	9500	81500	84857.14286	91000	90500	83500
2586	Nova1 (wt/wt)	155_wt	s	0.024	0.04	0.083780114	0.792190077	2264.807163	13000	54500	62388.88889	67500	67500	54500
2587	Nova1 (wt/wt)	155_wt	s	0.018	0.162	0.022040741	0.787542128	3340.950953	4000	64500	66562.5	68500	68500	64500
2588	Nova1 (wt/wt)	155_wt	s	0.058	0.012	0.107421102	0.949132646	2438.224005	15000	51000	58000	66000	65000	51000
2589	Nova1 (wt/wt)	155_wt	s	0.028	0.154	0.00834111	0.686831552	674.7550305	2000	77500	78666.66667	79500	79500	78000
2590	Nova1 (wt/wt)	155_wt	s	0.016	0.038	0.003972594	0.993341428	2952.122141	500	62000	62285.71429	62500	62000	62000
2591	Nova1 (wt/wt)	155_wt	s	0.028	0.134	0.009899495	0.809925368	697.3983899	2500	82000	83333.33333	84500	84000	83000
2592	Nova1 (wt/wt)	155_wt	s	0.02	0.012	0.019416322	0.879240831	3051.730017	3500	60000	61750	63500	63500	60000
2593	Nova1 (wt/wt)	155_wt	s	0.02	0.02	0.008928571	0.649080124	395.0735542	1500	55500	56000	57000	56000	55500
2594	Nova1 (wt/wt)	155_wt	s	0.036	0.124	0.053801997	0.828930768	946.4885666	11000	83000	88214.28571	94000	94000	84500
2596	Nova1 (wt/wt)	155_wt	s	0.038	0.182	0.032298895	0.777135064	1725.264616	5000	54000	56857.14286	59000	58000	57500
2597	Nova1 (wt/wt)	155_wt	s	0.012	0.218	0.003058104	0.996358337	1629.862077	500	65000	65400	65500	65000	65500
2598	Nova1 (wt/wt)	155_wt	s	0.02	0.022	0.006937452	0.732768856	755.2768863	1000	62500	63055.55556	63500	62500	63500
2601	Nova1 (wt/wt)	155_wt	s	0.05	0.174	0.02854907	0.960127675	1856.927326	5000	52000	55113.63636	57000	55500	52000
2602	Nova1 (wt/wt)	155_wt	s	0.052	0.218	0.069761328	0.920550768	2335.214175	13000	51000	57608.69565	64000	64000	51000
2603	Nova1 (wt/wt)	155_wt	s	0.026	0.012	0.016130339	0.976407014	798.8780956	3000	51500	53318.18182	54500	54500	51500
2604	Nova1 (wt/wt)	155_wt	s	0.012	0.17	0.004613634	0.638143534	345.0754117	1000	80500	81100	81500	81000	80500
2606	Nova1 (wt/wt)	155_wt	s	0.056	0.168	0.118257005	0.875519202	644.8452798	35000	54500	57208.33333	89500	57500	56000
2607	Nova1 (wt/wt)	155_wt	s	0.1	0.13	0.015131825	0.871309552	3566.807691	5000	52000	55466.66667	57000	57000	54500
2608	Nova1 (wt/wt)	155_wt	s	0.094	0.138	0.060774344	0.914409243	3192.498439	9500	47500	52337.5	57000	57000	49000
2610	Nova1 (wt/wt)	155_wt	s	0.06	0.188	0.03060697	0.929008347	3282.185729	5500	49500	52826.92308	55000	55000	51500
2611	Nova1 (wt/wt)	155_wt	s	0.056	0.012	0.03922563	0.964402835	4858.767278	7000	53500	57326.92308	60500	57500	53500
2612	Nova1 (wt/wt)	155_wt	s	0.032	0.132	0.015474583	0.645801658	1176.401739	2500	42000	43416.66667	44500	44500	44000
2613	Nova1 (wt/wt)	155_wt	s	0.05	0.19	0.051320993	0.943737246	3936.822339	8000	51000	56075	59000	58000	51000
2614	Nova1 (wt/wt)	155_wt	s	0.046	0.012	0.113733935	0.931486203	4910.489237	18000	46500	56933.33333	64500	64500	46500
2615	Nova1 (wt/wt)	155_wt	s	0.022	0.154	0.031411027	0.51655216	550.2846483	3500	42000	43611.11111	45500	43000	45500
2616	Nova1 (wt/wt)	155_wt	s	0.044	0.012	0.108664698	0.816469936	3737.88069	17500	44500	56593.75	62000	62000	44500
2617	Nova1 (wt/wt)	155_wt	s	0.016	0.186	0.015425745	0.56678461	374.9671206	2000	43500	43928.57143	45500	43500	43500
2618	Nova1 (wt/wt)	155_wt	s	0.014	0.014	0.004744655	0.953810706	4434.471296	1000	72000	72416.66667	73000	72000	72000
2620	Nova1 (wt/wt)	155_wt	s	0.022	0.016	0.024937028	0.927363965	2626.026728	4500	63500	66500	68000	68000	63500
2621	Nova1 (wt/wt)	155_wt	s	0.012	1.436	0.00395524	0.743143492	303.5265838	1000	94000	94600	95000	94500	95000
2622	Nova1 (wt/wt)	155_wt	s	0.012	0.018	0.00681431	0.997156387	2056.710449	1000	58000	58700	59000	59000	58000
2623	Nova1 (wt/wt)	155_wt	s	0.018	0.252	0.005124411	0.742610367	414.0609742	1500	84000	84500	85500	84500	84500
2624	Nova1 (wt/wt)	155_wt	s	0.018	0.548	0.002485008	0.906549375	597.5722881	500	87000	87125	87500	87000	87000
2625	Nova1 (wt/wt)	155_wt	s	0.046	0.158	0.02271736	0.944792755	1503.134158	4500	76500	79026.31579	81000	78500	81000
2627	Nova1 (wt/wt)	155_wt	s	0.012	0.028	0.003751133	0.998906703	3632.628038	500	65000	65300	65500	65000	65500
2628	Nova1 (wt/wt)	155_wt	s	0.016	0.19	0.006895318	0.997378281	4308.196485	1500	63000	63857.14286	64500	64000	63000
2629	Nova1 (wt/wt)	155_wt	s	0.038	0.034	0.059460506	0.754592469	2018.603421	8500	54500	57562.5	63000	63000	56000
2630	Nova1 (wt/wt)	155_wt	s	0.018	0.178	0.009455312	0.621362242	589.2628443	1500	57000	57625	58500	57000	58000
2632	Nova1 (wt/wt)	155_wt	s	0.03	0.172	0.004694836	0.783711967	977.2428725	1500	81000	81923.07692	82500	82500	82000
2634	Nova1 (wt/wt)	155_wt	s	0.034	0.016	0.077011125	0.908104418	2973.145366	12500	56000	64916.66667	68500	67500	56000
2635	Nova1 (wt/wt)	155_wt	s	0.03	0.174	0.009683041	0.724155993	865.2324597	2500	82500	83884.61538	85000	85000	83500
2636	Nova1 (wt/wt)	155_wt	s	0.032	0.016	0.001795421	0.996489032	3945.800659	500	69000	69466.66667	69500	69000	69500
2637	Nova1 (wt/wt)	155_wt	s	0.012	0.758	0.004783033	0.628002372	628.0576383	1000	93000	93500	94000	94000	93000
2639	Nova1 (wt/wt)	155_wt	s	0.012	12.632	0.004281073	0.452245192	87.47587447	1000	87000	87400	88000	87000	87500
2640	Nova1 (wt/wt)	155_wt	s	0.026	0.434	0.034431711	0.725637835	961.7256871	8000	72000	75400	80000	80000	75000
2643	Nova1 (wt/wt)	155_wt	s	0.038	0.372	0.1017792	0.738545586	1714.521548	16000	54500	64076.92308	70500	69500	56000
2644	Nova1 (wt/wt)	155_wt	s	0.046	0.166	0.006906903	0.891882819	1083.748621	1500	54000	55159.09091	55500	55000	55500
2648	Nova1 (wt/wt)	155_wt	s	0.052	0.034	0.02985274	0.887119421	1311.070084	6000	62500	65382.35294	68500	64000	65500
2651	Nova1 (wt/wt)	155_wt	s	0.026	0.018	0.010978742	0.96251269	2061.823429	3000	66000	68208.33333	69000	68500	66000
2652	Nova1 (wt/wt)	155_wt	s	0.024	0.182	0.214916055	0.715117193	963.9174724	38000	53000	73125	91000	54000	79500
2653	Nova1 (wt/wt)	155_wt	s	0.02	0.034	0.012676728	0.856508694	3631.605047	3000	70500	72277.77778	73500	73500	70500
2654	Nova1 (wt/wt)	155_wt	s	0.02	0.132	0.012192578	0.681896683	674.8415604	3500	79000	80562.5	82500	82500	80000
2655	Nova1 (wt/wt)	155_wt	s	0.052	0.166	0.062451553	0.894501435	3800.531423	11500	51000	59104.16667	62500	62000	51000
2656	Nova1 (wt/wt)	155_wt	s	0.078	0.134	0.134421725	0.79533147	2408.757909	32500	50500	56030.30303	83000	60500	51000
2657	Nova1 (wt/wt)	155_wt	s	0.098	0.15	0.063316967	0.836927419	2859.684205	12500	49500	55300	62000	60500	52000
2658	Nova1 (wt/wt)	155_wt	s	0.028	0.204	0.014684381	0.989649332	4912.255341	3000	60000	62423.07692	63000	63000	60000
2659	Nova1 (wt/wt)	155_wt	s	0.054	0.23	0.047513254	0.817815529	1630.983588	7000	55000	59760.86957	62000	60500	56000
2660	Nova1 (wt/wt)	155_wt	s	0.016	0.016	0	0.941008691	3532.082395	0	73000	73000	73000	73000	73000
2661	Nova1 (wt/wt)	155_wt	s	0.022	0.19	0.00752918	0.744478939	568.1746458	2500	93000	94150	95500	95500	94500
2662	Nova1 (wt/wt)	155_wt	s	0.028	0.214	0.04900144	0.740689849	709.2094426	7500	48000	51863.63636	55500	55500	48500
2664	Nova1 (wt/wt)	155_wt	s	0.062	0.042	0.024610416	0.892122265	1746.579499	9000	57500	65148.14815	66500	66000	64500
2665	Nova1 (wt/wt)	155_wt	s	0.016	0.156	0.012794466	0.669171923	426.3967762	3000	75000	77357.14286	78000	77500	77500
2666	Nova1 (wt/wt)	155_wt	s	0.018	0.03	0.035267281	0.825574469	1730.74503	5000	54500	57428.57143	59500	59000	54500
2667	Nova1 (wt/wt)	155_wt	s	0.012	0.156	0.012336927	0.550797721	330.9303561	2500	71500	72500	74000	74000	72000
2668	Nova1 (wt/wt)	155_wt	s	0.028	0.028	0.053295192	0.768528174	1596.17116	10000	56500	63136.36364	66500	64500	56500
2669	Nova1 (wt/wt)	155_wt	s	0.016	0.138	0.011831047	0.962939146	1675.838666	2500	93000	94500	95500	95500	93000
2677	Nova1 (wt/wt)	155_wt	s	0.014	1.906	0	0.969758391	286.2583021	0	79000	79000	79000	79000	79000
2678	Nova1 (wt/wt)	155_wt	s	0.032	0.23	0.05764885	0.79980892	1169.842412	12500	82500	89375	95000	95000	83000
2680	Nova1 (wt/wt)	155_wt	s	0.034	0.194	0.006765282	0.950372715	964.9544397	1500	52500	53066.66667	54000	54000	53000
2681	Nova1 (wt/wt)	155_wt	s	0.062	0.2	0.03745868	0.827149562	1210.472187	7000	57500	60892.85714	64500	61500	59500
2682	Nova1 (wt/wt)	155_wt	s	0.038	0.166	0.015181956	0.859646018	516.1017499	2500	52500	53617.64706	55000	55000	52500
2686	Nova1 (wt/wt)	155_wt	s	0.012	0.03	0	0.831276885	960.3688305	0	66000	66000	66000	66000	66000
2687	Nova1 (wt/wt)	155_wt	s	0.036	0.182	0.037197673	0.822519386	1878.89632	7500	57500	63235.29412	65000	65000	57500
2688	Nova1 (wt/wt)	155_wt	s	0.088	0.126	0.017960023	0.733361943	1596.909662	3500	55500	57512.19512	59000	59000	58500
2689	Nova1 (wt/wt)	155_wt	s	0.054	0.016	0.015120568	0.980155203	3218.967713	3000	56000	57208.33333	59000	58000	56000
2690	Nova1 (wt/wt)	155_wt	s	0.016	0.19	0.03963041	0.525763751	830.7395057	6000	50000	54833.33333	56000	55500	56000
2691	Nova1 (wt/wt)	155_wt	s	0.066	0.16	0.017530375	0.792355049	1726.955469	3000	55000	56086.2069	58000	56000	56500
2692	Nova1 (wt/wt)	155_wt	s	0.08	0.16	0.060714275	0.736604934	2236.939382	9000	51000	55054.05405	60000	56500	51000
2693	Nova1 (wt/wt)	155_wt	s	0.098	0.146	0.078464658	0.873859137	1503.791194	10500	48500	53222.22222	59000	59000	49000
2694	Nova1 (wt/wt)	155_wt	s	0.086	0.152	0.050794519	0.802478003	2352.652264	9000	54500	58763.88889	63500	57000	56500
2695	Nova1 (wt/wt)	155_wt	s	0.11	0.156	0.123694777	0.899974598	2061.913539	33000	49500	53969.38776	82500	56500	50500
2696	Nova1 (wt/wt)	155_wt	s	0.062	0.176	0.108583343	0.824727018	2604.86222	15500	42500	52653.84615	58000	58000	43500
2697	Nova1 (wt/wt)	155_wt	s	0.084	0.164	0.064877046	0.880622224	2202.49329	10000	48000	51985.29412	58000	58000	49000
2698	Nova1 (wt/wt)	155_wt	s	0.048	0.224	0.031457558	0.84629627	1417.228132	8500	52500	58675	61000	61000	58500
2699	Nova1 (wt/wt)	155_wt	s	0.024	0.194	0.011575694	0.79346819	372.8053674	4000	94500	97450	98500	97000	98000
2700	Nova1 (wt/wt)	155_wt	s	0.054	0.66	0.061804959	0.930831486	891.6943904	10500	48500	53522.72727	59000	59000	48500
2703	Nova1 (wt/wt)	155_wt	s	0.022	0.012	0.008783401	0.932808366	1431.081458	2000	69500	71100	71500	70500	69500
2705	Nova1 (wt/wt)	155_wt	s	0.022	0.286	0.039635867	0.801425445	638.9636176	8500	85500	91062.5	94000	94000	86000
2707	Nova1 (wt/wt)	155_wt	s	0.012	2.068	0.048895526	0.543392861	55.65192504	12500	92000	100900	104500	92000	99000
2708	Nova1 (wt/wt)	155_wt	s	0.012	2.284	0.005750446	0.490083666	53.39149176	1500	100500	101400	102000	102000	100500
2709	Nova1 (wt/wt)	155_wt	s	0.012	6.386	0.031911168	0.523978351	50.82353623	6000	81000	83500	87000	81500	86500
2711	Nova1 (wt/wt)	155_wt	s	0.046	0.17	0.101869085	0.725504522	809.5435972	23000	73500	85368.42105	96500	96500	75000
2712	Nova1 (wt/wt)	155_wt	s	0.09	0.108	0.084584358	0.77660775	518.8495498	22500	77500	84653.84615	1.00E+05	95500	78000
2713	Nova1 (wt/wt)	155_wt	s	0.044	0.014	0.032645945	0.925842809	1709.924603	5500	53500	56736.84211	59000	56500	53500
2714	Nova1 (wt/wt)	155_wt	s	0.012	0.144	0.008617954	0.830914077	1421.855474	2000	78000	78700	80000	78500	80000
2717	Nova1 (wt/wt)	155_wt	s	0.104	0.154	0.03225945	0.814868464	3224.162393	6000	54000	58122.44898	60000	58000	56000
2718	Nova1 (wt/wt)	155_wt	s	0.096	0.11	0.040700561	0.865806522	3361.554513	7500	54500	57465.90909	62000	61500	55500
2720	Nova1 (wt/wt)	155_wt	s	0.062	0.154	0.018413668	0.795924875	2540.625915	3000	55000	56444.44444	58000	55500	56000
2722	Nova1 (wt/wt)	155_wt	s	0.112	0.146	0.021976243	0.783524358	2625.839248	4500	57500	60519.23077	62000	61000	61500
2723	Nova1 (wt/wt)	155_wt	s	0.082	0.042	0.053775476	0.771540958	2224.53558	9500	53000	58453.125	62500	62000	55000
2724	Nova1 (wt/wt)	155_wt	s	0.016	0.106	0.004259982	0.537289902	905.9914334	500	41000	41071.42857	41500	41000	41500
2725	Nova1 (wt/wt)	155_wt	s	0.102	0.156	0.022408424	0.845254588	1366.425828	4000	54000	55559.52381	58000	57500	54500
[truncated: 36,628 more rows]
