# Supplementary material for: A humanized NOVA1 splicing factor alters mouse vocal communications
Source: Nat Commun. 2025 Feb 18;16:1542. doi: 10.1038/s41467-025-56579-2 (PMC11836289; doi:10.1038/s41467-025-56579-2)
Supplement: Supplementary file 9 — Supplementary Data 7 [file 41467_2025_56579_MOESM9_ESM.csv]

ID	genotype	mouse No.	Number.of.USVs	Call.Rate	percent.starting.s	percent.starting.d	percent.starting.u	percent.starting.m	percent.composition.s	percent.composition.d	percent.composition.u	percent.composition.m	sequence.Length	Fq.Mean	Bandwidth.Mean	Amplitude.Mean	Duraiton.Mean	Fq.Variance.Mean	Spectral.Purity.Mean	sfqMin	sfqMean	sfqMax	sfqStart	sfqEnd	sBw	sAmp	sfqVar	sPurity	sDur	dfqMin	dfqMean	dfqMax	dfqStart	dfqEnd	dBw	dAmp	dfqVar	dPurity	dDur	ufqMin	ufqMean	ufqMax	ufqStart	ufqEnd	uBw	uAmp	ufqVar	uPurity	uDur
112_wt	Nova1 (wt/wt)	1	168	33.6	89.28571429	3.571428571	7.142857143	0	86.9047619	2.976190476	10.11904762	0	3.821428571	76598.25314	7601.190476	620.0984275	0.025619048	0.033662347	0.707730365	72561.93353	74773.92856	77119.33535	75743.20242	74645.01511	4557.401813	630.6257734	0.021488371	0.733335202	0.023728097	68285.71429	78761.99101	88357.14286	86250	72035.71429	20071.42857	389.6075527	0.100159023	0.721752095	0.037142857	60486.11111	74306.4211	91041.66667	66638.88889	85055.55556	30555.55556	870.7832884	0.148758973	0.754371685	0.052444444
115_wt	Nova1 (wt/wt)	2	158	31.6	77.77777778	18.51851852	3.703703704	0	87.97468354	3.797468354	5.696202532	2.53164557	3.62962963	77347.01654	7003.164557	472.0539619	0.02443038	0.035571978	0.74223286	76050.35971	77805.58102	79906.47482	78694.2446	77881.29496	3856.115108	467.3056649	0.018251914	0.736871137	0.021640288	68250	79277.37051	90000	88583.33333	71500	21750	410.4463064	0.110615708	0.76581671	0.044333333	59611.11111	72769.25669	90277.77778	64277.77778	87444.44444	30666.66667	493.7175964	0.161920671	0.785701857	0.043555556
117_wt	Nova1 (wt/wt)	3	707	141.4	64.81481481	7.407407407	22.22222222	5.555555556	65.62942008	9.759547383	20.08486563	4.526166902	5.518518519	68017.88748	14918.67044	1147.584591	0.040899576	0.078470565	0.808794197	65891.16379	68959.42984	72591.59483	70151.93966	67884.69828	6700.431034	1123.945904	0.033411212	0.809476595	0.032599138	54007.24638	64220.69458	77101.44928	71818.84058	59891.30435	23094.2029	1291.608237	0.132913603	0.801220226	0.044057971	52327.46479	67040.38183	85098.59155	61919.01408	80140.84507	32771.12676	1170.755013	0.175906623	0.807323572	0.059971831
151_wt	Nova1 (wt/wt)	4	392	78.4	80	0	20	0	75.25510204	3.826530612	19.89795918	1.020408163	5.65	69297.63447	10993.62245	1517.524151	0.035658163	0.055426002	0.748232172	66533.89831	69452.54839	72003.38983	70730.50847	68335.59322	5469.491525	1521.048933	0.027139409	0.741238091	0.028088136	59833.33333	69746.28228	77200	75133.33333	63466.66667	17366.66667	2001.56315	0.090773594	0.749899807	0.042266667	53737.17949	68551.7375	83076.92308	61230.76923	77884.61538	29339.74359	1440.519383	0.149102758	0.772507946	0.061205128
152_wt	Nova1 (wt/wt)	5	323	64.6	87.5	0	12.5	0	82.04334365	2.476780186	14.24148607	1.238390093	4.482142857	71189.21684	9500	946.6555535	0.03650774	0.048747569	0.783501417	69645.28302	71830.99635	74630.18868	72671.69811	71145.28302	4984.90566	881.8859973	0.02432618	0.776106757	0.030611321	64812.5	73489.80128	80625	79062.5	66375	15812.5	371.748616	0.083566688	0.771217447	0.038	53380.43478	67021.62666	85391.30435	58869.56522	82163.04348	32010.86957	1414.604844	0.17220984	0.825623761	0.068130435
153_wt	Nova1 (wt/wt)	6	328	65.6	92.45283019	1.886792453	5.660377358	0	82.01219512	3.658536585	14.32926829	0	4.641509434	73702.10654	8234.756098	859.3232719	0.033115854	0.039477729	0.801513571	71968.40149	74074.63528	76576.20818	74860.5948	73325.27881	4607.806691	836.0223344	0.020782705	0.79969945	0.028096654	66791.66667	75396.26797	81041.66667	80208.33333	70666.66667	14250	824.5892778	0.066682677	0.779833825	0.048666667	60329.78723	71137.42207	87787.23404	65191.48936	83393.61702	27457.44681	1001.55221	0.139530965	0.817431772	0.05787234
154_wt	Nova1 (wt/wt)	7	245	49	90.90909091	0	9.090909091	0	82.44897959	2.448979592	13.87755102	1.224489796	6.121212121	71473.90472	9657.142857	1039.493174	0.030767347	0.047638859	0.788344182	69047.0297	71295.72418	74014.85149	72163.36634	70559.40594	4967.821782	1017.05433	0.023848725	0.788571685	0.025821782	56666.66667	70172.92404	80000	77750	63083.33333	23333.33333	1022.941702	0.131066688	0.800432187	0.041	57867.64706	72776.48637	90485.29412	64205.88235	82779.41176	32617.64706	1141.911738	0.162078701	0.784759439	0.053529412
155_wt	Nova1 (wt/wt)	8	368	73.6	64.1025641	2.564102564	28.20512821	5.128205128	73.91304348	3.260869565	20.10869565	2.717391304	8.051282051	68352.10792	11487.77174	1383.422595	0.040233696	0.061530593	0.80183956	65845.58824	68758.35119	71485.29412	70097.42647	67218.75	5639.705882	1389.042633	0.02901257	0.800818033	0.033610294	57041.66667	67037.2572	75375	72166.66667	60000	18333.33333	1607.102826	0.10410108	0.819611296	0.0395	54493.24324	66997.64039	83412.16216	60912.16216	79216.21622	28918.91892	1325.177582	0.160415762	0.801938721	0.060567568
156_wt	Nova1 (wt/wt)	9	300	60	80.43478261	0	17.39130435	2.173913043	80.66666667	2.666666667	15.66666667	1	4.065217391	75591.75977	10076.66667	822.1381784	0.030033333	0.04913357	0.758878483	73028.92562	75349.1341	77818.18182	76495.86777	74371.90083	4789.256198	808.0611443	0.022383009	0.758532262	0.026132231	69437.5	86487.56868	95312.5	94687.5	70062.5	25875	758.7853039	0.117312455	0.712397101	0.029	61329.78723	75183.24922	94148.93617	64893.61702	88063.82979	32819.14894	895.6240826	0.166142892	0.768185272	0.047787234
157_wt	Nova1 (wt/wt)	10	544	108.8	61.53846154	4.615384615	30.76923077	3.076923077	72.42647059	4.595588235	21.32352941	1.654411765	7.4	66739.06831	13149.81618	1437.818091	0.041375	0.071044869	0.810579573	63230.96447	66390.8147	69623.09645	68223.35025	64260.15228	6392.13198	1544.310299	0.034562914	0.815660923	0.035685279	55020	65587.28209	75500	73700	58680	20480	1492.846869	0.123379415	0.809429022	0.04344	52306.03448	68214.77635	85176.72414	61426.72414	82547.41379	32870.68966	1074.064891	0.175971533	0.795966458	0.058741379
158_wt	Nova1 (wt/wt)	11	683	136.6	79.16666667	5.555555556	13.88888889	1.388888889	72.32796486	3.513909224	22.4011713	1.756954612	8.541666667	70258.74717	13437.77452	1418.328703	0.038585652	0.068126355	0.770525889	67410.93117	70010.26374	73009.10931	71350.20243	69177.12551	5598.178138	1364.407708	0.027493179	0.766948729	0.030121457	53979.16667	65753.88416	79729.16667	75979.16667	59145.83333	25750	1087.448003	0.145759368	0.682295047	0.04225	56379.08497	71897.77443	90924.8366	62816.99346	83764.70588	34545.75163	1651.560887	0.175241944	0.795567109	0.063058824
211_wt	Nova1 (wt/wt)	12	206	41.2	87.5	12.5	0	0	80.58252427	9.223300971	8.737864078	1.45631068	5.3125	78354.33217	11667.47573	985.0824912	0.030961165	0.054675948	0.770403091	75478.91566	78822.96133	82500	80978.91566	77487.95181	7021.084337	977.8495016	0.03104288	0.773600188	0.026361446	73026.31579	82338.46726	93447.36842	93236.84211	76552.63158	20421.05263	688.0491165	0.093066374	0.747889961	0.043578947	54416.66667	71465.28274	94388.88889	58861.11111	79055.55556	39972.22222	1227.869941	0.204307774	0.757988672	0.050333333
212_wt	Nova1 (wt/wt)	13	435	87	95.83333333	2.777777778	1.388888889	0	83.90804598	6.206896552	9.655172414	0.229885057	4.986111111	86406.32211	10910.34483	792.8958845	0.031103448	0.047392485	0.76122105	83883.56164	87026.76043	90238.35616	88542.46575	85821.91781	6354.794521	745.6897592	0.026018068	0.757667638	0.027682192	75722.22222	89694.47339	99962.96296	97018.51852	80351.85185	24240.74074	699.2915463	0.097307977	0.770033347	0.044962963	58750	79126.47094	99785.71429	60988.09524	91607.14286	41035.71429	1257.49131	0.197254431	0.786946112	0.051047619
221_wt	Nova1 (wt/wt)	14	205	41	82.92682927	4.87804878	12.19512195	0	87.31707317	2.926829268	9.268292683	0.487804878	3.56097561	77320.52884	7680.487805	802.1205863	0.032565854	0.037614622	0.791256591	75810.05587	77865.22611	80379.88827	78748.60335	77044.69274	4569.832402	790.4708839	0.020899831	0.792399886	0.028759777	69250	79534.4051	92750	92750	76750	23500	638.0073007	0.111368186	0.791282606	0.051333333	61500	72381.23843	91473.68421	64000	86578.94737	29973.68421	896.961172	0.163260698	0.781784976	0.058105263
224_wt	Nova1 (wt/wt)	15	448	89.6	73.68421053	3.947368421	21.05263158	1.315789474	83.03571429	2.008928571	13.61607143	1.339285714	4.394736842	72116.25392	8078.125	982.9687946	0.032852679	0.039763633	0.758577357	69806.45161	71859.77587	73909.94624	72514.78495	71463.70968	4103.494624	961.0196229	0.019480305	0.755357295	0.028284946	56500	68337.34044	77166.66667	76388.88889	56777.77778	20666.66667	663.1089519	0.127465668	0.729625362	0.036222222	62040.98361	74289.90982	89631.14754	68131.14754	84975.40984	27590.16393	1170.779637	0.138464459	0.779492642	0.055540984
231_wt	Nova1 (wt/wt)	16	611	122.2	78.82352941	4.705882353	15.29411765	1.176470588	77.90507365	4.582651391	15.71194763	1.800327332	6.247058824	74068.67995	12931.26023	1258.099438	0.034238953	0.061610646	0.783312223	71217.43697	74811.53075	78251.05042	76842.43697	72513.65546	7033.613445	1218.931412	0.03395464	0.783731494	0.027609244	68017.85714	80341.09865	92982.14286	90375	74678.57143	24964.28571	943.0497537	0.119622066	0.741972154	0.038285714	53286.45833	68913.08969	87822.91667	62046.875	80546.875	34536.45833	1575.416181	0.164189216	0.792364411	0.0614375
232_wt	Nova1 (wt/wt)	17	26	5.2	80	0	20	0	96.15384615	0	3.846153846	0	2.8	78065.15082	2884.615385	589.5700868	0.019846154	0.013806571	0.7435634	76520	77711.75685	78660	77960	77460	2140	591.2755546	0.010332685	0.74925894	0.01904	NA	NA	NA	NA	NA	NA	NA	NA	NA	NA	80000	86900	101500	81500	101500	21500	546.9333939	0.100653728	0.601174897	0.04
233_wt	Nova1 (wt/wt)	18	292	58.4	88.0952381	2.380952381	9.523809524	0	84.5890411	2.054794521	13.01369863	0.342465753	5.857142857	71815.80649	9609.589041	1399.577328	0.039657534	0.044520079	0.802241164	68864.37247	71819.57516	74627.53036	72941.29555	70637.65182	5763.157895	1367.092056	0.026500287	0.801377289	0.035174089	59916.66667	72233.23252	82916.66667	78083.33333	60583.33333	23000	1409.37069	0.108885511	0.772239287	0.059	59276.31579	71853.10712	91263.15789	66302.63158	84460.52632	31986.84211	1618.256178	0.148150495	0.81424412	0.065052632
235_wt	Nova1 (wt/wt)	19	571	114.2	87.67123288	4.109589041	8.219178082	0	76.00700525	4.553415061	18.0385289	1.401050788	6.835616438	78390.57538	14804.72855	1445.654012	0.034203152	0.068067455	0.748021185	76071.42857	79665.56418	83711.98157	81178.57143	78345.62212	7640.552995	1297.635585	0.033141115	0.740640533	0.028105991	63923.07692	80586.65172	96846.15385	95692.30769	68096.15385	32923.07692	992.1800426	0.159762905	0.725688221	0.044769231	57791.26214	72889.99768	96189.32039	63058.25243	87781.5534	38398.05825	2141.627181	0.183094831	0.781178136	0.054058252
237_wt	Nova1 (wt/wt)	20	115	23	82.35294118	0	17.64705882	0	87.82608696	3.47826087	7.826086957	0.869565217	4.588235294	81825.47845	7804.347826	651.0044895	0.023930435	0.036147579	0.756342065	79787.12871	81841.39407	83836.63366	82361.38614	81500	4049.50495	614.7117601	0.017604537	0.754216635	0.021326733	74375	89998.89911	105375	101875	75750	31000	403.2179211	0.131915996	0.685402307	0.0395	64777.77778	80046.57129	100055.5556	67555.55556	95722.22222	35277.77778	1082.451607	0.170623692	0.803833435	0.040888889
238_wt	Nova1 (wt/wt)	21	624	124.8	77.14285714	3.80952381	18.0952381	0.952380952	76.76282051	3.044871795	18.75	1.442307692	5.00952381	71141.42909	11646.63462	1395.515194	0.034663462	0.055942552	0.78859638	68451.9833	71326.46827	74473.90397	72589.77035	69956.15866	6021.920668	1378.988613	0.028879194	0.793788594	0.027745303	62921.05263	73395.38986	82421.05263	79605.26316	66052.63158	19500	1107.918845	0.109237523	0.717818328	0.039368421	56585.47009	70165.21369	88068.37607	64371.79487	81893.16239	31482.90598	1508.284627	0.149232121	0.77954918	0.059863248
316_wt	Nova1 (wt/wt)	22	518	103.6	85.39325843	4.494382022	8.988764045	1.123595506	80.5019305	3.088803089	16.21621622	0.193050193	5.134831461	75450.63939	10853.28185	1506.630527	0.031054054	0.051201185	0.781220039	72747.0024	75756.71945	78935.2518	76900.47962	74380.09592	6188.2494	1505.240331	0.028182841	0.784165386	0.02711271	68187.5	82298.07619	96187.5	89031.25	72937.5	28000	770.6896997	0.137142494	0.705465444	0.03325	60339.28571	72688.65255	90601.19048	66148.80952	86023.80952	30261.90476	1654.52061	0.147224356	0.782748546	0.049857143
318_wt	Nova1 (wt/wt)	23	777	155.4	73.46938776	4.081632653	22.44897959	0	76.57657658	3.217503218	19.56241956	0.643500644	7.173469388	71401.49031	13899.6139	1853.325675	0.041400257	0.066413996	0.797127854	67486.55462	70977.36673	74941.17647	72208.40336	69073.10924	7454.621849	1892.701386	0.035352291	0.80003187	0.036302521	61840	76597.05803	96560	88200	67160	34720	1215.501374	0.153649531	0.71653707	0.0396	58151.31579	72418.23617	92990.13158	64407.89474	86539.47368	34838.81579	1805.709275	0.168310359	0.79744928	0.060328947
331_wt	Nova1 (wt/wt)	24	362	72.4	75.38461538	7.692307692	16.92307692	0	78.45303867	3.038674033	17.67955801	0.828729282	4.892307692	71026.88989	10267.9558	1019.166171	0.034044199	0.053730296	0.799145833	68806.33803	71130.34954	73596.83099	71676.05634	70422.53521	4790.492958	999.7460378	0.024445394	0.797370056	0.02821831	56318.18182	70095.13108	81727.27273	73909.09091	67227.27273	25409.09091	820.9834715	0.137497335	0.826656079	0.038727273	57335.9375	70964.1877	88226.5625	63242.1875	84281.25	30890.625	1100.68079	0.163169562	0.802298809	0.05621875
332_wt	Nova1 (wt/wt)	25	405	81	79.41176471	2.941176471	17.64705882	0	77.77777778	4.444444444	16.54320988	1.234567901	4.779411765	78454.73663	11787.65432	945.2776263	0.028790123	0.056226804	0.798812596	76720.63492	79499.87627	82420.63492	80631.74603	78342.85714	5700	966.0723131	0.026062445	0.801696602	0.023809524	59861.11111	74211.74418	90527.77778	85361.11111	66638.88889	30666.66667	912.4990358	0.14567042	0.770280085	0.039111111	60410.44776	75048.88134	93589.55224	66223.8806	88074.62687	33179.10448	870.1904903	0.163603573	0.788851501	0.046298507
333_wt	Nova1 (wt/wt)	26	357	71.4	81.48148148	3.703703704	11.11111111	3.703703704	75.07002801	3.081232493	19.88795518	1.960784314	5.296296296	74174.92929	13250.70028	1461.825036	0.036778711	0.064667054	0.749960426	72617.53731	75669.10165	79050.37313	77466.41791	74160.44776	6432.835821	1310.389154	0.0291164	0.747054681	0.029141791	60772.72727	76225.97138	89681.81818	84681.81818	67636.36364	28909.09091	1121.455613	0.139952281	0.679120437	0.040181818	53922.53521	68436.1676	88126.76056	61084.50704	81901.40845	34204.22535	2050.111113	0.174294931	0.770289038	0.062478873
334_wt	Nova1 (wt/wt)	27	801	160.2	75.51020408	3.06122449	19.3877551	2.040816327	76.40449438	3.121098627	19.35081149	1.123595506	7.275510204	71628.39271	13885.14357	1822.344338	0.040781523	0.067156054	0.805033379	68510.62092	72354.83671	76346.40523	74065.35948	70151.96078	7835.784314	1779.387785	0.037112861	0.811655359	0.033882353	59720	75030.84832	92700	89660	63420	32980	1488.247235	0.171502465	0.741980049	0.04064	53651.6129	68503.27117	87064.51613	63558.06452	82038.70968	33412.90323	2007.62239	0.16150582	0.788523283	0.065354839
335_wt	Nova1 (wt/wt)	28	442	88.4	79.6875	3.125	17.1875	0	77.37556561	4.977375566	16.96832579	0.678733032	5.625	77971.2377	12567.8733	1135.85154	0.034013575	0.057544256	0.737960781	75581.87135	79114.74324	83081.87135	81521.92982	76899.12281	7500	1053.423857	0.032970373	0.733833053	0.027888889	75363.63636	86815.73681	98318.18182	97795.45455	76159.09091	22954.54545	792.299352	0.105151738	0.713463324	0.039636364	58340	70582.10918	89746.66667	63213.33333	82106.66667	31406.66667	1578.64109	0.149608961	0.762356722	0.058906667
336_wt	Nova1 (wt/wt)	29	456	91.2	68.18181818	13.63636364	16.66666667	1.515151515	72.36842105	5.263157895	21.27192982	1.096491228	5.787878788	74539.64891	12941.88596	1122.539421	0.037008772	0.061942235	0.778945366	71721.21212	74753.35714	78133.33333	75800	74146.9697	6412.121212	1055.226136	0.029757353	0.783539854	0.030484848	71208.33333	83389.66266	94708.33333	92604.16667	74458.33333	23500	721.1913206	0.104507245	0.7440511	0.04125	58350.51546	71895.87317	89195.87629	63041.23711	83768.04124	30845.36082	1433.319462	0.153093553	0.774794293	0.056082474
337_wt	Nova1 (wt/wt)	30	553	110.6	82.92682927	2.43902439	13.41463415	1.219512195	78.84267631	3.978300181	16.09403255	1.084990958	5.865853659	74082.4446	11224.23146	1024.589223	0.032810127	0.054945479	0.790083879	72026.37615	74779.31983	77912.84404	75697.24771	74084.86239	5886.46789	1000.624372	0.027600323	0.789600693	0.027495413	62840.90909	75246.58366	86886.36364	81500	70659.09091	24045.45455	922.8042395	0.116796534	0.761782368	0.034545455	56410.11236	70807.72605	88842.69663	63146.06742	83960.67416	32432.58427	1124.757372	0.165433786	0.797742852	0.05458427
338_wt	Nova1 (wt/wt)	31	479	95.8	80.51948052	3.896103896	12.98701299	2.597402597	75.99164927	4.384133612	16.28392484	3.340292276	5.064935065	73971.34022	11882.04593	1052.774327	0.0382881	0.056612357	0.767247918	71288.46154	74377.13335	77811.81319	75780.21978	73314.56044	6523.351648	1023.337677	0.03065411	0.767232244	0.031241758	62452.38095	74708.08067	84476.19048	82119.04762	65809.52381	22023.80952	945.2047278	0.110711705	0.776123241	0.045333333	58730.76923	72539.57775	87948.71795	66698.71795	82243.58974	29217.94872	1221.665042	0.141138679	0.761787649	0.061589744
339_wt	Nova1 (wt/wt)	32	177	35.4	96.875	0	3.125	0	93.78531073	2.259887006	3.95480226	0	4.75	70813.30793	5028.248588	1102.931684	0.038723164	0.024611687	0.795217502	69219.87952	70942.9687	72575.3012	71900.60241	70418.6747	3355.421687	1106.649742	0.016049667	0.79565695	0.037614458	55500	63191.74242	77375	77125	56500	21875	1234.026687	0.120635474	0.797770712	0.0525	58571.42857	72093.67579	93642.85714	65428.57143	86928.57143	35071.42857	939.8491503	0.172783135	0.78333734	0.057142857
341_wt	Nova1 (wt/wt)	33	344	68.8	79.06976744	9.302325581	11.62790698	0	75.87209302	2.906976744	19.18604651	2.034883721	6.302325581	72173.75218	11816.86047	1555.120319	0.036122093	0.057022773	0.764857606	69022.98851	71855.15573	74509.57854	72898.46743	70680.07663	5486.590038	1526.643405	0.026878547	0.759994691	0.028850575	73400	84430.32211	93450	91550	76450	20050	1004.525131	0.086084305	0.742122445	0.0374	56924.24242	71887.87397	90424.24242	63242.42424	83015.15152	33500	1725.614012	0.160794848	0.784475406	0.061757576
342_wt	Nova1 (wt/wt)	34	210	42	92.10526316	0	7.894736842	0	93.80952381	0	6.19047619	0	3.263157895	87003.58044	5247.619048	483.3840888	0.020914286	0.023954399	0.791148071	85822.33503	87454.74086	89228.4264	88020.30457	86705.58376	3406.091371	476.9624476	0.014302704	0.792104561	0.019878173	NA	NA	NA	NA	NA	NA	NA	NA	NA	NA	67961.53846	80166.76479	101115.3846	69423.07692	97769.23077	33153.84615	580.6966522	0.170214688	0.776653559	0.036615385
343_wt	Nova1 (wt/wt)	35	174	34.8	95.23809524	0	4.761904762	0	85.63218391	5.172413793	8.045977011	1.149425287	6.428571429	71495.50728	7956.896552	1024.479719	0.035747126	0.039858482	0.789765408	70224.83221	71982.53527	74379.19463	73070.4698	71479.86577	4154.362416	995.3835659	0.019041567	0.790882928	0.031959732	56722.22222	69547.27851	80944.44444	80666.66667	57888.88889	24222.22222	875.6137617	0.138654323	0.748100426	0.045777778	56142.85714	68703.06574	89857.14286	60035.71429	87428.57143	33714.28571	1294.317438	0.175113068	0.798212248	0.059285714
344_wt	Nova1 (wt/wt)	36	536	107.2	79.48717949	3.846153846	16.66666667	0	78.35820896	4.104477612	16.04477612	1.492537313	5.833333333	73158.57044	10482.27612	913.6699689	0.034376866	0.051763515	0.798313759	70921.42857	73323.97312	75903.57143	74695.2381	72210.71429	4982.142857	891.2010316	0.023792981	0.799702623	0.029066667	62590.90909	72575.14273	81931.81818	78068.18182	66295.45455	19340.90909	891.1764818	0.097392198	0.756290828	0.037636364	59331.39535	72698.48285	92139.53488	65622.09302	86645.34884	32808.13953	1026.778135	0.16532133	0.800117986	0.055186047
345_wt	Nova1 (wt/wt)	37	492	98.4	84.61538462	5.128205128	10.25641026	0	76.82926829	3.658536585	17.88617886	1.62601626	5.41025641	81884.15109	13725.60976	1186.338108	0.030626016	0.063073698	0.77583533	79595.2381	82692.01584	86255.29101	84509.25926	80925.92593	6660.05291	1088.232169	0.0290214	0.770131203	0.024021164	77027.77778	87549.77139	97444.44444	95805.55556	77972.22222	20416.66667	868.6141178	0.091801857	0.74780991	0.035888889	60357.95455	77705.37712	100159.0909	64494.31818	90596.59091	39801.13636	1625.373124	0.187953327	0.803611744	0.054568182
346_wt	Nova1 (wt/wt)	38	171	34.2	96.66666667	0	3.333333333	0	85.96491228	3.50877193	9.941520468	0.584795322	4.133333333	73886.15711	7131.578947	591.4640959	0.029953216	0.035392816	0.777027766	72221.08844	73784.37433	75187.07483	74357.14286	73380.95238	2965.986395	574.0308273	0.013707397	0.778950496	0.02585034	64166.66667	77060.12005	96083.33333	89250	72583.33333	31916.66667	392.4412379	0.155764668	0.706541175	0.034333333	60411.76471	73265.52089	93235.29412	64941.17647	90735.29412	32823.52941	812.8187949	0.173111045	0.787316565	0.060235294
347_wt	Nova1 (wt/wt)	39	184	36.8	72.97297297	8.108108108	16.21621622	2.702702703	79.34782609	5.434782609	13.58695652	1.630434783	3.675675676	76790.62826	10736.41304	883.5134097	0.030163043	0.0532759	0.767581609	75537.67123	77561.81151	80640.41096	78160.9589	77208.90411	5102.739726	820.1213733	0.024050996	0.765328819	0.024684932	64500	74285.83859	88250	78200	73300	23750	661.316105	0.114845493	0.757081511	0.0392	57480	74214.27405	92760	60520	85620	35280	1357.695236	0.184745699	0.787737996	0.05192
348_wt	Nova1 (wt/wt)	40	387	77.4	81.81818182	6.060606061	9.090909091	3.03030303	81.1369509	8.010335917	8.010335917	2.842377261	4.575757576	82618.40692	11758.39793	770.0020742	0.031416021	0.058400378	0.787686327	80918.78981	83893.05785	87149.68153	85404.4586	82893.3121	6230.89172	706.5626841	0.027116512	0.783798418	0.027592357	69596.77419	80622.45557	96709.67742	93451.6129	72564.51613	27112.90323	727.9151167	0.14659177	0.807794568	0.046064516	55983.87097	74667.79033	96419.35484	58145.16129	89516.12903	40435.48387	1137.766581	0.216901058	0.8014773	0.044516129
114_pm	Nova1 (hu/hu)	1	332	66.4	73.07692308	7.692307692	17.30769231	1.923076923	73.79518072	4.518072289	20.18072289	1.506024096	5.115384615	69144.42616	12012.04819	1334.786906	0.041084337	0.061552121	0.798527248	56519.23077	60148.23638	63163.46154	61105.76923	58115.38462	6644.230769	1780.192277	0.034860758	0.842623511	0.051076923	48500	61931.36846	87900	81300	57100	39400	1604.288078	0.218275574	0.774966704	0.0464	53035.71429	65775.28324	84535.71429	61392.85714	82571.42857	31500	1651.459874	0.161508924	0.814151184	0.070571429
116_pm	Nova1 (hu/hu)	2	56	11.2	100	0	0	0	96.42857143	0	3.571428571	0	3.833333333	70946.42535	2625	620.6627756	0.01975	0.013377262	0.695774536	69972.22222	70749.78781	71583.33333	71351.85185	70444.44444	1611.111111	613.541981	0.008196837	0.692980022	0.018074074	NA	NA	NA	NA	NA	NA	NA	NA	NA	NA	65750	76255.6391	95750	71500	95000	30000	812.9242307	0.153248755	0.771226406	0.065
131_pm	Nova1 (hu/hu)	3	93	18.6	94.73684211	0	5.263157895	0	84.94623656	2.150537634	12.90322581	0	3.210526316	76389.54815	7241.935484	653.5802771	0.024107527	0.036029385	0.732426554	75018.98734	76802.99539	78575.94937	77734.17722	76202.53165	3556.962025	641.8275683	0.016410935	0.726382054	0.020506329	69750	91491.07143	105250	99750	69750	35500	447.6871917	0.147265612	0.605839475	0.031	60291.66667	71150.76663	87083.33333	62750	82250	26791.66667	765.2677912	0.14664481	0.793317357	0.046666667
141_pm	Nova1 (hu/hu)	4	161	32.2	91.30434783	4.347826087	4.347826087	0	93.16770186	3.726708075	3.105590062	0	2.782608696	70021.94887	6453.416149	681.4916372	0.021428571	0.030412209	0.637991804	66750	68999.89192	71343.33333	69450	68956.66667	4593.333333	690.7296466	0.022367478	0.633573474	0.02	67333.33333	89713.62434	100500	98666.66667	71333.33333	33166.66667	261.1421232	0.134390645	0.62832911	0.020666667	63700	77053.64681	93900	68100	89900	30200	908.7707731	0.146980016	0.782136929	0.0652
142_pm	Nova1 (hu/hu)	5	555	111	77.52808989	7.865168539	13.48314607	1.123595506	79.63963964	5.945945946	13.51351351	0.900900901	5.269662921	80686.08293	11967.56757	722.8576739	0.030933333	0.054673217	0.772008051	77966.06335	81343.11102	84779.41176	83696.83258	79634.61538	6813.348416	695.4964153	0.030108007	0.77063006	0.026434389	73151.51515	84955.4176	97636.36364	95469.69697	78409.09091	24484.84848	655.2949736	0.106615118	0.752859475	0.040484848	60546.66667	75112.13492	95346.66667	65346.66667	87306.66667	34800	901.1895659	0.166362779	0.787074907	0.05184
143_pm	Nova1 (hu/hu)	6	525	105	80.21978022	0	19.78021978	0	76	2.285714286	20.95238095	0.761904762	4.692307692	77318.3529	11575.2381	1180.971596	0.030472381	0.055159355	0.788296051	75337.09273	77594.92258	79963.65915	78690.47619	76680.45113	4626.566416	1145.843837	0.021122932	0.79201701	0.024726817	71041.66667	82757.75798	91958.33333	89166.66667	74708.33333	20916.66667	1239.628364	0.109851542	0.73292377	0.0355	60159.09091	75917.75756	94722.72727	64327.27273	88181.81818	34563.63636	1291.069777	0.167932611	0.782320982	0.049545455
144_pm	Nova1 (hu/hu)	7	279	55.8	93.33333333	1.666666667	5	0	91.39784946	2.867383513	5.734767025	0	3.383333333	79607.57635	5225.806452	627.7264934	0.026430108	0.025634244	0.789172534	78415.68627	79968.71694	81427.45098	80300	79813.72549	3011.764706	610.5131613	0.014020373	0.789568619	0.023866667	68875	81621.875	94500	93687.5	72250	25625	437.0420432	0.132283364	0.710763159	0.03575	58625	72844.7489	88937.5	62750	85062.5	30312.5	997.4061993	0.157405741	0.822064615	0.062625
145_pm	Nova1 (hu/hu)	8	287	57.4	83.33333333	4.166666667	12.5	0	76.30662021	3.832752613	18.81533101	1.045296167	5.041666667	76106.67437	10550.52265	892.3946053	0.030397213	0.050386221	0.763776956	74479.45205	76313.44655	78773.9726	77111.87215	75762.55708	4294.520548	829.8990108	0.019371791	0.763597112	0.02490411	63318.18182	73268.07456	84454.54545	79090.90909	67090.90909	21136.36364	1059.27594	0.112162733	0.7509596	0.035636364	60472.22222	75845.69481	92824.07407	64657.40741	86583.33333	32351.85185	1097.43924	0.159017676	0.770263175	0.049518519
146_pm	Nova1 (hu/hu)	9	811	162.2	71.31782946	10.07751938	16.27906977	2.325581395	73.48951911	8.014796547	16.15289766	2.342786683	5.441860465	77337.61628	12639.95068	1351.472826	0.033489519	0.057410427	0.752055164	73682.04698	76883.04796	80358.22148	78162.75168	75767.61745	6676.174497	1351.08975	0.03027694	0.756445829	0.02788255	71469.23077	84501.81573	94853.84615	93269.23077	74315.38462	23384.61538	1079.30936	0.103111883	0.726988346	0.039692308	61286.25954	76007.02279	92339.69466	67599.23664	83744.27481	31053.43511	1455.421617	0.142736752	0.74748984	0.051068702
147_pm	Nova1 (hu/hu)	10	536	107.2	78.26086957	3.260869565	17.39130435	1.086956522	77.23880597	2.611940299	18.09701493	2.052238806	4.858695652	75491.67394	10336.75373	745.9181726	0.033335821	0.050568088	0.812892213	73666.66667	75723.53028	78031.40097	76904.58937	74797.10145	4364.7343	705.5035384	0.020538416	0.816277559	0.027468599	70142.85714	77504.60928	86214.28571	83750	72571.42857	16071.42857	428.7281097	0.076735546	0.768853022	0.044142857	60865.97938	74083.7299	93036.08247	65113.40206	86077.31959	32170.10309	972.2554374	0.161742976	0.80603451	0.053587629
148_pm	Nova1 (hu/hu)	11	311	62.2	85.48387097	6.451612903	8.064516129	0	81.35048232	4.180064309	14.46945338	0	3.903225806	69146.22548	8345.659164	998.615573	0.034025723	0.042999343	0.792199284	66565.21739	68889.07671	70938.73518	70098.81423	67687.74704	4373.517787	979.756834	0.021709529	0.791272465	0.029644269	56269.23077	67197.12665	76000	73846.15385	60115.38462	19730.76923	942.4938519	0.106449946	0.779921911	0.043538462	59433.33333	71155.04598	86822.22222	65044.44444	84444.44444	27388.88889	1120.856536	0.144365236	0.800956858	0.055911111
213_pm	Nova1 (hu/hu)	12	221	44.2	81.81818182	3.03030303	15.15151515	0	84.16289593	2.714932127	12.21719457	0.904977376	5.393939394	77721.8842	9710.40724	887.6749509	0.033773756	0.04508989	0.737481815	75618.27957	78145.6378	81365.5914	79537.63441	77717.74194	5747.311828	854.6346032	0.025637214	0.729687252	0.027698925	66666.66667	82312.21459	96916.66667	95833.33333	79416.66667	30250	713.046564	0.130118717	0.734763327	0.053	60981.48148	74041.80138	90722.22222	64129.62963	84166.66667	29740.74074	1133.708339	0.145087171	0.789614615	0.069925926
215_pm	Nova1 (hu/hu)	13	213	42.6	82.92682927	12.19512195	4.87804878	0	87.79342723	4.225352113	7.511737089	0.469483568	4.024390244	81685.65328	9546.948357	994.2166769	0.02885446	0.04306119	0.778971007	79304.81283	82211.2567	85331.5508	84002.6738	81053.47594	6026.737968	968.9181074	0.026861443	0.783222284	0.025775401	68722.22222	86487.57869	103055.5556	101333.3333	77777.77778	34333.33333	831.9923218	0.151119909	0.721059673	0.039777778	57000	72866.20443	91937.5	63781.25	86562.5	34937.5	1384.049211	0.163969375	0.764594874	0.0565
226_pm	Nova1 (hu/hu)	14	145	29	100	0	0	0	91.72413793	2.068965517	5.517241379	0.689655172	4	80102.60386	8796.551724	860.3501388	0.030344828	0.041311473	0.763445526	78075.18797	81071.27431	84266.91729	82556.39098	79962.40602	6191.729323	799.3225571	0.027463308	0.759232336	0.027654135	72500	77520.83333	92333.33333	92333.33333	73000	19833.33333	1420.258639	0.08174296	0.789260619	0.049333333	54312.5	66581.84066	97875	57187.5	84875	43562.5	1500.807614	0.234894448	0.819058064	0.05775
241_pm	Nova1 (hu/hu)	15	38	7.6	75	0	25	0	89.47368421	2.631578947	7.894736842	0	4.25	81836.72452	7184.210526	345.0555016	0.023315789	0.033012768	0.772898906	79397.05882	81233.11393	83897.05882	82044.11765	80426.47059	4500	346.2476696	0.019947284	0.778156604	0.021764706	76000	96666.66667	104000	104000	76000	28000	76.91795737	0.102524612	0.524814812	0.024	69166.66667	83734.33048	99833.33333	71666.66667	93166.66667	30666.66667	420.9234448	0.157917637	0.79600635	0.040666667
245_pm	Nova1 (hu/hu)	16	129	25.8	82.60869565	0	17.39130435	0	91.47286822	2.325581395	6.201550388	0	4.47826087	79904.26649	6523.255814	702.4866981	0.026	0.0315451	0.784077429	78673.72881	80334.75887	82449.15254	81296.61017	79906.77966	3775.423729	649.3762467	0.017037092	0.786387291	0.02340678	65333.33333	76921.02564	103833.3333	86166.66667	76833.33333	38500	814.6311798	0.213136306	0.769078963	0.038666667	60250	74673.21909	95312.5	68437.5	89500	35062.5	1443.811675	0.177441524	0.755631384	0.0595
246_pm	Nova1 (hu/hu)	17	415	83	80.24691358	7.407407407	11.11111111	1.234567901	80.72289157	7.228915663	10.84337349	1.204819277	4.37037037	78154.44636	11228.91566	986.4135333	0.031349398	0.051623148	0.780323863	75631.34328	78829.1322	82455.22388	80744.77612	77341.79104	6823.880597	928.3809385	0.030601696	0.780085083	0.026949254	76683.33333	85510.25804	97533.33333	95166.66667	78500	20850	787.622545	0.090976125	0.774405074	0.0408	56166.66667	69251.89824	90544.44444	61111.11111	81233.33333	34377.77778	1485.790497	0.164994048	0.791102099	0.052222222
247_pm	Nova1 (hu/hu)	18	320	64	86.66666667	6.666666667	4.444444444	2.222222222	79.375	5.625	13.125	1.875	6.088888889	74131.17869	12137.5	1438.475334	0.03533125	0.057173165	0.773773513	71600.3937	74932.75051	78234.25197	76419.29134	73336.61417	6633.858268	1331.389455	0.03070362	0.772775685	0.02919685	65361.11111	77631.55689	93222.22222	88083.33333	68027.77778	27861.11111	1503.229029	0.132384715	0.759443135	0.047888889	54214.28571	67541.24925	89000	62583.33333	81821.42857	34785.71429	2009.120886	0.166881171	0.787536315	0.062761905
251_pm	Nova1 (hu/hu)	19	560	112	79.76190476	2.380952381	16.66666667	1.19047619	76.96428571	7.5	14.46428571	1.071428571	5.797619048	75615.52288	12052.67857	1572.596463	0.037614286	0.057589752	0.770932157	73087.00696	76392.10693	79904.87239	78613.6891	74487.23898	6817.865429	1494.613431	0.03266023	0.769605301	0.031058005	66750	78351.20692	88047.61905	85404.7619	68869.04762	21297.61905	1387.518691	0.105110015	0.75982496	0.044380952	56598.76543	70293.4015	89154.32099	63012.34568	81111.11111	32555.55556	2083.609749	0.155417492	0.785855514	0.066098765
252_pm	Nova1 (hu/hu)	20	620	124	77.52808989	6.741573034	12.35955056	3.370786517	75.48387097	5.483870968	16.12903226	2.903225806	6.168539326	78368.95242	15748.3871	976.5432809	0.036535484	0.078138752	0.793799688	76686.96581	80474.92519	84957.26496	82163.46154	79000	8270.299145	813.0482788	0.035957664	0.791196823	0.02924359	69338.23529	82979.00422	97191.17647	94352.94118	75058.82353	27852.94118	799.6126775	0.136432343	0.758289012	0.044823529	49995	68303.93514	90605	55405	81770	40610	1716.626647	0.226892891	0.815208742	0.06012
253_pm	Nova1 (hu/hu)	21	170	34	88.88888889	0	11.11111111	0	84.70588235	1.176470588	13.52941176	0.588235294	5.111111111	71687.76966	9441.176471	997.996744	0.032705882	0.045504271	0.759948451	69475.69444	71866.72692	74982.63889	73020.83333	70604.16667	5506.944444	913.4057724	0.024794867	0.754702979	0.02875	66750	77959.2803	89250	83000	66750	22500	1179.475043	0.109730513	0.824090074	0.055	58413.04348	69238.03719	90891.30435	63586.95652	83347.82609	32478.26087	1538.859586	0.167418911	0.790435784	0.054869565
254_pm	Nova1 (hu/hu)	22	244	48.8	90.625	3.125	6.25	0	86.47540984	1.639344262	11.47540984	0.409836066	6.15625	69062.14897	8508.196721	786.889259	0.032557377	0.041459026	0.751615402	66481.04265	68479.12957	70760.66351	69388.62559	67879.14692	4279.620853	761.3852164	0.020146887	0.750163069	0.029127962	62000	72966.78842	88875	77000	71375	26875	523.332689	0.132841951	0.637603266	0.0315	58732.14286	72459.24105	95107.14286	63035.71429	88982.14286	36375	1029.216173	0.181944582	0.780649628	0.057857143
255_pm	Nova1 (hu/hu)	23	140	28	80.95238095	9.523809524	9.523809524	0	85.71428571	1.428571429	12.14285714	0.714285714	4.952380952	68841.27127	8878.571429	744.4531067	0.031571429	0.043078588	0.733191703	66333.33333	68348.34742	71041.66667	68937.5	67670.83333	4708.333333	704.1139886	0.021698094	0.729732781	0.027566667	63000	77823.05195	91000	91000	73000	28000	688.5962214	0.148554856	0.774119787	0.045	57411.76471	71098.67093	91735.29412	61470.58824	85117.64706	34323.52941	1044.87253	0.174912756	0.753112115	0.055058824
256_pm	Nova1 (hu/hu)	24	392	78.4	83.67346939	4.081632653	12.24489796	0	78.31632653	4.081632653	16.83673469	0.765306122	6.734693878	73354.81023	11557.39796	1640.122441	0.041137755	0.053334359	0.760786186	71491.85668	74461.35599	77576.54723	76327.36156	73110.74919	6084.690554	1536.544182	0.027790423	0.75963574	0.032449511	69968.75	80296.09888	92375	90468.75	73718.75	22406.25	813.7536481	0.1075611	0.721191221	0.043	52780.30303	66997.34135	86393.93939	61098.48485	76136.36364	33613.63636	2253.80741	0.155926809	0.775518873	0.078606061
257_pm	Nova1 (hu/hu)	25	136	27.2	92.30769231	0	7.692307692	0	89.70588235	2.941176471	6.617647059	0.735294118	3.884615385	71883.86364	6437.5	763.6177905	0.028764706	0.031937265	0.770914733	70131.14754	72204.57867	74434.42623	72692.62295	71680.32787	4303.278689	693.4595678	0.020757318	0.778832492	0.026409836	56625	63418.48798	71625	71375	61750	15000	1200.814817	0.079029618	0.765752557	0.049	59111.11111	71761.43389	88722.22222	60333.33333	82722.22222	29611.11111	1379.662956	0.155544	0.668318561	0.047777778
258_pm	Nova1 (hu/hu)	26	197	39.4	93.93939394	0	6.060606061	0	90.86294416	0.507614213	8.629441624	0	4.363636364	78839.3445	5845.177665	703.9839149	0.024253807	0.028988378	0.755364795	77756.98324	79336.84808	81164.80447	80276.53631	78544.69274	3407.821229	687.6282364	0.015867897	0.756851772	0.021832402	51000	58100	63500	62000	53500	12500	2436.68818	0.087526211	0.572169754	0.06	63323.52941	74820.88594	94441.17647	65382.35294	88823.52941	31117.64706	774.2758085	0.163695925	0.75048398	0.047647059
321_pm	Nova1 (hu/hu)	27	586	117.2	87.91208791	1.098901099	10.98901099	0	83.95904437	0.853242321	14.33447099	0.853242321	5.417582418	66180.80575	10162.11604	1197.422131	0.034709898	0.05245134	0.818329055	62771.34146	65640.15258	68040.65041	67097.56098	63739.8374	5269.308943	1186.965424	0.0277815	0.82044748	0.029768293	73500	84645.14898	96300	96100	78800	22800	596.2404158	0.102439031	0.741839168	0.04	54184.52381	68169.56746	90178.57143	61535.71429	83809.52381	35994.04762	1288.006186	0.184560097	0.811790747	0.060833333
322_pm	Nova1 (hu/hu)	28	597	119.4	78.65168539	4.494382022	14.60674157	2.247191011	75.54438861	6.700167504	15.57788945	2.177554439	5.707865169	70109.85664	11226.13065	1109.187157	0.041973199	0.053155153	0.792240588	66671.84035	69566.02726	72086.4745	70949.00222	68273.83592	5414.634146	1106.261779	0.026499401	0.79423469	0.034767184	58300	69638.59872	78762.5	76512.5	62375	20462.5	964.5278286	0.108679722	0.751227832	0.0467	59645.16129	72603.55422	90930.10753	68032.25806	85811.82796	31284.94624	1191.935531	0.142759312	0.801606408	0.070064516
323_pm	Nova1 (hu/hu)	29	264	52.8	94.44444444	2.777777778	2.777777778	0	83.71212121	6.818181818	9.090909091	0.378787879	4.777777778	79259.08851	10409.09091	955.6845677	0.028537879	0.04791899	0.768720811	76823.52941	80116.6574	83276.0181	80823.52941	79294.11765	6452.488688	882.572383	0.028218119	0.7687491	0.023936652	69750	83076.22868	96833.33333	92555.55556	76472.22222	27083.33333	808.9992007	0.126389809	0.729428631	0.040444444	54604.16667	68912.80236	87458.33333	60645.83333	79812.5	32854.16667	1726.847513	0.162755701	0.796433494	0.059833333
324_pm	Nova1 (hu/hu)	30	566	113.2	75.78947368	6.315789474	16.84210526	1.052631579	76.14840989	3.180212014	19.78798587	0.883392226	5.042105263	75574.67616	13371.02473	905.4615997	0.034028269	0.065509844	0.802487418	72294.66357	75355.263	78707.65661	76762.18097	74015.08121	6412.993039	884.9107679	0.030660366	0.803273628	0.029415313	69000	83569.43926	97944.44444	96194.44444	69888.88889	28944.44444	729.8216786	0.148951126	0.728607584	0.032111111	60129.46429	75362.04142	96540.17857	64366.07143	88696.42857	36410.71429	1024.794732	0.181071951	0.812271848	0.05
325_pm	Nova1 (hu/hu)	31	380	76	87.23404255	8.510638298	4.255319149	0	82.36842105	3.947368421	11.84210526	1.842105263	6.425531915	80150.0657	10947.36842	949.048623	0.031831579	0.051253192	0.77198717	78124.60064	80988.42019	84437.69968	82677.31629	79829.07348	6313.099042	875.807538	0.028023182	0.772069883	0.02601278	73233.33333	84353.60974	96866.66667	94733.33333	76700	23633.33333	857.305488	0.111750065	0.780714994	0.0492	59411.11111	74112.28278	92300	63944.44444	84488.88889	32888.88889	1369.212827	0.164004916	0.76622789	0.060622222
326_pm	Nova1 (hu/hu)	32	319	63.8	78.57142857	3.571428571	17.85714286	0	80.56426332	2.507836991	15.67398119	1.253918495	4.785714286	76416.68671	10854.23197	839.9347156	0.035442006	0.05158111	0.76621892	74737.35409	77377.86765	80480.54475	79363.81323	76194.55253	5743.190661	821.2489156	0.026238934	0.76505536	0.030093385	55312.5	72043.18881	84687.5	84500	55812.5	29375	829.2196743	0.158336397	0.753965231	0.0395	58380	72807.58256	90240	63960	83180	31860	897.039042	0.154348794	0.769783255	0.05768
327_pm	Nova1 (hu/hu)	33	13	2.6	100	0	0	0	100	0	0	0	2	77424.3673	3923.076923	380.225339	0.014769231	0.019362965	0.625716229	75576.92308	77424.3673	79500	78269.23077	76846.15385	3923.076923	380.225339	0.019362965	0.625716229	0.014769231	NA	NA	NA	NA	NA	NA	NA	NA	NA	NA	NA	NA	NA	NA	NA	NA	NA	NA	NA	NA
351_pm	Nova1 (hu/hu)	34	275	55	80	12	6	2	82.18181818	5.818181818	9.818181818	2.181818182	4.32	73629.34307	10094.54545	1002.075859	0.02912	0.052133097	0.768193052	71064.15929	74139.95473	76997.78761	75789.82301	72641.59292	5933.628319	997.5935365	0.029291441	0.768203437	0.024752212	68031.25	79795.6708	92250	91781.25	72062.5	24218.75	701.5961813	0.129452929	0.752699138	0.032375	52759.25926	66746.58771	81814.81481	61222.22222	78148.14815	29055.55556	1249.709514	0.157175221	0.774425329	0.056740741
352_pm	Nova1 (hu/hu)	35	46	9.2	88.88888889	0	11.11111111	0	97.82608696	0	2.173913043	0	2.111111111	81352.22477	3206.521739	512.4710964	0.017826087	0.015581409	0.759363341	80344.44444	81510.60754	82566.66667	82011.11111	81322.22222	2222.222222	501.8592897	0.010350348	0.758072149	0.0172	NA	NA	NA	NA	NA	NA	NA	NA	NA	NA	55000	74225	102500	58000	90500	47500	990.0023973	0.250979128	0.817466973	0.046
353_pm	Nova1 (hu/hu)	36	597	119.4	79.16666667	3.125	17.70833333	0	78.72696817	3.015075377	17.75544389	0.502512563	5.541666667	70967.82936	11311.55779	1213.989452	0.035165829	0.055313762	0.796830249	68308.51064	71303.20072	74657.44681	72648.93617	70096.80851	6348.93617	1205.62014	0.030178373	0.800592188	0.029093617	69444.44444	82345.93886	93333.33333	92083.33333	75083.33333	23888.88889	471.5602985	0.099181978	0.745112265	0.043	55037.73585	67867.12022	85834.90566	61476.41509	80278.30189	30797.16981	1350.579981	0.156658438	0.787539394	0.059698113
354_pm	Nova1 (hu/hu)	37	299	59.8	90	2	8	0	85.28428094	3.010033445	11.37123746	0.334448161	4.72	73982.12589	7645.48495	1038.403662	0.036682274	0.036667536	0.805921506	72888.23529	74520.56778	76713.72549	75266.66667	74215.68627	3825.490196	1021.291034	0.016918501	0.809162764	0.033741176	61833.33333	75849.35185	88444.44444	81388.88889	62500	26611.11111	910.8360659	0.14997116	0.693279011	0.031555556	57308.82353	69316.6674	87735.29412	61691.17647	83441.17647	30426.47059	1195.50546	0.152027104	0.811687075	0.059352941
355_pm	Nova1 (hu/hu)	38	654	130.8	76.84210526	10.52631579	12.63157895	0	77.21712538	2.905198777	19.41896024	0.458715596	6.189473684	74928.13692	12440.36697	992.1918898	0.038293578	0.05929815	0.79403143	72806.93069	75509.1874	79059.40594	77043.56436	74516.83168	6252.475248	936.0288532	0.027258996	0.788950241	0.032023762	74263.15789	85842.56865	98473.68421	93684.21053	77289.47368	24210.52632	797.4626599	0.101487145	0.762128754	0.041368421	56334.64567	71095.78376	91039.37008	59244.09449	82759.84252	34704.72441	1221.624487	0.177504898	0.818194706	0.061779528
356_pm	Nova1 (hu/hu)	39	226	45.2	90.69767442	2.325581395	6.976744186	0	89.82300885	1.769911504	7.96460177	0.442477876	3.558139535	79571.38513	6336.283186	631.8760945	0.025610619	0.032403252	0.757711563	78354.6798	80012.85088	81955.66502	80376.84729	79938.42365	3600.985222	610.285665	0.017338387	0.756183998	0.022876847	70250	88789.1938	97500	97000	70375	27250	306.4276807	0.121726699	0.699568172	0.04	60111.11111	72957.55309	91111.11111	62888.88889	89750	31000	911.8860199	0.177947219	0.781006871	0.049888889
357_pm	Nova1 (hu/hu)	40	72	14.4	100	0	0	0	98.61111111	1.388888889	0	0	3	81129.51631	3256.944444	614.376625	0.020083333	0.014919615	0.753067974	79725.35211	81149.75868	82612.67606	81661.97183	80704.22535	2887.323944	607.729859	0.013116874	0.754314434	0.019802817	59000	79692.30769	88500	88500	59500	29500	1086.29701	0.142914199	0.664569283	0.04	NA	NA	NA	NA	NA	NA	NA	NA	NA	NA
358_pm	Nova1 (hu/hu)	41	72	14.4	88.88888889	11.11111111	0	0	91.66666667	2.777777778	5.555555556	0	4.333333333	75918.28067	5812.5	770.6817209	0.025694444	0.028728281	0.718123155	74068.18182	75658.40774	77984.84848	77265.15152	74742.42424	3916.666667	783.4786102	0.017489255	0.712350955	0.024333333	70750	83986.53846	92500	92500	70750	21750	611.4903242	0.124228814	0.785148751	0.034	65750	76172.05514	94875	66875	92000	29125	639.128746	0.166421946	0.779851653	0.044
111_het	Nova1 (hu/wt)	1	146	29.2	91.30434783	0	8.695652174	0	92.46575342	0	7.534246575	0	3.695652174	77186.42011	4589.041096	582.5268928	0.024986301	0.021138067	0.783004526	73903.16901	75593.18471	77318.66197	76473.59155	75051.05634	3415.492958	932.7114217	0.016266938	0.792482193	0.027464789	65937.5	78464.08485	94187.5	89062.5	69937.5	28250	556.8141735	0.141926933	0.764832622	0.03675	60687.5	73526.5146	91020.83333	65312.5	86333.33333	30333.33333	1329.642277	0.160834902	0.807877466	0.056583333
113_het	Nova1 (hu/wt)	2	82	16.4	100	0	0	0	92.68292683	3.658536585	3.658536585	0	3.846153846	86147.01679	4969.512195	422.0833875	0.022170732	0.023204272	0.79378119	84671.05263	86156.65502	87519.73684	87157.89474	85782.89474	2848.684211	420.2265638	0.01183004	0.790084881	0.021131579	74000	90796.25668	103166.6667	103166.6667	74166.66667	29166.66667	432.8989656	0.143968273	0.808806538	0.034	70000	81253.60839	104500	70333.33333	102666.6667	34500	458.3073447	0.190587489	0.872395671	0.036666667
132_het	Nova1 (hu/wt)	3	487	97.4	80.26315789	3.947368421	13.15789474	2.631578947	78.02874743	5.133470226	15.40041068	1.437371663	5.592105263	68535.54563	10489.73306	1607.171471	0.041913758	0.053076049	0.783902443	65668.42105	68378.90452	71034.21053	69519.73684	67505.26316	5365.789474	1607.096424	0.025999062	0.783550415	0.036094737	54580	65489.4376	75920	73320	56260	21340	1397.994112	0.123146226	0.759760672	0.04936	55653.33333	70615.94249	86493.33333	63493.33333	82306.66667	30840	1632.062384	0.157711664	0.794333522	0.06424
133_het	Nova1 (hu/wt)	4	179	35.8	96	0	0	4	91.06145251	1.675977654	6.145251397	1.117318436	5.24	77190.74232	8142.458101	871.6773711	0.029642458	0.037162943	0.752088165	74662.57669	77226.40992	79809.81595	78616.56442	75874.23313	5147.239264	849.0866925	0.022584141	0.745597499	0.027472393	69500	79403.8671	96833.33333	86666.66667	71833.33333	27333.33333	1240.37224	0.112482263	0.769317785	0.046	58909.09091	76381.61688	97909.09091	61727.27273	91863.63636	39000	1165.972973	0.1962086	0.831185889	0.051272727
134_het	Nova1 (hu/wt)	5	438	87.6	80.23255814	8.139534884	11.62790698	0	84.01826484	6.392694064	9.132420091	0.456621005	4.162790698	86353.90851	10786.52968	787.1118836	0.028356164	0.048218645	0.764553511	84061.1413	87373.84975	90779.8913	88979.61957	85957.88043	6718.75	738.6270751	0.027866875	0.766022869	0.024516304	77660.71429	87162.72802	98178.57143	96571.42857	79732.14286	20517.85714	770.8177975	0.083277939	0.757967444	0.050785714	59550	77011.53662	98887.5	61525	89675	39337.5	1220.834914	0.201400454	0.755811764	0.0455
135_het	Nova1 (hu/wt)	6	480	96	81.39534884	1.162790698	17.44186047	0	84.16666667	3.541666667	11.04166667	1.25	4.709302326	76717.94032	9573.958333	1276.68468	0.031545833	0.045378328	0.754999726	74726.48515	77768.18319	80846.53465	79472.77228	76404.70297	6120.049505	1202.6007	0.027986698	0.753945093	0.02729703	68735.29412	79221.05513	92411.76471	88794.11765	74764.70588	23676.47059	1244.915541	0.10130421	0.773236499	0.048705882	57047.16981	69290.49093	86462.26415	62188.67925	79377.35849	29415.09434	1814.6595	0.148960299	0.762511818	0.054981132
136_het	Nova1 (hu/wt)	7	255	51	95.91836735	0	4.081632653	0	91.76470588	1.568627451	6.274509804	0.392156863	3.510204082	76358.60332	5245.098039	660.6969697	0.026392157	0.025446733	0.766494595	75117.52137	76602.03225	78354.70085	77301.28205	76623.93162	3237.179487	628.4186883	0.015644701	0.765249585	0.023752137	61875	71183.33333	78375	77875	62625	16500	744.5483085	0.094852375	0.73556596	0.037	64125	74086.90764	93562.5	68125	87875	29437.5	1041.287793	0.139435902	0.791465516	0.061
214_het	Nova1 (hu/wt)	8	128	25.6	68.18181818	13.63636364	13.63636364	4.545454545	82.8125	3.90625	11.71875	1.5625	3.5	69417.03903	6855.46875	844.2523287	0.029046875	0.03736326	0.696260371	68014.15094	69462.58121	70943.39623	69943.39623	69183.96226	2929.245283	751.5242543	0.015665658	0.687353559	0.02409434	62400	72942.10526	79700	79000	62400	17300	446.991639	0.090308942	0.646308424	0.0356	58833.33333	68978.19726	86766.66667	60833.33333	81700	27933.33333	1328.217888	0.158462522	0.756763601	0.0548
216_het	Nova1 (hu/wt)	9	390	78	93.84615385	1.538461538	4.615384615	0	85.12820513	3.076923077	10.51282051	1.282051282	4.553846154	77047.38846	8958.974359	658.249144	0.029328205	0.044259825	0.754946776	75367.46988	77724.11184	80216.86747	78412.6506	77439.75904	4849.39759	599.5335897	0.021798287	0.749291619	0.025090361	68041.66667	80924.22475	95458.33333	89875	68583.33333	27416.66667	691.0353866	0.125486804	0.663194899	0.0405	58012.19512	71013.51082	91073.17073	61219.5122	87634.14634	33060.97561	1049.390412	0.182685632	0.824328689	0.055512195
222_het	Nova1 (hu/wt)	10	737	147.4	75.72815534	6.796116505	16.50485437	0.970873786	73.40569878	2.578018996	22.79511533	1.221166893	6.339805825	73453.02193	13050.88195	1206.044249	0.036968792	0.064585641	0.796131601	72148.79852	74935.12225	78308.68762	76510.16636	73534.19593	6159.889094	1141.571559	0.028831473	0.794746207	0.028946396	60184.21053	72266.96483	87842.10526	86842.10526	62842.10526	27657.89474	997.1518653	0.153734501	0.79316811	0.042842105	56339.28571	68747.22955	88479.16667	62014.88095	82416.66667	32139.88095	1457.354028	0.162668131	0.805356561	0.061083333
223_het	Nova1 (hu/wt)	11	398	79.6	90.16393443	4.918032787	4.918032787	0	82.4120603	3.768844221	12.31155779	1.507537688	5.098360656	78548.65371	10344.22111	1047.647283	0.031482412	0.048114435	0.748177106	76096.03659	78969.74442	82027.43902	80739.32927	77535.06098	5931.402439	1026.969418	0.02619184	0.746953803	0.026310976	69933.33333	83800.99411	94066.66667	93800	72366.66667	24133.33333	549.9571999	0.121528543	0.753507384	0.037733333	61367.34694	74615.24206	93183.67347	66724.4898	86040.81633	31816.32653	1290.429635	0.156499181	0.747589435	0.057102041
225_het	Nova1 (hu/wt)	12	294	58.8	79.62962963	1.851851852	16.66666667	1.851851852	79.93197279	4.081632653	14.96598639	1.020408163	4.462962963	77846.57963	11314.62585	958.9879196	0.029578231	0.053549118	0.785674078	76095.74468	79154.40317	82293.61702	80595.74468	77548.93617	6197.87234	921.6071532	0.027794954	0.783589616	0.023812766	71625	79793.25737	89708.33333	88000	73250	18083.33333	959.5933534	0.086386349	0.770371764	0.042166667	54704.54545	70680.03401	89431.81818	62750	82943.18182	34727.27273	1135.255705	0.170557891	0.800583146	0.054818182
234_het	Nova1 (hu/wt)	13	215	43	94.11764706	0	5.882352941	0	83.72093023	5.581395349	9.76744186	0.930232558	4.647058824	77640.85687	10320.93023	966.7106993	0.031423256	0.050630192	0.78747517	75800	78497.17244	81313.88889	80352.77778	76850	5513.888889	958.7198453	0.025295891	0.78759562	0.027744444	61208.33333	81156.56123	98250	98166.66667	62750	37041.66667	711.6257825	0.193953262	0.786145754	0.0405	55309.52381	69099.9816	88333.33333	63619.04762	81928.57143	33023.80952	1198.62349	0.171594931	0.784567905	0.054190476
236_het	Nova1 (hu/wt)	14	557	111.4	70.73170732	17.07317073	10.97560976	1.219512195	73.60861759	6.822262118	17.59425494	1.97486535	5.890243902	73304.42934	13360.86176	1195.622663	0.036247756	0.065938837	0.789024173	70496.34146	73762.22117	76969.5122	75429.26829	72410.97561	6473.170732	1168.440467	0.03033512	0.791079014	0.029219512	66723.68421	78746.35787	90763.15789	89052.63158	72210.52632	24039.47368	803.9867039	0.125454695	0.773037059	0.034736842	55857.14286	69875.12475	90515.30612	62438.77551	82918.36735	34658.16327	1428.695075	0.174234186	0.787533252	0.061020408
242_het	Nova1 (hu/wt)	15	454	90.8	86.30136986	2.739726027	10.95890411	0	79.29515419	3.964757709	16.07929515	0.660792952	5.315068493	78567.18202	11692.73128	932.0653791	0.033162996	0.056447298	0.778601095	77026.38889	79736.87133	83194.44444	81748.61111	78433.33333	6168.055556	888.7512917	0.027488096	0.774767631	0.026922222	72777.77778	82961.09324	94083.33333	93166.66667	73694.44444	21305.55556	767.5254933	0.114798939	0.741122762	0.043	57794.52055	72128.98099	93123.28767	63130.13699	85869.86301	35328.76712	1184.192274	0.178728717	0.806713336	0.059616438
243_het	Nova1 (hu/wt)	16	386	77.2	89.23076923	0	10.76923077	0	76.94300518	2.849740933	19.43005181	0.777202073	4.892307692	78614.17179	11537.56477	844.3979177	0.03380829	0.052292942	0.77088093	76383.83838	78715.59792	81690.23569	80134.68013	77826.59933	5306.397306	773.7482476	0.023564495	0.765919686	0.027003367	67454.54545	79446.41476	89681.81818	87454.54545	68000	22227.27273	778.5695267	0.107308741	0.749963373	0.044727273	61980	78173.58443	95766.66667	65680	87580	33786.66667	1144.945988	0.154380779	0.793927894	0.056853333
244_het	Nova1 (hu/wt)	17	276	55.2	86.66666667	0	11.66666667	1.666666667	80.79710145	1.449275362	16.30434783	1.449275362	3.833333333	80710.97717	10458.33333	883.0413685	0.030608696	0.048709004	0.813949424	79096.41256	81870.61725	84304.93274	83533.63229	80156.95067	5208.520179	825.3951715	0.023629868	0.818912786	0.026071749	82625	92678.04119	100750	98875	82750	18125	576.1294964	0.079097389	0.810561595	0.043	59866.66667	74511.73108	93277.77778	65644.44444	87377.77778	33411.11111	1147.856547	0.160066856	0.794580483	0.047644444
311_het	Nova1 (hu/wt)	18	629	125.8	71.83098592	2.816901408	22.53521127	2.816901408	68.0445151	3.020667727	27.82193959	1.112877583	8.38028169	71487.06734	14853.73609	1297.383165	0.045294118	0.071001223	0.796496669	67962.61682	70937.93441	74332.94393	72442.75701	69464.95327	6370.327103	1276.170556	0.03046966	0.802228913	0.037425234	65973.68421	75263.54421	87368.42105	83736.84211	71210.52632	21394.73684	1050.190854	0.11482882	0.74890374	0.040210526	58074.28571	72308.87831	92011.42857	63925.71429	84368.57143	33937.14286	1388.543697	0.161654504	0.789372433	0.06376
312_het	Nova1 (hu/wt)	19	683	136.6	80.85106383	5.319148936	13.82978723	0	76.57393851	3.953147877	17.42313324	2.049780381	6.64893617	75466.90822	12862.37189	873.9310079	0.034140556	0.062806722	0.780684846	73481.83556	76672.51721	79920.6501	78408.2218	75435.94646	6438.814532	833.4632661	0.029012151	0.776932807	0.026994264	67407.40741	80552.74273	96425.92593	95611.11111	71185.18519	29018.51852	631.0193476	0.147037396	0.778404891	0.044666667	54592.43697	69419.72808	88903.36134	60260.5042	81352.94118	34310.92437	1104.634775	0.17676726	0.797022078	0.058084034
313_het	Nova1 (hu/wt)	20	465	93	84.05797101	4.347826087	11.5942029	0	80	3.225806452	16.12903226	0.64516129	5.739130435	76784.7923	10256.98925	1378.244755	0.032817204	0.047572459	0.762561444	74684.13978	77219.42338	80052.41935	78643.8172	75893.8172	5368.27957	1315.237803	0.024112385	0.762675342	0.027768817	71366.66667	82950.84337	91133.33333	88300	75233.33333	19766.66667	1152.319123	0.09048768	0.730636949	0.038	60240	73645.88722	91866.66667	64026.66667	83780	31626.66667	1723.935381	0.15164822	0.766891668	0.055413333
314_het	Nova1 (hu/wt)	21	660	132	76.66666667	3.333333333	17.77777778	2.222222222	76.66666667	3.181818182	18.18181818	1.96969697	6.544444444	74012.47118	11841.66667	1427.742127	0.034763636	0.055319069	0.776450056	71260.86957	74319.15892	77264.82213	75839.92095	72685.77075	6003.952569	1427.738451	0.027971861	0.78302413	0.028841897	69380.95238	79322.97459	90357.14286	87928.57143	72523.80952	20976.19048	872.9386654	0.103381591	0.714909539	0.040761905	58170.83333	71982.89444	90316.66667	65629.16667	84129.16667	32145.83333	1500.424638	0.150064369	0.758961805	0.05425
315_het	Nova1 (hu/wt)	22	212	42.4	88.88888889	5.555555556	5.555555556	0	91.50943396	3.773584906	4.716981132	0	3.694444444	76580.29757	8372.641509	779.8994571	0.025066038	0.038771726	0.707930628	73984.53608	76645.06236	79737.1134	78314.43299	75502.57732	5752.57732	764.4028268	0.026219731	0.707462868	0.023690722	58562.5	84347.09821	96437.5	86500	70562.5	37875	668.6150493	0.173622819	0.675732041	0.02725	55000	69110.42023	90600	59550	86850	35600	1169.561612	0.174399562	0.742764058	0.05
317_het	Nova1 (hu/wt)	23	316	63.2	88.52459016	0	9.836065574	1.639344262	84.17721519	0.949367089	14.24050633	0.632911392	4.229508197	78998.92229	8658.227848	732.0254318	0.0285	0.039816464	0.790594916	76609.02256	78760.82289	80541.35338	79193.60902	78054.51128	3932.330827	708.5210136	0.017172922	0.790788808	0.023984962	60500	73752.92398	83000	82000	60833.33333	22500	1292.859759	0.115734881	0.766823689	0.034666667	65188.88889	80672.20848	99600	69977.77778	94444.44444	34411.11111	844.9202104	0.162750487	0.791621184	0.053333333
[truncated: 10 more columns]
