# Supplementary material for: A humanized NOVA1 splicing factor alters mouse vocal communications
Source: Nat Commun. 2025 Feb 18;16:1542. doi: 10.1038/s41467-025-56579-2 (PMC11836289; doi:10.1038/s41467-025-56579-2)
Supplement: Supplementary file 10 — Supplementary Data 8 [file 41467_2025_56579_MOESM10_ESM.xls]

## Sheet: SupplTable8_pup.usv_genotype
genotype	N	total.USV	se	call.rate	se	Sequence.Length	se	Percent.starting.s	se	Percent.starting.d	se	Percent.starting.u	se	Percent.starting.m	se
Nova1 (wt/wt)	40	389.35	30.0217	77.87	6.00434	5.31956	0.204776	81.5707	1.36894	4.11862	0.636301	13.3432	1.11626	0.967533	0.234827
Nova1 (hu/wt)	23	385.522	38.9869	77.1043	7.79737	4.97939	0.254378	84.8057	1.81258	3.61636	0.93316	10.5534	1.20054	1.02454	0.293679
Nova1 (hu/hu)	41	313.463	31.9941	62.6927	6.39883	4.66433	0.175535	85.4299	1.22532	4.11068	0.603939	9.97703	0.991782	0.482368	0.138393
genotype	Percent.composition.s	se	Percent.composition.d	se	Percent.composition.u	se	Percent.composition.m	se	s.Amp	se	d.Amp	se	u.Amp	se	m.Amp	se
Nova1 (wt/wt)	80.3947	1.00417	3.8678	0.307201	14.4729	0.820788	1.2646	0.15349	1057.48	55.004	925.51	57.2492	1271.36	62.5871	1367.59	75.0338
Nova1 (hu/wt)	82.1398	1.38704	3.39802	0.341878	13.4426	1.23907	1.01956	0.127796	946.111	59.8518	840.82	58.1764	1250.42	59.8441	1308.88	128.906
Nova1 (hu/hu)	84.3987	1.13496	3.32695	0.329623	(*1) 11.488	0.882466	(*2) 0.787	0.12144	(*3) 886.067	47.7917	868.531	67.5873	1236.65	61.1331	1335.58	94.2385
					(*1) p=0.045		(*2) p=0.039		(*3) p=0.044
genotype	s.fqVar	se	d.fqVar	se	u.fqVar	se	m.fqVar	se	s.Bw	se	d.Bw	se	u.Bw	se	m.Bw	se
Nova1 (wt/wt)	0.0256442	0.00100211	0.119456	0.00375507	0.165021	0.00312046	0.197972	0.00510002	5483.24	213.246	23900.7	765.856	32840.1	593.41	39667.2	845.428
Nova1 (hu/wt)	0.0240753	0.00110684	0.119309	0.00609243	0.167057	0.00326696	0.185475	0.006844	5280.75	249.465	24158.5	1180.06	33251.4	576.215	39405.6	1355.59
Nova1 (hu/hu)	0.0235521	0.00104557	0.123196	0.0048166	0.167413	0.00366014	0.18009	0.00683641	5077.09	229.327	25400.1	921.959	33047.5	630.102	38902.1	1174.48
genotype	s.Dur	se	d.Dur	se	u.Dur	se	m.Dur	se	s.Purity	se	d.Purity	se	u.Purity	se	m.Purity	se
Nova1 (wt/wt)	0.028283	0.000676738	0.0412567	0.000889563	0.055403	0.00115647	0.0747399	0.00225464	0.777051	0.00369504	0.752495	0.00609161	0.783443	0.00531094	0.786538	0.00625204
Nova1 (hu/wt)	0.0270283	0.000769925	0.0405636	0.00116539	0.0551185	0.00128544	0.0731655	0.00251645	0.770446	0.00619286	0.750969	0.00881424	0.789746	0.00617765	0.77882	0.00660931
Nova1 (hu/hu)	0.0267331	0.000925402	0.0407694	0.00124745	0.0570613	0.00126927	0.0722386	0.00225041	0.764708	0.00660278	0.72912	0.00979631	0.785345	0.00437338	0.775997	0.00709763
