# Supplementary material for: A humanized NOVA1 splicing factor alters mouse vocal communications
Source: Nat Commun. 2025 Feb 18;16:1542. doi: 10.1038/s41467-025-56579-2 (PMC11836289; doi:10.1038/s41467-025-56579-2)
Supplement: Supplementary file 11 — Supplementary Data 9 [file 41467_2025_56579_MOESM11_ESM.xlsx]

## Sheet: Sheet1
Bimodal distribution analysis and tw0 Gaussians fit at maximum frequency of Pup USV
Syllable type	Fqmax	Component (peak weight)	Mean	Sd	Ashman's D score	cutoff (intersection)[kHz]
s	Low	0.56	67275.7	9845.68	2.57096	81
	High	0.44	92589.4	8772.52
d	Low	0.3	69715.5	5724.93	5.11758	82.5
	High	0.7	99013.5	6622.21
u	Low	0.77	87754.8	7730.24	1.60306	97.5
	High	0.23	100147	4258.26
m	Low	0.62	87205.5	7692.13	3.87698	96.5
	High	0.38	101813	3767.82
