# Supplementary material for: A humanized NOVA1 splicing factor alters mouse vocal communications
Source: Nat Commun. 2025 Feb 18;16:1542. doi: 10.1038/s41467-025-56579-2 (PMC11836289; doi:10.1038/s41467-025-56579-2)
Supplement: Supplementary file 12 — Supplementary Data 10 [file 41467_2025_56579_MOESM12_ESM.xlsx]

## Sheet: Sheet1
genotype	Syl	ratio.lowFqmax	sd	se	ratio.highFqmax	sd	se
Nova1 (wt/wt)	d	0.360994	0.259303	0.0420646	0.635278	0.258813	0.041985
Nova1 (hu/wt)		0.272465	0.235844	0.0502821	0.727535	0.235844	0.0502821
Nova1 (hu/hu)		0.253922	0.26866	0.0435825	0.744616	0.268324	0.0435278
Nova1 (wt/wt)	m	0.675919	0.292399	0.0494244	0.324081	0.292399	0.0494244
Nova1 (hu/wt)		(*1) 0.498	0.300929	0.0672898	(*2) 0.502	0.300929	0.0672898
Nova1 (hu/hu)		(**1) 0.407	0.360263	0.0668992	(**2) 0.593	0.360263	0.0668992
Nova1 (wt/wt)	s	0.553396	0.156804	0.0247928	0.432277	0.157543	0.0249098
Nova1 (hu/wt)		0.522075	0.144805	0.030194	0.467228	0.143392	0.0298994
Nova1 (hu/hu)		0.541408	0.154611	0.0241461	0.44211	0.149357	0.0233256
		(*1) p=0.039			(*2) p=0.039
		(**1) p=0.0069			(**2) p=0.0069
