# Supplementary material for: A humanized NOVA1 splicing factor alters mouse vocal communications
Source: Nat Commun. 2025 Feb 18;16:1542. doi: 10.1038/s41467-025-56579-2 (PMC11836289; doi:10.1038/s41467-025-56579-2)
Supplement: Supplementary file 13 — Supplementary Data 11 [file 41467_2025_56579_MOESM13_ESM.csv]

genotype	mouseID	Day	stimulation	syllableType	duration	ISI	fqVariance	purity	amplitude	fqmin	fqmean	fqmax	fqstart	fqend	bandwidth
Nova1 (wt/wt)	wt1	1	LF	d	0.024	2.358	0.126147422	0.534450054	66.05162428	76500	91312.5	102000	102000	76500	25500
Nova1 (wt/wt)	wt1	1	LF	d	0.058	0.074	0.18928856	0.684982076	400.6945529	63500	77586.95652	109000	74000	63500	45500
Nova1 (wt/wt)	wt1	1	LF	d	0.022	0.076	0.143774629	0.812220428	143.8978747	69000	86500	98500	98500	69000	29500
Nova1 (wt/wt)	wt1	1	LF	d	0.054	0.126	0.112872133	0.922894452	576.3453233	67000	71909.09091	94500	86500	70000	27500
Nova1 (wt/wt)	wt1	1	LF	d	0.036	0.07	0.080077284	0.586668085	451.0055044	67000	72136.36364	81500	71000	68000	14500
Nova1 (wt/wt)	wt1	1	LF	d	0.042	0.096	0.040333356	0.759041907	74.95964987	93500	98769.23077	108000	101500	93500	14500
Nova1 (wt/wt)	wt1	1	LF	d	0.05	0.044	0.130423155	0.769029268	270.1697997	79500	94029.41176	109500	107000	79500	30000
Nova1 (wt/wt)	wt1	1	LF	d	0.04	0.052	0.157277882	0.710720093	359.2053292	59500	76941.17647	90000	74500	60000	30500
Nova1 (wt/wt)	wt1	1	LF	d	0.03	0.514	0.084818944	0.716321103	334.6283212	66000	71954.54545	82000	82000	69000	16000
Nova1 (wt/wt)	wt1	1	LF	d	0.03	0.586	0.11011678	0.683930527	393.3154707	66000	73681.81818	87000	86500	69500	21000
Nova1 (wt/wt)	wt1	1	LF	d	0.044	0.068	0.043876982	0.68553174	543.3310503	68000	71382.35294	78000	77500	71000	10000
Nova1 (wt/wt)	wt1	1	LF	d	0.07	0.058	0.131911814	0.778557755	543.2164489	60500	76557.69231	90000	87500	61500	29500
Nova1 (wt/wt)	wt1	1	LF	d	0.058	0.068	0.143695211	0.864740121	680.8249045	56500	66759.25926	79500	79500	59000	23000
Nova1 (wt/wt)	wt1	1	LF	d	0.028	0.116	0.167516302	0.884260637	246.8252762	55000	70269.23077	80500	80500	55000	25500
Nova1 (wt/wt)	wt1	1	LF	d	0.082	0.05	0.1120114	0.783477752	415.8626913	71000	80948.27586	96500	96500	79500	25500
Nova1 (wt/wt)	wt1	1	LF	d	0.042	0.042	0.066017947	0.764166311	585.791773	65000	71416.66667	80500	80500	69500	15500
Nova1 (wt/wt)	wt1	1	LF	d	0.036	0.012	0.188625292	0.609980115	335.9825935	62500	84633.33333	102500	88000	64000	40000
Nova1 (wt/wt)	wt1	1	LF	d	0.148	0.046	0.080169566	0.788427035	975.7630066	51000	65852.45902	80000	64000	64500	29000
Nova1 (wt/wt)	wt1	1	LF	d	0.176	0.056	0.160974148	0.869385618	981.7042718	57500	66068.75	96000	94500	58500	38500
Nova1 (wt/wt)	wt1	1	LF	d	0.08	0.08	0.224699211	0.866423553	434.939776	51500	69242.85714	89000	82500	52000	37500
Nova1 (wt/wt)	wt1	1	LF	d	0.042	0.062	0.134442744	0.800657961	401.2356867	66500	77888.88889	97000	83000	66500	30500
Nova1 (wt/wt)	wt1	1	LF	d	0.048	0.06	0.126994006	0.583522142	872.9137587	59500	71647.05882	82500	82500	61500	23000
Nova1 (wt/wt)	wt1	1	LF	d	0.072	0.06	0.068844295	0.855399864	984.5424577	59500	63516.12903	78000	78000	62500	18500
Nova1 (wt/wt)	wt1	1	LF	d	0.04	0.136	0.121783827	0.729489792	356.5737965	64500	69500	89000	87500	65000	24500
Nova1 (wt/wt)	wt1	1	LF	d	0.034	0.262	0.082497371	0.776746151	405.7496636	65000	72250	78500	76500	66000	13500
Nova1 (wt/wt)	wt1	1	LF	d	0.034	0.074	0.064013117	0.653940805	377.3649529	75000	81909.09091	91500	75000	81500	16500
Nova1 (wt/wt)	wt1	1	LF	d	0.058	0.07	0.084428981	0.74114175	444.7131733	68500	76452.38095	88000	68500	71000	19500
Nova1 (wt/wt)	wt1	1	LF	d	0.112	0.09	0.139829391	0.891294774	875.2847562	54000	73785.71429	83500	79500	79000	29500
Nova1 (wt/wt)	wt1	1	LF	d	0.05	1.08	0.192787204	0.666148265	481.1086603	57000	81138.88889	100500	85000	1.00E+05	43500
Nova1 (wt/wt)	wt1	1	LF	d	0.08	0.06	0.10815518	0.761435643	716.4712079	61000	74900	85500	85000	64000	24500
Nova1 (wt/wt)	wt1	1	LF	d	0.062	0.074	0.091732386	0.828494693	1114.729993	60500	65115.38462	82000	78500	65500	21500
Nova1 (wt/wt)	wt1	1	LF	d	0.04	0.018	0.121811685	0.845174548	1005.835881	59500	66038.46154	83000	78500	63000	23500
Nova1 (wt/wt)	wt1	1	LF	d	0.03	0.084	0.055049613	0.747686519	841.0059491	76000	79625	87500	79500	76000	11500
Nova1 (wt/wt)	wt1	1	LF	d	0.104	0.056	0.150362252	0.679920645	787.0251458	52000	64675	79500	64500	77000	27500
Nova1 (wt/wt)	wt1	1	LF	d	0.14	0.048	0.183534866	0.815838741	848.9528099	50500	70184.21053	89500	84000	55500	39000
Nova1 (wt/wt)	wt1	1	LF	d	0.04	0.054	0.098429546	0.805522746	655.193964	62000	65733.33333	79000	78500	62500	17000
Nova1 (wt/wt)	wt1	1	LF	d	0.08	0.054	0.221976201	0.811962984	1210.750009	59000	67609.375	109000	101500	61500	50000
Nova1 (wt/wt)	wt1	1	LF	d	0.032	0.054	0.166578109	0.834127599	505.1953616	53000	69041.66667	80000	80000	53000	27000
Nova1 (wt/wt)	wt1	1	LF	d	0.048	0.084	0.085335671	0.779846714	747.0493361	55500	68305.55556	78000	70000	65000	22500
Nova1 (wt/wt)	wt1	1	LF	d	0.056	0.132	0.119859269	0.819915436	625.6970501	57000	73260.86957	82500	69000	57000	25500
Nova1 (wt/wt)	wt1	1	LF	d	0.032	0.1	0.109529985	0.747350296	301.1281889	79500	88954.54545	102000	102000	81000	22500
Nova1 (wt/wt)	wt1	1	LF	d	0.122	0.06	0.12579631	0.874662145	553.6025244	68500	78037.03704	95500	95500	69000	27000
Nova1 (wt/wt)	wt1	1	LF	d	0.066	0.07	0.116089204	0.775256987	585.8575022	69000	80148.14815	102000	77000	69000	33000
Nova1 (wt/wt)	wt1	1	LF	d	0.1	0.034	0.125361863	0.781238567	680.0983679	64000	69558.13953	96500	79500	65000	32500
Nova1 (wt/wt)	wt1	1	LF	d	0.05	0.05	0.084563102	0.740162138	458.9104871	77500	85500	98000	84500	95500	20500
Nova1 (wt/wt)	wt1	1	LF	d	0.052	0.04	0.185298852	0.667759411	409.2190501	65500	84750	105000	77000	65500	39500
Nova1 (wt/wt)	wt1	1	LF	d	0.064	0.056	0.150772378	0.894879744	962.4390426	63500	69740	94000	93500	65500	30500
Nova1 (wt/wt)	wt1	1	LF	d	0.062	0.054	0.099620788	0.884471318	740.3907028	64000	73648.14815	86000	77000	66500	22000
Nova1 (wt/wt)	wt1	1	LF	d	0.086	0.054	0.099073323	0.756175418	529.9060265	60000	78117.64706	92000	79500	84000	32000
Nova1 (wt/wt)	wt1	1	LF	d	0.032	0.15	0.147733619	0.869797818	407.4064842	67000	73653.84615	94000	93000	68500	27000
Nova1 (wt/wt)	wt1	1	LF	d	0.028	0.09	0.06677768	0.64636561	238.5679411	82000	89400	96000	96000	83500	14000
Nova1 (wt/wt)	wt1	1	LF	d	0.046	0.012	0.19433046	0.746897607	402.5508995	64500	84735.29412	107500	76500	64500	43000
Nova1 (wt/wt)	wt1	1	LF	d	0.058	0.18	0.244755554	0.690407477	616.5799686	52500	71695.65217	108500	108500	70000	56000
Nova1 (wt/wt)	wt1	1	LF	d	0.132	0.08	0.045320145	0.824074675	1269.327622	61500	68491.80328	79500	62000	67000	18000
Nova1 (wt/wt)	wt1	1	LF	d	0.052	0.08	0.105104868	0.776540144	378.2252831	58500	86931.81818	99000	84000	58500	40500
Nova1 (wt/wt)	wt1	1	LF	d	0.042	0.028	0.180351286	0.648812513	515.8417818	60000	69833.33333	88500	86500	63000	28500
Nova1 (wt/wt)	wt1	1	LF	d	0.06	0.704	0.260124434	0.888664532	402.794606	59500	71160.71429	103500	103500	60500	44000
Nova1 (wt/wt)	wt1	1	LF	d	0.09	0.012	0.124608213	0.677547116	584.7132148	52000	57656.25	71000	69000	52500	19000
Nova1 (wt/wt)	wt1	1	LF	d	0.106	0.04	0.254590539	0.76684185	575.0083735	51500	71109.7561	101500	91500	62000	50000
Nova1 (wt/wt)	wt1	1	LF	d	0.04	0.044	0.172546628	0.76598527	249.7504458	66500	87458.33333	103500	92000	67000	37000
Nova1 (wt/wt)	wt1	1	LF	d	0.098	0.068	0.085514806	0.772501973	1078.827609	56500	66137.5	79500	76500	65500	23000
Nova1 (wt/wt)	wt1	1	LF	d	0.054	0.032	0.13436874	0.738437698	1218.695451	50000	60850	77000	54500	66500	27000
Nova1 (wt/wt)	wt1	1	LF	d	0.042	0.012	0.133819846	0.914419106	791.0012732	50000	66906.25	77500	67500	77500	27500
Nova1 (wt/wt)	wt1	1	LF	d	0.152	0.018	0.068207341	0.784714513	832.3181534	54000	64607.69231	69000	56500	61000	15000
Nova1 (wt/wt)	wt1	1	LF	d	0.04	0.022	0.064021076	0.632061171	440.7271199	76500	82281.25	91000	88000	78500	14500
Nova1 (wt/wt)	wt1	1	LF	d	0.054	0.066	0.151120032	0.73478564	898.7102602	48500	56270.83333	77000	77000	50500	28500
Nova1 (wt/wt)	wt1	1	LF	d	0.11	0.072	0.092296764	0.74747425	1755.625925	53000	68925	79500	66500	65500	26500
Nova1 (wt/wt)	wt1	1	LF	d	0.05	0.012	0.164005591	0.872343379	548.9264512	49000	56795.45455	77500	70000	56000	28500
Nova1 (wt/wt)	wt1	1	LF	d	0.1	0.096	0.112521192	0.676717896	1172.842044	48000	66712.5	78000	68000	48000	30000
Nova1 (wt/wt)	wt1	1	LF	d	0.044	0.084	0.13071363	0.730216248	655.6907254	53500	70111.11111	80500	74500	80500	27000
Nova1 (wt/wt)	wt1	1	LF	d	0.07	0.014	0.096111981	0.702590107	1297.128381	50000	61750	70500	55000	50000	20500
Nova1 (wt/wt)	wt1	1	LF	d	0.128	0.05	0.080010303	0.855670469	550.2250473	44500	77706.89655	84500	77500	84500	40000
Nova1 (wt/wt)	wt1	1	LF	d	0.102	0.058	0.236798595	0.743022701	310.4035959	47000	74162.16216	95500	87500	91500	48500
Nova1 (wt/wt)	wt1	1	LF	m	0.06	0.06	0.167159552	0.817796215	424.17664	54000	75458.33333	87500	87000	86500	33500
Nova1 (wt/wt)	wt1	1	LF	m	0.13	0.038	0.151081425	0.88181971	807.4523912	56500	72206.89655	109500	109500	82000	53000
Nova1 (wt/wt)	wt1	1	LF	m	0.148	0.042	0.219636683	0.772901074	1369.828882	60000	76101.85185	109500	104000	75500	49500
Nova1 (wt/wt)	wt1	1	LF	m	0.054	0.032	0.235499231	0.774243535	526.6972348	60000	82229.16667	109500	108500	78000	49500
Nova1 (wt/wt)	wt1	1	LF	m	0.15	0.052	0.14459659	0.829498276	1057.152255	58500	69838.46154	109500	107500	69500	51000
Nova1 (wt/wt)	wt1	1	LF	m	0.048	0.072	0.162358188	0.78676335	493.4769383	55000	69805.55556	84500	76000	84500	29500
Nova1 (wt/wt)	wt1	1	LF	m	0.076	0.058	0.122169471	0.85053108	579.3970478	57500	64467.74194	85000	84500	75000	27500
Nova1 (wt/wt)	wt1	1	LF	m	0.096	0.064	0.167204355	0.87913992	933.2103697	60500	70628.57143	102500	102500	84000	42000
Nova1 (wt/wt)	wt1	1	LF	m	0.122	0.046	0.14573701	0.777368879	823.0314466	54000	66945.45455	83000	71000	67500	29000
Nova1 (wt/wt)	wt1	1	LF	m	0.086	0.042	0.142986109	0.778236036	761.9477692	52000	63552.63158	76500	68500	71000	24500
Nova1 (wt/wt)	wt1	1	LF	m	0.056	0.07	0.230222314	0.859242501	889.9283945	52000	64395.83333	90500	89500	69000	38500
Nova1 (wt/wt)	wt1	1	LF	m	0.124	0.042	0.146707144	0.77811496	783.3308993	54500	72877.55102	103000	79000	68500	48500
Nova1 (wt/wt)	wt1	1	LF	m	0.12	0.236	0.119551478	0.827991017	868.9906864	50500	65030.61224	84500	78000	79000	34000
Nova1 (wt/wt)	wt1	1	LF	m	0.048	0.038	0.159056272	0.644576521	616.6923577	54500	69500	83000	81500	80500	28500
Nova1 (wt/wt)	wt1	1	LF	m	0.174	0.164	0.125296069	0.905727137	546.9284515	53000	61934.21053	81000	81000	73000	28000
Nova1 (wt/wt)	wt1	1	LF	m	0.102	0.06	0.162862137	0.810787754	456.4272972	56500	76833.33333	108000	77000	80500	51500
Nova1 (wt/wt)	wt1	1	LF	m	0.084	0.042	0.193799503	0.775171847	680.7457047	50000	62100	82500	69500	82000	32500
Nova1 (wt/wt)	wt1	1	LF	m	0.156	0.082	0.079722098	0.741428384	1318.640846	54000	67460.9375	80000	70000	67000	26000
Nova1 (wt/wt)	wt1	1	LF	m	0.11	0.15	0.265132069	0.670275936	346.042526	48500	72034.09091	103500	78000	88000	55000
Nova1 (wt/wt)	wt1	1	LF	m	0.142	0.056	0.128975358	0.831577533	605.3401673	53000	71024.59016	83500	80500	74500	30500
Nova1 (wt/wt)	wt1	1	LF	m	0.108	0.042	0.217779321	0.831667787	481.5151084	53500	72076.92308	102000	102000	68000	48500
Nova1 (wt/wt)	wt1	1	LF	m	0.112	0.04	0.166969432	0.845160846	588.5436439	59000	71233.33333	101500	101500	65000	42500
Nova1 (wt/wt)	wt1	1	LF	m	0.12	0.022	0.143912051	0.698147508	569.1225423	51500	65892.85714	96000	79500	66500	44500
Nova1 (wt/wt)	wt1	1	LF	m	0.206	0.116	0.250213484	0.740647892	1344.817648	47000	63512.04819	104000	67500	50500	57000
Nova1 (wt/wt)	wt1	1	LF	notIDd	0.024	0.226	0.124911366	0.709281379	262.8216946	53500	56166.66667	76000	54000	54000	22500
Nova1 (wt/wt)	wt1	1	LF	notIDd	0.014	0.068	0.205075596	0.655619985	549.0752133	71000	83333.33333	107500	107500	71000	36500
Nova1 (wt/wt)	wt1	1	LF	notIDd	0.026	0.078	0.094831393	0.878359023	635.2913686	73000	80428.57143	89500	73500	89500	16500
Nova1 (wt/wt)	wt1	1	LF	notIDd	0.016	0.074	0.171301028	0.641885214	616.2650742	65500	81857.14286	94000	65500	94000	28500
Nova1 (wt/wt)	wt1	1	LF	notIDd	0.028	0.084	0.09249116	0.778253935	488.6558592	78000	89777.77778	98000	78000	97500	20000
Nova1 (wt/wt)	wt1	1	LF	notIDd	0.024	0.056	0.173116546	0.708661297	673.8192736	74500	90083.33333	106500	74500	106000	32000
Nova1 (wt/wt)	wt1	1	LF	notIDd	0.02	0.078	0.136706364	0.78280882	376.3236392	82000	93285.71429	109000	109000	82500	27000
Nova1 (wt/wt)	wt1	1	LF	notIDd	0.012	3.274	0.147607688	0.542267603	665.6168562	54000	61400	72500	72500	54000	18500
Nova1 (wt/wt)	wt1	1	LF	notIDd	0.022	0.014	0.131276824	0.655749402	768.1836587	54000	63125	72000	71000	56500	18000
Nova1 (wt/wt)	wt1	1	LF	notIDd	0.026	0.108	0.110253795	0.596473136	154.059964	75000	84666.66667	94000	75000	94000	19000
Nova1 (wt/wt)	wt1	1	LF	notIDd	0.016	0.19	0.079760418	0.749060272	685.0033042	72500	76833.33333	85500	72500	85500	13000
Nova1 (wt/wt)	wt1	1	LF	s	0.012	28.98	0.002176279	0.612845485	56.42091608	91500	91900	92000	92000	91500	500
Nova1 (wt/wt)	wt1	1	LF	s	0.014	0.258	0.023052247	0.671334633	161.523654	94000	97000	99000	94000	99000	5000
Nova1 (wt/wt)	wt1	1	LF	s	0.012	0.24	0	0.749942185	180.131204	79500	79500	79500	79500	79500	0
Nova1 (wt/wt)	wt1	1	LF	s	0.018	0.064	0.009882118	0.809804074	291.3783678	79000	80000	81500	79000	81500	2500
Nova1 (wt/wt)	wt1	1	LF	s	0.024	0.158	0.028241939	0.694947546	239.1291278	77500	81150	84000	77500	84000	6500
Nova1 (wt/wt)	wt1	1	LF	s	0.012	0.044	0.0269165	0.637322692	148.3717136	78000	80200	83000	78000	83000	5000
Nova1 (wt/wt)	wt1	1	LF	s	0.014	0.074	0.013272398	0.699070767	156.1586787	81500	82583.33333	84000	81500	84000	2500
Nova1 (wt/wt)	wt1	1	LF	s	0.02	0.158	0.011839314	0.579204199	85.84643837	101500	103312.5	106000	101500	103500	4500
Nova1 (wt/wt)	wt1	1	LF	s	0.036	0.082	0.088106496	0.611572291	199.7155495	79000	92142.85714	99500	79500	99500	20500
Nova1 (wt/wt)	wt1	1	LF	s	0.012	0.27	0.003467708	0.822674683	123.2425928	107500	107900	108500	108000	107500	1000
Nova1 (wt/wt)	wt1	1	LF	s	0.012	0.08	0.00224107	0.715691822	77.50781465	109000	109300	109500	109000	109000	500
Nova1 (wt/wt)	wt1	1	LF	s	0.02	0.694	0.084041726	0.611853091	81.57468453	86000	94642.85714	103500	86500	103000	17500
Nova1 (wt/wt)	wt1	1	LF	s	0.018	1.474	0.023546371	0.707909428	85.11994063	93000	95928.57143	98000	93500	98000	5000
Nova1 (wt/wt)	wt1	1	LF	s	0.012	0.07	0	0.75893533	75.37131559	92500	92500	92500	92500	92500	0
Nova1 (wt/wt)	wt1	1	LF	s	0.012	0.384	0.008265995	0.862440488	102.4006042	88000	88900	90000	88000	90000	2000
Nova1 (wt/wt)	wt1	1	LF	s	0.024	2.076	0.029582966	0.626185026	116.331497	78500	83227.27273	86500	78500	83500	8000
Nova1 (wt/wt)	wt1	1	LF	s	0.034	0.388	0.010973487	0.870179184	179.6498949	84500	85423.07692	87000	85000	84500	2500
Nova1 (wt/wt)	wt1	1	LF	s	0.012	0.124	0.121692558	0.479295413	32.13159323	58000	76400	82500	58000	82500	24500
Nova1 (wt/wt)	wt1	1	LF	s	0.014	3.368	0.002194375	0.78873103	151.6346774	84500	84916.66667	85000	85000	85000	500
Nova1 (wt/wt)	wt1	1	LF	s	0.052	0.242	0.024642565	0.873120784	117.3169878	81500	83775	87500	86500	81500	6000
Nova1 (wt/wt)	wt1	1	LF	s	0.054	0.144	0.089171312	0.783657755	245.5498737	85000	98750	108500	103500	87000	23500
Nova1 (wt/wt)	wt1	1	LF	s	0.056	0.056	0.089025095	0.752979964	918.2967588	57000	69043.47826	84000	73500	58000	27000
Nova1 (wt/wt)	wt1	1	LF	s	0.022	0.1	0.033579905	0.823243683	1033.557013	70000	72350	76000	76000	70000	6000
Nova1 (wt/wt)	wt1	1	LF	s	0.014	0.058	0	0.846487054	255.7589245	73500	73500	73500	73500	73500	0
Nova1 (wt/wt)	wt1	1	LF	s	0.054	0.03	0.044666441	0.842495147	609.9668526	67500	70204.54545	77500	68500	68000	10000
Nova1 (wt/wt)	wt1	1	LF	s	0.016	0.058	0	0.85642581	82.03420348	69500	69500	69500	69500	69500	0
Nova1 (wt/wt)	wt1	1	LF	s	0.03	0.058	0.008961876	0.919751095	326.6904495	67500	68678.57143	69500	67500	69500	2000
Nova1 (wt/wt)	wt1	1	LF	s	0.02	0.064	0.010622651	0.800243	317.3218288	69500	70166.66667	71000	69500	71000	1500
Nova1 (wt/wt)	wt1	1	LF	s	0.032	1.404	0.022054926	0.814778427	258.2422847	66000	69230.76923	71000	66000	70000	5000
Nova1 (wt/wt)	wt1	1	LF	s	0.014	0.69	0.017704876	0.591855007	101.89118	83500	86916.66667	88000	83500	88000	4500
Nova1 (wt/wt)	wt1	1	LF	s	0.012	2.734	0.028756016	0.578842777	52.75015067	91500	93700	97000	91500	97000	5500
Nova1 (wt/wt)	wt1	1	LF	s	0.03	6.854	0.029475201	0.777228908	99.96112739	79000	81863.63636	85000	79000	85000	6000
Nova1 (wt/wt)	wt1	1	LF	s	0.012	0.34	0.022613065	0.715682116	168.2765438	76000	79600	80500	76000	80500	4500
Nova1 (wt/wt)	wt1	1	LF	s	0.02	0.322	0.021649985	0.73272987	170.9017737	79000	80625	84000	79000	81000	5000
Nova1 (wt/wt)	wt1	1	LF	s	0.024	0.076	0.033752584	0.83963268	196.9216319	70500	73277.77778	76500	76500	70500	6000
Nova1 (wt/wt)	wt1	1	LF	s	0.016	0.08	0.044417996	0.686607167	156.822115	72500	76785.71429	80500	72500	80500	8000
Nova1 (wt/wt)	wt1	1	LF	s	0.026	0.07	0.010603271	0.825740896	229.3696214	78500	79045.45455	81000	80500	78500	2500
Nova1 (wt/wt)	wt1	1	LF	s	0.026	0.072	0.053204123	0.722036423	362.92118	72000	76000	82000	72500	82000	10000
Nova1 (wt/wt)	wt1	1	LF	s	0.026	0.048	0.006248698	0.84141829	188.5408563	77500	78400	79500	78000	78500	2000
Nova1 (wt/wt)	wt1	1	LF	s	0.024	0.06	0.06638238	0.768921862	299.3278478	71000	77611.11111	83000	71000	83000	12000
Nova1 (wt/wt)	wt1	1	LF	s	0.026	0.052	0.104775676	0.729442361	248.5502424	76000	88136.36364	1.00E+05	76000	1.00E+05	24000
Nova1 (wt/wt)	wt1	1	LF	s	0.042	0.352	0.020160421	0.851587238	238.1534493	78000	83315.78947	85500	78000	82500	7500
Nova1 (wt/wt)	wt1	1	LF	s	0.018	0.316	0.03254499	0.667325193	176.3770018	80000	85285.71429	87500	80000	87500	7500
Nova1 (wt/wt)	wt1	1	LF	s	0.014	0.066	0.007438683	0.813845079	150.9247609	83000	83833.33333	85000	83000	85000	2000
Nova1 (wt/wt)	wt1	1	LF	s	0.018	0.156	0.010016674	0.870834179	140.188818	81000	81928.57143	83000	81000	83000	2000
Nova1 (wt/wt)	wt1	1	LF	s	0.016	0.07	0.036669889	0.739068384	441.8758173	71500	73142.85714	78500	71500	78500	7000
Nova1 (wt/wt)	wt1	1	LF	s	0.012	0.314	0.018900179	0.740695196	449.6153784	75500	77400	79500	75500	79500	4000
Nova1 (wt/wt)	wt1	1	LF	s	0.018	0.148	0.008894425	0.913780461	358.3012733	78500	79500	80500	78500	80500	2000
Nova1 (wt/wt)	wt1	1	LF	s	0.042	0.282	0.067482672	0.743342295	208.7748624	78500	85647.05882	94000	80500	78500	15500
Nova1 (wt/wt)	wt1	1	LF	s	0.032	0.14	0.046859253	0.778596174	355.7752876	74000	78142.85714	83500	75500	77500	9500
Nova1 (wt/wt)	wt1	1	LF	s	0.054	0.016	0.064536584	0.780786232	850.7338632	80000	84630.43478	95500	95500	83500	15500
Nova1 (wt/wt)	wt1	1	LF	s	0.024	0.016	0.012530685	0.937727326	981.703394	74000	75045.45455	76500	74500	76500	2500
Nova1 (wt/wt)	wt1	1	LF	s	0.046	0.052	0.045373509	0.858103624	278.7689304	77500	82894.73684	87500	85500	77500	10000
Nova1 (wt/wt)	wt1	1	LF	s	0.076	0.018	0.048192833	0.825449628	1926.010685	62000	68984.84848	76500	65000	62500	14500
Nova1 (wt/wt)	wt1	1	LF	s	0.022	0.02	0.035382572	0.826399011	350.9263054	85000	91100	94000	93000	85000	9000
Nova1 (wt/wt)	wt1	1	LF	s	0.042	0.046	0.04705133	0.845881426	823.8611254	69500	72027.77778	79500	79500	70000	10000
Nova1 (wt/wt)	wt1	1	LF	s	0.018	0.092	0.004591602	0.919120578	636.1696712	76500	77000	77500	76500	77000	1000
Nova1 (wt/wt)	wt1	1	LF	s	0.042	0.162	0.020060447	0.892433197	769.5327414	75000	77444.44444	79000	76500	78500	4000
Nova1 (wt/wt)	wt1	1	LF	s	0.026	0.098	0.014061064	0.829993532	432.7554137	77000	78791.66667	80500	79500	77500	3500
Nova1 (wt/wt)	wt1	1	LF	s	0.012	0.172	0.00209205	0.917093594	237.179943	95500	95600	96000	95500	96000	500
Nova1 (wt/wt)	wt1	1	LF	s	0.034	1.638	0.037464888	0.813806309	632.1702788	76500	81466.66667	84500	76500	83500	8000
Nova1 (wt/wt)	wt1	1	LF	s	0.012	0.092	0.006939064	0.928867318	120.9633694	104500	105900	106500	104500	106500	2000
Nova1 (wt/wt)	wt1	1	LF	s	0.032	0.066	0.012358678	0.850884696	273.6513375	68500	70333.33333	71500	71500	71500	3000
Nova1 (wt/wt)	wt1	1	LF	s	0.016	0.154	0.005158048	0.767080583	152.0861607	106000	107166.6667	107500	107500	107000	1500
Nova1 (wt/wt)	wt1	1	LF	s	0.038	0.064	0.038305221	0.746746961	733.1806604	75500	78558.82353	84000	75500	78500	8500
Nova1 (wt/wt)	wt1	1	LF	s	0.014	0.102	0.014500333	0.687128874	160.7863041	80500	83083.33333	84000	80500	83000	3500
Nova1 (wt/wt)	wt1	1	LF	s	0.03	3.024	0.02739594	0.833274941	296.5968661	75500	78500	81500	81500	76000	6000
Nova1 (wt/wt)	wt1	1	LF	s	0.014	0.078	0.010224478	0.648147115	314.8185947	101500	103416.6667	104500	103000	101500	3000
Nova1 (wt/wt)	wt1	1	LF	s	0.032	0.064	0.018843795	0.857213141	171.1597221	89000	92208.33333	94000	89000	92000	5000
Nova1 (wt/wt)	wt1	1	LF	s	0.028	0.06	0.038958387	0.723578498	212.4440681	79000	84900	87500	79000	87000	8500
Nova1 (wt/wt)	wt1	1	LF	s	0.044	0.054	0.036192846	0.750194675	257.4921706	78000	82575	86500	79500	84000	8500
Nova1 (wt/wt)	wt1	1	LF	s	0.032	0.062	0.044482561	0.676836729	438.4597633	76500	81250	85500	76500	84000	9000
Nova1 (wt/wt)	wt1	1	LF	s	0.046	0.14	0.020604152	0.881864054	439.9860516	79500	85261.90476	87000	79500	87000	7500
Nova1 (wt/wt)	wt1	1	LF	s	0.032	0.144	0.055599175	0.759385905	423.4332278	71500	77785.71429	83500	71500	83500	12000
Nova1 (wt/wt)	wt1	1	LF	s	0.016	0.134	0.017315642	0.710839978	153.9356118	76500	77750	79500	76500	78000	3000
Nova1 (wt/wt)	wt1	1	LF	s	0.032	0.184	0.016199208	0.840707069	491.3456315	75500	76500	80000	75500	80000	4500
Nova1 (wt/wt)	wt1	1	LF	s	0.018	1.082	0.038439629	0.690981396	580.9842919	69500	74562.5	78000	78000	69500	8500
Nova1 (wt/wt)	wt1	1	LF	s	0.046	0.05	0.036925419	0.759313061	213.2425114	80000	84421.05263	88500	81000	83000	8500
Nova1 (wt/wt)	wt1	1	LF	s	0.034	0.06	0.088259047	0.615778275	281.6085545	72500	87153.84615	97000	72500	95500	24500
Nova1 (wt/wt)	wt1	1	LF	s	0.04	0.126	0.118643531	0.76037125	572.9802127	54500	78911.76471	86000	76500	86000	31500
Nova1 (wt/wt)	wt1	1	LF	s	0.04	0.422	0.032921157	0.695729746	336.0175428	76500	82705.88235	87000	76500	81500	10500
Nova1 (wt/wt)	wt1	1	LF	s	0.016	1.096	0.027627411	0.549522347	209.6019065	81000	84571.42857	87500	82000	87500	6500
Nova1 (wt/wt)	wt1	1	LF	s	0.014	0.158	0.042226816	0.521972036	198.9425257	77500	81583.33333	85000	77500	85000	7500
Nova1 (wt/wt)	wt1	1	LF	s	0.022	0.058	0.00228833	0.901417069	200.5333394	87000	87400	87500	87000	87500	500
Nova1 (wt/wt)	wt1	1	LF	s	0.016	0.066	0.01246704	0.738043446	424.0420695	67500	68166.66667	70000	68000	67500	2500
Nova1 (wt/wt)	wt1	1	LF	s	0.018	0.062	0.015712185	0.774433672	737.6896263	83000	84071.42857	86000	83000	86000	3000
Nova1 (wt/wt)	wt1	1	LF	s	0.03	0.062	0.027317493	0.835513021	679.8935863	65500	68416.66667	70500	65500	70500	5000
Nova1 (wt/wt)	wt1	1	LF	s	0.032	0.044	0.005913479	0.83797323	454.0798475	67000	67583.33333	68000	67000	68000	1000
Nova1 (wt/wt)	wt1	1	LF	s	0.03	0.06	0.028013793	0.768855285	584.5779996	64000	66545.45455	68500	64000	66000	4500
Nova1 (wt/wt)	wt1	1	LF	s	0.022	0.06	0.007846843	0.739129346	569.0049903	66000	67166.66667	68000	66000	68000	2000
Nova1 (wt/wt)	wt1	1	LF	s	0.022	0.152	0.007559961	0.856905889	306.3956055	68000	69050	69500	68000	69000	1500
Nova1 (wt/wt)	wt1	1	LF	s	0.016	0.064	0.01593547	0.706413738	489.5121335	65500	66785.71429	68000	66000	65500	2500
Nova1 (wt/wt)	wt1	1	LF	s	0.012	0.062	0.004561003	0.946536085	163.3500773	87000	87700	88000	87000	88000	1000
Nova1 (wt/wt)	wt1	1	LF	s	0.04	0.028	0.037057941	0.552837937	290.1780062	77500	81454.54545	86500	77500	79500	9000
Nova1 (wt/wt)	wt1	1	LF	s	0.036	0.332	0.049475449	0.795122927	644.6259051	77000	81088.23529	87500	77500	85500	10500
Nova1 (wt/wt)	wt1	1	LF	s	0.086	0.056	0.071988183	0.824242001	649.5998782	58000	62675	71000	69500	58500	13000
Nova1 (wt/wt)	wt1	1	LF	s	0.102	0.046	0.101246618	0.864178501	1468.997292	59500	69325.5814	78000	77500	60500	18500
Nova1 (wt/wt)	wt1	1	LF	s	0.048	0.052	0.021456188	0.816735556	1122.639375	64500	67700	69500	64500	68500	5000
Nova1 (wt/wt)	wt1	1	LF	s	0.046	0.086	0.149831064	0.780776713	617.6363728	53000	73868.42105	82500	75500	82500	29500
Nova1 (wt/wt)	wt1	1	LF	s	0.014	0.016	0.015128563	0.758604903	261.2854244	86500	89500	90500	86500	90000	4000
Nova1 (wt/wt)	wt1	1	LF	s	0.014	0.014	0.030237614	0.71139666	263.2464734	100500	106166.6667	108500	108500	100500	8000
Nova1 (wt/wt)	wt1	1	LF	s	0.046	0.09	0.042725563	0.83349297	331.6673816	76000	80525	85000	84500	76500	9000
Nova1 (wt/wt)	wt1	1	LF	s	0.014	0.034	0.002155813	0.848969188	227.3506983	109000	109333.3333	109500	109000	109000	500
Nova1 (wt/wt)	wt1	1	LF	s	0.012	0.016	0.008166599	0.862226047	958.1139933	71000	71400	72500	72500	71500	1500
Nova1 (wt/wt)	wt1	1	LF	s	0.024	0.074	0.004500169	0.911636341	486.1961856	66500	67000	67500	67000	67000	1000
Nova1 (wt/wt)	wt1	1	LF	s	0.034	0.23	0.031695787	0.821886798	487.279524	79500	82718.75	86500	81500	86500	7000
Nova1 (wt/wt)	wt1	1	LF	s	0.026	0.076	0.018215803	0.885763017	163.8762554	87000	88050	90500	90500	87000	3500
Nova1 (wt/wt)	wt1	1	LF	s	0.07	0.246	0.054816122	0.64411388	319.7807916	79500	89178.57143	96500	79500	82500	17000
Nova1 (wt/wt)	wt1	1	LF	s	0.028	0.072	0.039435248	0.842668713	465.1707857	72000	76318.18182	79000	72000	79000	7000
Nova1 (wt/wt)	wt1	1	LF	s	0.016	0.144	0.004208745	0.855903737	264.4817372	82500	83142.85714	83500	82500	83000	1000
Nova1 (wt/wt)	wt1	1	LF	s	0.036	0.074	0.013455679	0.832373598	449.2087774	67500	68705.88235	70500	70500	68500	3000
Nova1 (wt/wt)	wt1	1	LF	s	0.014	0.07	0.005243588	0.882033298	191.6677811	85000	85583.33333	86000	86000	85000	1000
Nova1 (wt/wt)	wt1	1	LF	s	0.04	0.156	0.10312828	0.713969137	312.3210527	81500	95214.28571	107500	81500	107500	26000
Nova1 (wt/wt)	wt1	1	LF	s	0.022	1.8	0.012379575	0.586259591	230.0511632	82000	83214.28571	85000	82000	82500	3000
Nova1 (wt/wt)	wt1	1	LF	s	0.034	0.076	0.02892529	0.769147404	204.5976891	102000	106392.8571	109500	102000	109500	7500
Nova1 (wt/wt)	wt1	1	LF	s	0.02	0.012	0.013341637	0.753272228	187.4370476	103500	106000	107000	106500	103500	3500
Nova1 (wt/wt)	wt1	1	LF	s	0.016	0.046	0.014173599	0.530103189	586.044183	75500	76428.57143	79000	79000	75500	3500
Nova1 (wt/wt)	wt1	1	LF	s	0.028	0.018	0.023046981	0.819609817	281.6859375	99500	103250	106000	101500	99500	6500
Nova1 (wt/wt)	wt1	1	LF	s	0.016	0.06	0.00935401	0.775557458	336.9965548	78500	79357.14286	80000	80000	80000	1500
Nova1 (wt/wt)	wt1	1	LF	s	0.012	0.188	0.006078138	0.739394798	400.9593841	80000	80600	81000	80000	81000	1000
Nova1 (wt/wt)	wt1	1	LF	s	0.034	0.038	0.099015959	0.743138148	471.1108841	58500	61566.66667	77000	60500	58500	18500
Nova1 (wt/wt)	wt1	1	LF	s	0.072	0.042	0.075089132	0.786670214	902.7915114	57500	63258.06452	70000	68500	58000	12500
Nova1 (wt/wt)	wt1	1	LF	s	0.148	0.07	0.105956731	0.82943496	651.3581229	56000	78945.3125	90500	75000	81500	34500
Nova1 (wt/wt)	wt1	1	LF	s	0.054	0.102	0.093505331	0.701111269	236.9545889	83000	96441.17647	106500	83000	106500	23500
Nova1 (wt/wt)	wt1	1	LF	s	0.07	0.066	0.078230163	0.841753276	932.2888678	59500	64448.27586	83000	70500	62500	23500
Nova1 (wt/wt)	wt1	1	LF	s	0.024	0.016	0.05072962	0.663121427	613.1475911	76000	81300	86000	76000	86000	10000
Nova1 (wt/wt)	wt1	1	LF	s	0.014	0.014	0	0.942328149	536.8248413	79500	79500	79500	79500	79500	0
Nova1 (wt/wt)	wt1	1	LF	s	0.17	0.072	0.071196448	0.861931075	1369.923678	53000	64777.77778	72500	71000	64500	19500
Nova1 (wt/wt)	wt1	1	LF	s	0.03	0.016	0.049822545	0.89713694	828.2345069	60000	66038.46154	68500	60000	68500	8500
Nova1 (wt/wt)	wt1	1	LF	s	0.084	0.05	0.096241881	0.776529216	1041.621442	51500	60875	81500	52000	53500	30000
Nova1 (wt/wt)	wt1	1	LF	s	0.054	0.058	0.015869132	0.760879997	589.5863182	68000	69420	72000	68500	69500	4000
Nova1 (wt/wt)	wt1	1	LF	s	0.032	0.044	0.026912522	0.764786598	558.1766986	62000	64000	66000	62000	65500	4000
Nova1 (wt/wt)	wt1	1	LF	s	0.106	0.038	0.101580122	0.872025102	1259.009434	53000	63914.89362	71000	68000	53500	18000
Nova1 (wt/wt)	wt1	1	LF	s	0.032	0.068	0.012833492	0.877199739	574.7092992	82500	83857.14286	85500	83000	85000	3000
Nova1 (wt/wt)	wt1	1	LF	s	0.02	0.092	0.004346975	0.912068424	199.1903556	105000	105388.8889	106000	105500	106000	1000
Nova1 (wt/wt)	wt1	1	LF	s	0.034	0.228	0.081799952	0.883543427	850.3619854	79000	85464.28571	96000	79000	96000	17000
Nova1 (wt/wt)	wt1	1	LF	s	0.018	0.068	0.008454184	0.849656427	250.2910824	81500	83312.5	84000	81500	84000	2500
Nova1 (wt/wt)	wt1	1	LF	s	0.022	0.124	0.005674568	0.69086584	108.5105358	94000	94900	95500	94500	95500	1500
Nova1 (wt/wt)	wt1	1	LF	s	0.028	0.1	0.084887985	0.775810002	331.8514248	83000	91227.27273	100500	83000	100500	17500
Nova1 (wt/wt)	wt1	1	LF	s	0.106	0.056	0.167633303	0.680853636	550.0525921	52500	62914.63415	84500	59500	84500	32000
Nova1 (wt/wt)	wt1	1	LF	s	0.036	0.064	0.018931662	0.972311484	357.4526256	74000	77000	78000	77500	74000	4000
Nova1 (wt/wt)	wt1	1	LF	s	0.05	0.052	0.016714363	0.852690747	686.6809673	67000	70181.81818	71000	67500	70500	4000
Nova1 (wt/wt)	wt1	1	LF	s	0.014	0.012	0.015673981	0.630135424	440.6193755	78000	79750	81000	78000	80500	3000
Nova1 (wt/wt)	wt1	1	LF	s	0.068	0.064	0.123990022	0.848234476	556.709228	60000	63900	92500	66500	61000	32500
Nova1 (wt/wt)	wt1	1	LF	s	0.036	0.066	0.017255701	0.767308868	339.4228932	78500	81029.41176	82500	81500	82000	4000
Nova1 (wt/wt)	wt1	1	LF	s	0.012	1.06	0	0.945463993	198.8169609	85000	85000	85000	85000	85000	0
Nova1 (wt/wt)	wt1	1	LF	s	0.012	0.09	0.003168809	0.941976467	592.105384	77000	77300	77500	77500	77000	500
Nova1 (wt/wt)	wt1	1	LF	s	0.078	0.076	0.043181579	0.882820713	342.7364524	72500	80531.25	85000	72500	81500	12500
Nova1 (wt/wt)	wt1	1	LF	s	0.018	0.03	0.014176856	0.609676956	426.8815386	79500	80928.57143	82500	79500	80500	3000
Nova1 (wt/wt)	wt1	1	LF	s	0.068	0.062	0.08088962	0.768262558	885.9200014	67500	75920	84000	82000	84000	16500
Nova1 (wt/wt)	wt1	1	LF	s	0.036	0.072	0.049801849	0.836780085	727.0530382	70500	74958.33333	79500	76000	79500	9000
Nova1 (wt/wt)	wt1	1	LF	s	0.012	2.136	0.010984259	0.703131433	252.9180569	88000	89200	90000	88000	90000	2000
Nova1 (wt/wt)	wt1	1	LF	s	0.022	1.314	0.008049088	0.862126086	257.1482332	72500	73500	74500	72500	73500	2000
Nova1 (wt/wt)	wt1	1	LF	s	0.03	0.404	0.044665024	0.799757066	417.1822556	75000	81041.66667	84000	75000	84000	9000
Nova1 (wt/wt)	wt1	1	LF	s	0.016	0.054	0.003235786	0.776114679	406.902937	54000	54071.42857	54500	54500	54000	500
Nova1 (wt/wt)	wt1	1	LF	s	0.034	0.06	0.011421645	0.8795355	387.7517303	67000	67566.66667	69000	68500	67000	2000
Nova1 (wt/wt)	wt1	1	LF	s	0.038	1.066	0.025487666	0.80162127	423.3841137	70500	73687.5	75500	72500	75000	5000
Nova1 (wt/wt)	wt1	1	LF	s	0.014	7.752	0.025889493	0.80277921	363.8478463	71500	72833.33333	75500	75500	71500	4000
Nova1 (wt/wt)	wt1	1	LF	s	0.016	0.112	0.002309469	0.592044439	121.5667427	108000	108250	108500	108000	108500	500
Nova1 (wt/wt)	wt1	1	LF	s	0.012	0.14	0.01603969	0.701711755	138.0311204	105500	106900	109000	109000	105500	3500
Nova1 (wt/wt)	wt1	1	LF	s	0.026	0.058	0.034077025	0.927046244	341.2857549	87500	91500	95000	87500	94000	7500
Nova1 (wt/wt)	wt1	1	LF	s	0.02	0.072	0.011290489	0.708535557	519.367242	81000	82000	83500	81500	81000	2500
Nova1 (wt/wt)	wt1	1	LF	s	0.03	0.056	0.06280139	0.751987453	571.151969	72500	80875	86500	72500	86000	14000
Nova1 (wt/wt)	wt1	1	LF	s	0.024	0.066	0.01592817	0.776038968	337.3010456	78500	80400	83000	78500	83000	4500
Nova1 (wt/wt)	wt1	1	LF	s	0.024	0.066	0.029125133	0.694694878	527.1068942	76500	78500	81500	76500	81500	5000
Nova1 (wt/wt)	wt1	1	LF	s	0.02	0.056	0.033609105	0.634623358	679.2095787	60000	62333.33333	66000	62000	60500	6000
Nova1 (wt/wt)	wt1	1	LF	s	0.022	0.058	0.011738769	0.806596526	1410.103702	60500	62600	63000	63000	60500	2500
Nova1 (wt/wt)	wt1	1	LF	s	0.06	0.03	0.054076245	0.768771197	1070.054033	51500	65037.03704	69500	51500	65000	18000
Nova1 (wt/wt)	wt1	1	LF	s	0.042	0.05	0.031200763	0.846777542	409.1967387	76500	80882.35294	84500	76500	82000	8000
Nova1 (wt/wt)	wt1	1	LF	s	0.03	0.12	0.01640026	0.715327898	304.189068	82000	84230.76923	86500	83500	83500	4500
Nova1 (wt/wt)	wt1	1	LF	s	0.042	0.038	0.033074319	0.826133141	821.3438048	63500	67052.63158	69000	64000	69000	5500
Nova1 (wt/wt)	wt1	1	LF	s	0.052	0.04	0.035865493	0.851818606	342.4261152	79500	83869.56522	88500	79500	84000	9000
Nova1 (wt/wt)	wt1	1	LF	s	0.046	0.042	0.027160089	0.811719903	397.7904152	79500	82977.27273	85500	79500	82500	6000
Nova1 (wt/wt)	wt1	1	LF	s	0.032	0.04	0.022094618	0.757566161	406.1944016	78000	81300	83500	78000	83500	5500
Nova1 (wt/wt)	wt1	1	LF	s	0.018	0.152	0.027766506	0.513016536	304.409448	79500	83375	86000	79500	86000	6500
Nova1 (wt/wt)	wt1	1	LF	s	0.066	0.038	0.045464685	0.826927016	747.0795097	71000	78258.06452	84500	71000	83000	13500
Nova1 (wt/wt)	wt1	1	LF	s	0.116	0.042	0.100554933	0.823806543	973.3218834	52000	61081.81818	69000	67000	52500	17000
Nova1 (wt/wt)	wt1	1	LF	s	0.068	0.036	0.072847286	0.829908292	785.7252988	50500	60766.66667	67000	63500	50500	16500
Nova1 (wt/wt)	wt1	1	LF	s	0.05	0.04	0.028965827	0.777535884	400.9543041	72000	75895.83333	78500	78500	72000	6500
Nova1 (wt/wt)	wt1	1	LF	s	0.024	0.054	0.010608642	0.865895123	406.5236321	77500	78772.72727	79500	77500	79000	2000
Nova1 (wt/wt)	wt1	1	LF	s	0.036	0.046	0.01882575	0.735597399	234.2500139	82000	84100	86500	82500	84000	4500
Nova1 (wt/wt)	wt1	1	LF	s	0.028	0.148	0.023065289	0.735100987	463.1170837	62000	63846.15385	66000	62000	63000	4000
Nova1 (wt/wt)	wt1	1	LF	s	0.036	0.07	0.031210986	0.726929163	518.3522957	58500	61615.38462	65000	62500	60000	6500
Nova1 (wt/wt)	wt1	1	LF	s	0.062	0.036	0.086531764	0.752886078	1359.037352	62000	68666.66667	77000	76500	62500	15000
Nova1 (wt/wt)	wt1	1	LF	s	0.044	0.034	0.006365883	0.886001419	904.9961566	64000	65125	66000	64000	65500	2000
Nova1 (wt/wt)	wt1	1	LF	s	0.052	0.022	0.002635046	0.867940796	427.2932066	75500	75900	76000	76000	76000	500
Nova1 (wt/wt)	wt1	1	LF	s	0.036	0.036	0.006550925	0.899907248	237.1198216	77000	78794.11765	79500	77000	78500	2500
Nova1 (wt/wt)	wt1	1	LF	s	0.052	0.04	0.037660729	0.795573415	852.6895234	60500	65260.86957	68500	64500	63500	8000
Nova1 (wt/wt)	wt1	1	LF	s	0.044	0.228	0.120310438	0.881010751	565.7754057	53500	74925	79500	79000	79000	26000
Nova1 (wt/wt)	wt1	1	LF	s	0.02	0.44	0.004750594	0.88685467	576.3619198	70000	70166.66667	71000	70000	71000	1000
Nova1 (wt/wt)	wt1	1	LF	s	0.026	0.046	0.051573986	0.834367824	261.609692	83500	86954.54545	93500	83500	92500	10000
Nova1 (wt/wt)	wt1	1	LF	s	0.05	0.15	0.028784832	0.856392176	582.5196378	65500	67270.83333	71500	71500	65500	6000
Nova1 (wt/wt)	wt1	1	LF	s	0.018	0.208	0.026870157	0.736681377	698.8687677	74500	76687.5	79500	75500	79500	5000
Nova1 (wt/wt)	wt1	1	LF	s	0.026	0.098	0.07638746	0.820190774	842.0629873	71500	75833.33333	84000	71500	84000	12500
Nova1 (wt/wt)	wt1	1	LF	s	0.02	0.012	0.015344638	0.797944171	469.6550074	72500	73666.66667	75000	72500	74500	2500
Nova1 (wt/wt)	wt1	1	LF	s	0.038	0.162	0.091714304	0.739276884	609.828874	60500	68233.33333	75000	60500	75000	14500
Nova1 (wt/wt)	wt1	1	LF	s	0.026	0.1	0.047782434	0.836190506	223.8411411	79500	83850	88500	86000	79500	9000
Nova1 (wt/wt)	wt1	1	LF	s	0.028	0.804	0.0153542	0.826770752	325.8264871	83000	84576.92308	87000	83500	87000	4000
Nova1 (wt/wt)	wt1	1	LF	s	0.018	0.08	0.029972168	0.698810211	482.66913	73500	76928.57143	79500	73500	77000	6000
Nova1 (wt/wt)	wt1	1	LF	s	0.012	0.216	0.01348947	0.634071445	826.7698249	74500	75600	77000	74500	77000	2500
Nova1 (wt/wt)	wt1	1	LF	s	0.012	0.014	0.020460995	0.729161843	984.2227237	79000	80900	83500	79000	83500	4500
Nova1 (wt/wt)	wt1	1	LF	s	0.018	0.064	0.00382138	0.805847489	234.5181303	78000	78437.5	79000	78500	78500	1000
Nova1 (wt/wt)	wt1	1	LF	s	0.018	0.012	0.011519741	0.845729068	729.4481644	54000	55062.5	55500	55500	54000	1500
Nova1 (wt/wt)	wt1	1	LF	s	0.016	0.064	0.003708888	0.733984978	440.3211252	66500	66714.28571	67000	67000	66500	500
Nova1 (wt/wt)	wt1	1	LF	s	0.05	0.054	0.204927409	0.765516043	664.5389211	54500	66236.84211	105000	61000	54500	50500
Nova1 (wt/wt)	wt1	1	LF	s	0.038	0.052	0.035195157	0.830425898	474.8789521	73000	75194.44444	80500	80500	73500	7500
Nova1 (wt/wt)	wt1	1	LF	s	0.012	0.016	0.004568568	0.79091256	711.1177968	81500	81900	82500	81500	82000	1000
Nova1 (wt/wt)	wt1	1	LF	s	0.102	0.038	0.07281414	0.875981112	1548.156838	58500	65363.63636	73000	73000	59000	14500
Nova1 (wt/wt)	wt1	1	LF	s	0.058	0.048	0.037944317	0.7302228	511.0880478	78000	81240	87500	79000	78500	9500
Nova1 (wt/wt)	wt1	1	LF	s	0.166	0.074	0.123857157	0.812012546	891.4800643	51500	60891.89189	82500	62500	52500	31000
Nova1 (wt/wt)	wt1	1	LF	s	0.014	0.042	0.009547033	0.747977509	246.4801755	78500	80000	80500	80500	79500	2000
Nova1 (wt/wt)	wt1	1	LF	s	0.044	0.062	0.051897066	0.782418392	358.5734951	81500	83527.77778	101000	82500	82000	19500
Nova1 (wt/wt)	wt1	1	LF	s	0.024	0.05	0.002811558	0.843656151	445.2341303	68500	68590.90909	69000	69000	68500	500
Nova1 (wt/wt)	wt1	1	LF	s	0.022	0.04	0.026743522	0.857774595	544.2663911	77000	78555.55556	82000	77000	82000	5000
Nova1 (wt/wt)	wt1	1	LF	s	0.078	0.058	0.058322531	0.873906205	805.0222349	64500	67735.29412	78500	78500	66000	14000
Nova1 (wt/wt)	wt1	1	LF	s	0.012	0.014	0.00289196	0.661988423	254.6775854	84500	84700	85000	85000	84500	500
Nova1 (wt/wt)	wt1	1	LF	s	0.018	0.06	0.003432184	0.893489562	262.7890134	92500	93071.42857	93500	93000	93000	1000
Nova1 (wt/wt)	wt1	1	LF	s	0.046	0.03	0.042198549	0.843326329	397.8885923	76500	81794.11765	87000	84000	87000	10500
Nova1 (wt/wt)	wt1	1	LF	s	0.014	0.032	0.013231171	0.566540021	679.6739603	69500	70416.66667	71500	71500	69500	2000
Nova1 (wt/wt)	wt1	1	LF	s	0.084	0.048	0.239678325	0.740270788	727.4467743	50500	72900	107500	80500	76500	57000
Nova1 (wt/wt)	wt1	1	LF	s	0.012	0.014	0.002840909	0.954746147	1068.167548	70000	70400	70500	70000	70500	500
Nova1 (wt/wt)	wt1	1	LF	s	0.018	0.068	0.005446701	0.851238255	356.8720274	78500	79500	80000	80000	79500	1500
Nova1 (wt/wt)	wt1	1	LF	s	0.026	0.054	0.003140371	0.871569242	772.7147415	64500	65000	65500	64500	65000	1000
Nova1 (wt/wt)	wt1	1	LF	s	0.012	0.018	0	0.941213623	588.1115438	80500	80500	80500	80500	80500	0
Nova1 (wt/wt)	wt1	1	LF	s	0.036	0.056	0.035714685	0.747805243	1096.640473	68500	72769.23077	75500	68500	72500	7000
Nova1 (wt/wt)	wt1	1	LF	s	0.042	0.076	0.044676048	0.832408017	1475.237099	74000	78027.77778	83000	74500	82500	9000
Nova1 (wt/wt)	wt1	1	LF	s	0.078	0.06	0.143053084	0.701399887	1310.566166	50500	58531.25	79000	52500	62500	28500
Nova1 (wt/wt)	wt1	1	LF	s	0.024	0.022	0.024895039	0.720538651	601.0704061	73000	75611.11111	77500	73000	76500	4500
Nova1 (wt/wt)	wt1	1	LF	s	0.016	0.058	0.010368276	0.748986606	876.5249485	75500	76714.28571	77500	77500	77000	2000
Nova1 (wt/wt)	wt1	1	LF	s	0.038	0.05	0.028387656	0.794491546	1070.204524	71500	74718.75	77000	71500	76500	5500
Nova1 (wt/wt)	wt1	1	LF	s	0.048	4.816	0.055567883	0.766915475	511.8391785	61000	65375	70500	70500	70500	9500
Nova1 (wt/wt)	wt1	1	LF	s	0.09	0.014	0.052527802	0.814661225	830.5951666	58500	62907.89474	69500	63000	59500	11000
Nova1 (wt/wt)	wt1	1	LF	s	0.034	0.038	0.036025953	0.746444132	733.943367	60500	63500	66000	64500	61500	5500
Nova1 (wt/wt)	wt1	1	LF	s	0.086	0.05	0.037140304	0.790257885	579.1030067	71000	74054.05405	80500	80500	71500	9500
Nova1 (wt/wt)	wt1	1	LF	s	0.012	0.128	0.007672634	0.793998073	595.5918213	77500	78200	79000	77500	78500	1500
Nova1 (wt/wt)	wt1	1	LF	s	0.058	0.076	0.040922168	0.946775399	283.1435419	85000	91291.66667	95000	93500	86000	10000
Nova1 (wt/wt)	wt1	1	LF	s	0.046	0.082	0.073629463	0.777658009	540.7657914	72500	81078.94737	87000	72500	86500	14500
Nova1 (wt/wt)	wt1	1	LF	s	0.016	0.05	0.002693593	0.803275898	321.0213855	83500	83857.14286	84000	84000	84000	500
Nova1 (wt/wt)	wt1	1	LF	s	0.1	1.88	0.029238379	0.942073112	924.2696449	66000	69565.21739	74000	72500	69500	8000
Nova1 (wt/wt)	wt1	1	LF	s	0.044	4.4	0.04442096	0.851050116	506.4562558	68500	75861.11111	78500	68500	78000	10000
Nova1 (wt/wt)	wt1	1	LF	s	0.016	0.174	0.004147192	0.602568934	126.8036587	1.00E+05	100428.5714	101000	101000	1.00E+05	1000
Nova1 (wt/wt)	wt1	1	LF	s	0.038	0.162	0.083573241	0.740329517	368.5431718	65500	72687.5	81500	69500	80000	16000
Nova1 (wt/wt)	wt1	1	LF	s	0.016	0.178	0.021943698	0.673576727	243.9913172	87500	89500	92500	88000	92500	5000
Nova1 (wt/wt)	wt1	1	LF	s	0.078	0.024	0.025304064	0.819564166	1404.632675	63000	65027.77778	68500	66500	63000	5500
Nova1 (wt/wt)	wt1	1	LF	s	0.07	0.014	0.13181031	0.824734512	687.3136723	68000	79714.28571	94000	71000	91500	26000
Nova1 (wt/wt)	wt1	1	LF	s	0.072	0.024	0.015171498	0.798879507	1520.482203	67000	68378.78788	70000	69500	67500	3000
Nova1 (wt/wt)	wt1	1	LF	s	0.024	0.052	0.010329104	0.803069575	430.2138467	76500	78227.27273	79000	77500	79000	2500
Nova1 (wt/wt)	wt1	1	LF	s	0.046	0.152	0.094650061	0.765677171	745.13967	70000	79342.10526	89000	70000	88000	19000
Nova1 (wt/wt)	wt1	1	LF	s	0.044	0.084	0.063419897	0.88670814	518.4385196	73000	81000	86500	73000	86500	13500
Nova1 (wt/wt)	wt1	1	LF	s	0.04	0.29	0.030133309	0.77001271	325.6950301	76000	79555.55556	82000	77500	81500	6000
Nova1 (wt/wt)	wt1	1	LF	s	0.024	2.166	0.011332735	0.921354435	320.9718446	68000	68772.72727	71000	68000	71000	3000
Nova1 (wt/wt)	wt1	1	LF	s	0.054	0.05	0.029096115	0.903811489	178.5229484	79500	82369.56522	86500	81500	80000	7000
Nova1 (wt/wt)	wt1	1	LF	s	0.012	0.016	0.012658228	0.653587348	357.496209	77000	79000	79500	77000	79500	2500
Nova1 (wt/wt)	wt1	1	LF	s	0.014	0.074	0.008570991	0.769159375	201.6565918	82000	82500	84000	84000	82000	2000
Nova1 (wt/wt)	wt1	1	LF	s	0.04	0.068	0.099651241	0.738206075	700.2922462	66500	75105.26316	84500	66500	84500	18000
Nova1 (wt/wt)	wt1	1	LF	s	0.028	0.076	0.072622639	0.577742179	662.5036859	70000	78500	86000	70000	84500	16000
Nova1 (wt/wt)	wt1	1	LF	s	0.028	0.016	0.027056406	0.795861232	1525.79616	67500	68818.18182	72000	67500	67500	4500
Nova1 (wt/wt)	wt1	1	LF	s	0.012	0.05	0.006604948	0.723133098	457.7694586	76500	77200	78000	77500	76500	1500
Nova1 (wt/wt)	wt1	1	LF	s	0.04	0.054	0.033497665	0.836376608	766.5411948	69000	70583.33333	75500	69000	69500	6500
Nova1 (wt/wt)	wt1	1	LF	s	0.044	0.176	0.076838747	0.771205167	459.5016024	71500	80166.66667	87500	72500	87500	16000
Nova1 (wt/wt)	wt1	1	LF	s	0.024	0.67	0.013578835	0.813557544	748.7481722	71000	72250	73500	71000	73000	2500
Nova1 (wt/wt)	wt1	1	LF	s	0.06	0.386	0.071279837	0.80534858	567.9144404	68500	79680	86500	68500	82500	18000
Nova1 (wt/wt)	wt1	1	LF	s	0.02	0.162	0.00613785	0.8516914	409.9947038	78500	78875	80000	78500	79000	1500
Nova1 (wt/wt)	wt1	1	LF	s	0.03	0.094	0.046450497	0.773958358	464.7891938	70500	74409.09091	79500	70500	77500	9000
Nova1 (wt/wt)	wt1	1	LF	s	0.014	0.092	0.009656071	0.842852641	265.4966465	80500	81416.66667	82500	80500	82000	2000
Nova1 (wt/wt)	wt1	1	LF	s	0.018	0.024	0.032673572	0.661702861	349.3641702	76500	80857.14286	85000	76500	85000	8500
Nova1 (wt/wt)	wt1	1	LF	s	0.05	0.08	0.044696622	0.803040893	481.9303847	64500	68404.7619	72000	68500	72000	7500
Nova1 (wt/wt)	wt1	1	LF	s	0.016	0.024	0.010294412	0.841854729	186.9620767	102000	103666.6667	105000	105000	102000	3000
Nova1 (wt/wt)	wt1	1	LF	s	0.086	0.066	0.033303735	0.882508334	695.5333883	71000	73564.10256	78500	72000	74500	7500
Nova1 (wt/wt)	wt1	1	LF	s	0.05	0.07	0.017264913	0.823777773	751.7849013	74500	76673.91304	79000	77500	78500	4500
Nova1 (wt/wt)	wt1	1	LF	s	0.034	0.056	0.097835556	0.693253712	364.5770364	71500	80571.42857	91500	90000	73500	20000
Nova1 (wt/wt)	wt1	1	LF	s	0.016	0.018	0.008964904	0.860037046	230.7867971	103500	105166.6667	106000	103500	106000	2500
Nova1 (wt/wt)	wt1	1	LF	s	0.02	0.014	0.01498189	0.766617805	619.9803095	73000	75437.5	76500	76500	76000	3500
Nova1 (wt/wt)	wt1	1	LF	s	0.038	0.044	0.006652937	0.883641751	649.954471	60000	60361.11111	61000	61000	60000	1000
Nova1 (wt/wt)	wt1	1	LF	s	0.022	0.012	0.04042227	0.658581686	1023.728665	63500	68277.77778	71500	67000	71500	8000
Nova1 (wt/wt)	wt1	1	LF	s	0.036	0.038	0.03279656	0.842450166	500.0050639	70500	76666.66667	78000	78000	76500	7500
Nova1 (wt/wt)	wt1	1	LF	s	0.026	0.05	0.011350745	0.885795395	377.7548371	82000	84000	85000	82000	84000	3000
Nova1 (wt/wt)	wt1	1	LF	s	0.026	0.054	0.031098363	0.714031168	457.542767	79500	85727.27273	88500	79500	87000	9000
Nova1 (wt/wt)	wt1	1	LF	s	0.038	0.036	0.100772961	0.619476196	349.9114069	62000	87966.66667	96500	90000	81000	34500
Nova1 (wt/wt)	wt1	1	LF	s	0.046	0.046	0.105748239	0.68697175	286.8192834	67000	86281.25	96500	85000	81000	29500
Nova1 (wt/wt)	wt1	1	LF	s	0.046	0.042	0.006661757	0.906775735	765.7084749	68000	69119.04762	69500	69000	69500	1500
Nova1 (wt/wt)	wt1	1	LF	s	0.036	0.058	0.040376232	0.889143459	450.9738839	70000	76533.33333	79500	79500	70000	9500
Nova1 (wt/wt)	wt1	1	LF	s	0.054	0.026	0.102175872	0.634143955	475.1692367	68000	73631.57895	102500	70500	70000	34500
Nova1 (wt/wt)	wt1	1	LF	s	0.014	0.012	0.047592444	0.60045235	425.474408	81500	86083.33333	92000	81500	92000	10500
Nova1 (wt/wt)	wt1	1	LF	s	0.012	0.07	0.001858736	0.90435208	252.1572477	107500	107600	108000	107500	108000	500
Nova1 (wt/wt)	wt1	1	LF	s	0.048	0.04	0.050863885	0.888930099	481.34281	71000	75809.52381	81000	81000	71000	10000
Nova1 (wt/wt)	wt1	1	LF	s	0.03	0.058	0.041669797	0.835948014	405.4889149	78500	82500	87500	78500	86000	9000
Nova1 (wt/wt)	wt1	1	LF	s	0.052	0.056	0.043288738	0.927346043	413.790042	76500	78826.08696	85000	85000	76500	8500
Nova1 (wt/wt)	wt1	1	LF	s	0.034	0.044	0.02979672	0.826617316	596.4678357	64500	68633.33333	70000	64500	70000	5500
Nova1 (wt/wt)	wt1	1	LF	s	0.018	0.074	0	0.806820888	416.7426749	64000	64000	64000	64000	64000	0
Nova1 (wt/wt)	wt1	1	LF	s	0.036	0.054	0.007299018	0.870315141	395.1607061	75000	76029.41176	76500	75000	75500	1500
Nova1 (wt/wt)	wt1	1	LF	s	0.036	0.102	0.081237093	0.785701088	883.7041782	76500	83100	91500	76500	88000	15000
Nova1 (wt/wt)	wt1	1	LF	s	0.012	0.054	0.010478122	0.595517944	343.1606343	82500	83200	84500	82500	84500	2000
Nova1 (wt/wt)	wt1	1	LF	s	0.06	0.012	0.188672231	0.642153836	500.9327355	57000	69312.5	109000	79500	60000	52000
Nova1 (wt/wt)	wt1	1	LF	s	0.054	0.06	0.019403264	0.919566816	660.0489882	77000	78826.08696	81500	79500	81500	4500
Nova1 (wt/wt)	wt1	1	LF	s	0.032	0.044	0.03767115	0.754104924	1076.451535	65000	68153.84615	71500	71500	65000	6500
Nova1 (wt/wt)	wt1	1	LF	s	0.026	0.046	0.029525038	0.784484185	297.191797	77500	82590.90909	85500	85500	77500	8000
Nova1 (wt/wt)	wt1	1	LF	s	0.062	0.028	0.016661709	0.800672652	1179.867222	67000	68333.33333	71000	67000	67000	4000
Nova1 (wt/wt)	wt1	1	LF	s	0.038	0.034	0.004221037	0.916949137	705.036255	64000	64617.64706	65000	65000	64500	1000
Nova1 (wt/wt)	wt1	1	LF	s	0.068	0.222	0.174502257	0.711603069	413.7217645	56500	82540	109500	82000	79500	53000
Nova1 (wt/wt)	wt1	1	LF	s	0.014	0.064	0.005718593	0.85274287	187.5782858	59500	60083.33333	60500	59500	60000	1000
Nova1 (wt/wt)	wt1	1	LF	s	0.096	0.048	0.020342675	0.838301832	1292.445222	66000	69146.34146	74000	66000	69500	8000
Nova1 (wt/wt)	wt1	1	LF	s	0.044	0.066	0.05709461	0.880228827	868.2382004	58000	66825	69500	61000	68500	11500
Nova1 (wt/wt)	wt1	1	LF	s	0.024	0.04	0.003831418	0.818431892	519.9959754	65000	65250	65500	65500	65000	500
Nova1 (wt/wt)	wt1	1	LF	s	0.098	0.012	0.019085247	0.905792276	1573.401154	64000	66354.16667	68000	65500	68000	4000
Nova1 (wt/wt)	wt1	1	LF	s	0.044	0.036	0.044312316	0.95137315	1251.154399	69000	71447.36842	76000	76000	69000	7000
Nova1 (wt/wt)	wt1	1	LF	s	0.098	0.03	0.082634084	0.717166265	1462.460296	63000	71792.68293	79500	65000	64000	16500
Nova1 (wt/wt)	wt1	1	LF	s	0.134	0.054	0.092132032	0.818298053	1084.184687	64000	73940.67797	82000	67000	64000	18000
Nova1 (wt/wt)	wt1	1	LF	s	0.038	0.038	0.025004413	0.806514536	999.450713	63000	65694.44444	67500	66500	64000	4500
Nova1 (wt/wt)	wt1	1	LF	s	0.018	0.072	0.00956355	0.804568874	234.430067	80500	81625	83000	80500	82000	2500
Nova1 (wt/wt)	wt1	1	LF	s	0.05	0.044	0.028382508	0.843432196	512.8505426	65000	67812.5	70000	67500	65000	5000
Nova1 (wt/wt)	wt1	1	LF	s	0.05	0.028	0.009306153	0.892902094	628.8832119	67500	68250	70000	67500	68000	2500
Nova1 (wt/wt)	wt1	1	LF	s	0.036	0.04	0.008898812	0.901835196	520.3729018	67000	67411.76471	69000	67000	67000	2000
Nova1 (wt/wt)	wt1	1	LF	s	0.016	0.39	0.032936887	0.641006711	198.1074897	83500	89666.66667	92500	83500	91500	9000
Nova1 (wt/wt)	wt1	1	LF	s	0.026	0.142	0.007156951	0.829436025	174.137062	81500	82333.33333	83000	82000	81500	1500
Nova1 (wt/wt)	wt1	1	LF	s	0.024	0.684	0.012548721	0.861984334	682.7723033	68000	68727.27273	70500	68000	70500	2500
Nova1 (wt/wt)	wt1	1	LF	s	0.052	0.33	0.016135546	0.918630612	844.5741347	65000	66680	68500	67500	65000	3500
Nova1 (wt/wt)	wt1	1	LF	s	0.048	0.012	0.018395344	0.884770379	491.1285037	74500	76130.43478	79500	76500	79500	5000
Nova1 (wt/wt)	wt1	1	LF	s	0.012	0.016	0.023747388	0.634520258	634.2710784	79000	81000	84500	79000	81000	5500
Nova1 (wt/wt)	wt1	1	LF	s	0.116	0.058	0.053795327	0.885632411	1490.581212	61000	65759.61538	73000	63000	61000	12000
Nova1 (wt/wt)	wt1	1	LF	s	0.044	0.082	0.049193152	0.899215292	619.1459614	77500	81368.42105	88000	78500	88000	10500
Nova1 (wt/wt)	wt1	1	LF	s	0.018	0.09	0.002395644	0.944386492	159.1862615	90000	90375	90500	90000	90500	500
Nova1 (wt/wt)	wt1	1	LF	s	0.036	0.178	0.00616793	0.88632927	489.3246319	65000	65382.35294	66000	66000	65500	1000
Nova1 (wt/wt)	wt1	1	LF	s	0.1	0.018	0.06439146	0.879547938	355.8283378	79500	86083.33333	95000	79500	83500	15500
Nova1 (wt/wt)	wt1	1	LF	s	0.014	0.16	0.002885249	0.965857451	401.1161483	64500	64583.33333	65000	64500	64500	500
Nova1 (wt/wt)	wt1	1	LF	s	0.044	0.288	0.040595378	0.740585718	360.1621772	79000	83843.75	89500	86000	89000	10500
Nova1 (wt/wt)	wt1	1	LF	s	0.05	0.052	0.070732888	0.667535842	384.3001428	72500	82500	94500	72500	80000	22000
Nova1 (wt/wt)	wt1	1	LF	s	0.118	0.05	0.066903561	0.823580806	1485.90523	61500	68877.35849	75500	64500	62000	14000
Nova1 (wt/wt)	wt1	1	LF	s	0.06	0.046	0.060631629	0.874285647	783.6984104	59000	64000	70000	65000	59500	11000
Nova1 (wt/wt)	wt1	1	LF	s	0.048	0.068	0.06289241	0.828388521	541.7216925	74000	82750	88000	74000	85000	14000
Nova1 (wt/wt)	wt1	1	LF	s	0.04	0.202	0.081957729	0.719874496	518.1253004	77500	89218.75	96500	77500	96500	19000
Nova1 (wt/wt)	wt1	1	LF	s	0.044	0.018	0.043853528	0.810708185	281.2761289	92000	102694.4444	107500	92000	105500	15500
Nova1 (wt/wt)	wt1	1	LF	s	0.052	0.77	0.031418477	0.896328423	849.9154394	66500	70595.2381	75500	75500	70000	9000
Nova1 (wt/wt)	wt1	1	LF	s	0.05	0.252	0.015309852	0.930173901	650.554926	74000	78521.73913	80500	78000	74000	6500
Nova1 (wt/wt)	wt1	1	LF	s	0.034	0.108	0.003587009	0.904843433	286.3023078	83000	83562.5	84000	84000	83500	1000
Nova1 (wt/wt)	wt1	1	LF	s	0.016	0.016	0.004139969	0.825628909	234.5308634	105500	106357.1429	107000	106500	106000	1500
Nova1 (wt/wt)	wt1	1	LF	s	0.028	0.098	0.0265754	0.830973839	965.3429295	74500	76166.66667	81000	81000	76500	6500
Nova1 (wt/wt)	wt1	1	LF	s	0.032	0.308	0.020725636	0.802935003	594.062238	76000	77733.33333	81000	79000	81000	5000
Nova1 (wt/wt)	wt1	1	LF	s	0.02	0.182	0.008047782	0.984134149	593.8303483	71500	72437.5	73500	72500	72500	2000
Nova1 (wt/wt)	wt1	1	LF	s	0.028	0.018	0.063793443	0.808743163	1022.237582	59000	66722.22222	70000	70000	59500	11000
Nova1 (wt/wt)	wt1	1	LF	s	0.038	0.066	0.049274828	0.813559728	569.5006575	76000	79593.75	86500	76000	84000	10500
Nova1 (wt/wt)	wt1	1	LF	s	0.03	0.066	0.045799408	0.84330522	275.5472833	79500	82958.33333	88500	86500	79500	9000
Nova1 (wt/wt)	wt1	1	LF	s	0.038	0.068	0.063111566	0.889873408	536.2931929	79000	83750	90500	79000	90500	11500
Nova1 (wt/wt)	wt1	1	LF	s	0.044	0.08	0.027303157	0.82543328	503.8719909	73000	75888.88889	79500	75000	79500	6500
Nova1 (wt/wt)	wt1	1	LF	s	0.034	0.062	0.085083694	0.764713959	469.1253258	74000	81423.07692	91500	74000	91500	17500
Nova1 (wt/wt)	wt1	1	LF	s	0.04	0.042	0.018245974	0.899498999	240.9702549	75500	77441.17647	79500	79500	77000	4000
Nova1 (wt/wt)	wt1	1	LF	s	0.042	0.04	0.028108029	0.758905062	910.1636789	65000	67055.55556	70500	67000	65000	5500
Nova1 (wt/wt)	wt1	1	LF	s	0.044	0.046	0.01247241	0.929267484	755.0689788	68000	69210.52632	71000	68000	69000	3000
Nova1 (wt/wt)	wt1	1	LF	s	0.018	0.156	0.006989641	0.778887582	239.695314	85000	85500	86500	85000	86000	1500
Nova1 (wt/wt)	wt1	1	LF	s	0.022	0.314	0.001733102	0.974122086	193.5416511	86500	86550	87000	87000	86500	500
Nova1 (wt/wt)	wt1	1	LF	s	0.016	0.08	0.014791357	0.675877689	269.2411253	82500	85571.42857	86500	82500	86000	4000
Nova1 (wt/wt)	wt1	1	LF	s	0.02	0.07	0.052494147	0.746041681	220.2327505	91000	95062.5	101500	91500	101500	10500
Nova1 (wt/wt)	wt1	1	LF	s	0.032	0.092	0.023571158	0.739550375	254.3592535	85500	87892.85714	91500	85500	91500	6000
Nova1 (wt/wt)	wt1	1	LF	s	0.03	0.386	0.008247147	0.873419135	329.381203	75500	76000	77500	76000	75500	2000
Nova1 (wt/wt)	wt1	1	LF	s	0.012	0.232	0	0.874094491	216.4671661	73500	73500	73500	73500	73500	0
Nova1 (wt/wt)	wt1	1	LF	s	0.11	0.114	0.062219451	0.785434673	820.731437	52000	62906.25	67000	66500	61000	15000
Nova1 (wt/wt)	wt1	1	LF	s	0.04	0.06	0.022833251	0.886871434	508.051004	73500	76138.88889	79000	74500	78500	5500
Nova1 (wt/wt)	wt1	1	LF	s	0.036	0.058	0.016819114	0.894359494	300.9588995	78000	79156.25	82000	82000	78500	4000
Nova1 (wt/wt)	wt1	1	LF	s	0.024	0.06	0.003493129	0.939044225	452.5266994	71000	71272.72727	71500	71000	71500	500
Nova1 (wt/wt)	wt1	1	LF	s	0.024	0.312	0.020267292	0.74838386	320.3851182	79500	80863.63636	84000	80000	81500	4500
Nova1 (wt/wt)	wt1	1	LF	s	0.014	0.074	0.020808912	0.578387489	294.3114415	70500	71750	75000	71000	75000	4500
Nova1 (wt/wt)	wt1	1	LF	s	0.026	0.022	0.013990717	0.902311653	305.2320053	76500	77375	79500	76500	79500	3000
Nova1 (wt/wt)	wt1	1	LF	s	0.062	0.054	0.057646422	0.826291476	353.9292502	76000	82613.63636	89000	84000	88000	13000
Nova1 (wt/wt)	wt1	1	LF	s	0.05	0.066	0.031077174	0.744606485	425.4499654	71000	75238.09524	79000	77000	76000	8000
Nova1 (wt/wt)	wt1	1	LF	s	0.014	1.348	0.008534713	0.70249454	644.1373686	70000	71083.33333	71500	71500	70500	1500
Nova1 (wt/wt)	wt1	1	LF	s	0.014	0.092	0.008946777	0.736560636	312.3896551	1.00E+05	100750	102000	102000	1.00E+05	2000
Nova1 (wt/wt)	wt1	1	LF	s	0.034	0.078	0.008116399	0.807246083	184.7215615	90500	91833.33333	92500	91500	92500	2000
Nova1 (wt/wt)	wt1	1	LF	s	0.024	6.164	0.052817777	0.73983853	625.2255848	75500	78818.18182	86000	76000	86000	10500
Nova1 (wt/wt)	wt1	1	LF	s	0.012	11.684	0.002296211	0.849190656	231.0210406	87000	87100	87500	87000	87000	500
Nova1 (wt/wt)	wt1	1	LF	s	0.026	0.106	0.016655041	0.863988963	326.1723011	65000	65727.27273	67500	65500	67500	2500
Nova1 (wt/wt)	wt1	1	LF	s	0.026	0.068	0.069472585	0.813144569	452.6901762	67000	71166.66667	80000	67000	71000	13000
Nova1 (wt/wt)	wt1	1	LF	s	0.02	1.216	0.019770977	0.638479819	262.394821	81500	84111.11111	86500	82500	86000	5000
Nova1 (wt/wt)	wt1	1	LF	s	0.026	0.068	0.101098577	0.664548761	281.5741393	63500	71300	80000	63500	80000	16500
Nova1 (wt/wt)	wt1	1	LF	s	0.014	0.08	0.036404655	0.57332062	290.5876911	70500	76333.33333	78500	70500	77500	8000
Nova1 (wt/wt)	wt1	1	LF	s	0.022	0.304	0.006480343	0.89264621	210.1395469	82000	83100	83500	82500	83500	1500
Nova1 (wt/wt)	wt1	1	LF	s	0.034	0.07	0.120164019	0.534528413	337.3102345	67000	79250	93500	67000	93500	26500
Nova1 (wt/wt)	wt1	1	LF	s	0.012	0.014	0.013111805	0.747258669	344.3092319	69000	69900	71500	69000	71500	2500
Nova1 (wt/wt)	wt1	1	LF	s	0.024	0.068	0.059018658	0.671288249	246.030461	79000	85650	91500	91500	82000	12500
Nova1 (wt/wt)	wt1	1	LF	s	0.062	0.026	0.009313188	0.939847256	253.9286923	68000	69962.96296	71000	70000	68000	3000
Nova1 (wt/wt)	wt1	1	LF	s	0.048	0.06	0.112791241	0.748506717	296.943766	54500	66704.54545	76500	54500	75500	22000
Nova1 (wt/wt)	wt1	1	LF	s	0.052	0.182	0.078903081	0.820791093	212.9982139	68000	75642.85714	83000	68500	81000	15000
Nova1 (wt/wt)	wt1	1	LF	s	0.036	0.062	0.074168348	0.80096419	448.183439	73000	78766.66667	87500	73500	87000	14500
Nova1 (wt/wt)	wt1	1	LF	s	0.05	4.372	0.08463562	0.755651367	282.674049	70500	81684.21053	103000	71000	84000	32500
Nova1 (wt/wt)	wt1	1	LF	s	0.036	0.016	0.035083863	0.633807187	641.4388157	61500	64625	68000	68000	63000	6500
Nova1 (wt/wt)	wt1	1	LF	s	0.02	6.95	0.030161478	0.658644958	177.5701169	79500	84166.66667	86500	86500	79500	7000
Nova1 (wt/wt)	wt1	1	LF	s	0.018	0.346	0.005425163	0.785208407	191.9160558	85000	85437.5	86500	86500	85500	1500
Nova1 (wt/wt)	wt1	1	LF	s	0.056	0.114	0.070129626	0.878547945	300.3108267	69500	76204.54545	83000	82000	83000	13500
Nova1 (wt/wt)	wt1	1	LF	s	0.046	0.056	0.020370131	0.802852826	273.7575248	74000	76250	80500	76500	74000	6500
Nova1 (wt/wt)	wt1	1	LF	s	0.024	0.092	0.006401372	0.869750041	383.9357539	66500	67363.63636	68000	68000	66500	1500
Nova1 (wt/wt)	wt1	1	LF	s	0.026	0.06	0.025793668	0.854286468	259.7025954	71500	73000	77500	71500	74500	6000
Nova1 (wt/wt)	wt1	1	LF	s	0.02	0.064	0.038314918	0.842334565	406.2936239	73000	74444.44444	82500	73000	82500	9500
Nova1 (wt/wt)	wt1	1	LF	s	0.032	0.204	0.034886801	0.859810314	347.9922235	73500	76700	79500	73500	79500	6000
Nova1 (wt/wt)	wt1	1	LF	s	0.04	0.046	0.054456072	0.739576375	552.7541929	72500	78294.11765	84000	72500	84000	11500
Nova1 (wt/wt)	wt1	1	LF	s	0.014	0.034	0.003484321	0.747594445	753.548244	71500	71750	72000	71500	71500	500
Nova1 (wt/wt)	wt1	1	LF	s	0.038	0.05	0.017001593	0.871165629	597.0666226	74000	76235.29412	78000	77000	77000	4000
Nova1 (wt/wt)	wt1	1	LF	s	0.044	0.234	0.088756988	0.777424484	595.4893653	71500	80029.41176	89000	72500	86000	17500
Nova1 (wt/wt)	wt1	1	LF	s	0.062	0.07	0.078182111	0.838238961	424.3553408	63500	73104.16667	81000	63500	81000	17500
Nova1 (wt/wt)	wt1	1	LF	s	0.024	0.08	0.013043492	0.820744149	242.4401686	75500	77454.54545	79000	75500	78000	3500
Nova1 (wt/wt)	wt1	1	LF	s	0.044	0.062	0.103598241	0.783678422	359.9339516	68500	77531.25	87500	69000	84500	19000
Nova1 (wt/wt)	wt1	1	LF	s	0.026	0.076	0.006733315	0.854913838	346.8275934	76500	77041.66667	78000	78000	77000	1500
Nova1 (wt/wt)	wt1	1	LF	s	0.032	0.156	0.045764173	0.845262945	617.6707944	72500	75769.23077	80500	73000	80500	8000
Nova1 (wt/wt)	wt1	1	LF	s	0.02	0.022	0.013730229	0.829196077	277.3874083	56000	57222.22222	58000	57500	56000	2000
Nova1 (wt/wt)	wt1	1	LF	s	0.022	0.052	0.012359772	0.683527815	470.7598291	74000	74944.44444	76500	76500	75000	2500
Nova1 (wt/wt)	wt1	1	LF	s	0.036	0.05	0.05853354	0.91610597	487.493835	78500	83291.66667	90500	78500	90500	12000
Nova1 (wt/wt)	wt1	1	LF	s	0.046	0.038	0.036790064	0.874313804	393.4150687	78500	82400	85500	78500	85000	7000
Nova1 (wt/wt)	wt1	1	LF	s	0.04	0.054	0.028446413	0.835343152	480.4175149	81500	84352.94118	87500	82000	87500	6000
Nova1 (wt/wt)	wt1	1	LF	s	0.044	0.052	0.047988386	0.781209435	531.1521345	76000	79638.88889	90000	76500	79500	14000
Nova1 (wt/wt)	wt1	1	LF	s	0.036	0.05	0.021822396	0.785099947	509.1275217	74500	77156.25	79500	77000	78500	5000
Nova1 (wt/wt)	wt1	1	LF	s	0.024	0.128	0.009515135	0.881854649	334.6381732	79000	80055.55556	81000	79000	80500	2000
Nova1 (wt/wt)	wt1	1	LF	s	0.02	0.07	0.015070905	0.767504994	284.1229723	70500	72187.5	73500	70500	73500	3000
Nova1 (wt/wt)	wt1	1	LF	s	0.014	0.138	0.016325495	0.756309377	719.6001999	77000	77916.66667	80500	77000	80500	3500
Nova1 (wt/wt)	wt1	1	LF	s	0.042	0.34	0.067117016	0.726793503	239.3133007	85000	93583.33333	103500	85000	103500	18500
Nova1 (wt/wt)	wt1	1	LF	s	0.06	0.176	0.098903153	0.723870663	311.9061404	69500	79863.63636	93500	79500	93500	24000
Nova1 (wt/wt)	wt1	1	LF	s	0.016	0.084	0.00667848	0.816489903	181.8418888	107500	109071.4286	109500	108500	107500	2000
Nova1 (wt/wt)	wt1	1	LF	s	0.018	0.018	0	0.982871527	340.3486898	69500	69500	69500	69500	69500	0
Nova1 (wt/wt)	wt1	1	LF	s	0.036	0.048	0.015486992	0.95156138	392.532245	76000	76968.75	79000	79000	76000	3000
Nova1 (wt/wt)	wt1	1	LF	s	0.036	0.03	0.023926153	0.752179468	579.0947151	66500	68000	71500	71500	67000	5000
Nova1 (wt/wt)	wt1	1	LF	s	0.026	0.158	0.018357007	0.777278263	297.1436994	83000	85277.77778	87500	86500	87500	4500
Nova1 (wt/wt)	wt1	1	LF	s	0.024	0.132	0.012408539	0.840634274	424.5807441	66500	67545.45455	68500	66500	68000	2000
Nova1 (wt/wt)	wt1	1	LF	s	0.02	0.06	0.02731273	0.634989847	204.9552421	92500	96000	99000	93000	99000	6500
Nova1 (wt/wt)	wt1	1	LF	s	0.022	0.074	0.005200158	0.864121089	227.0517143	85500	86000	87000	86000	87000	1500
Nova1 (wt/wt)	wt1	1	LF	s	0.012	0.07	0	0.775166443	247.84502	92000	92000	92000	92000	92000	0
Nova1 (wt/wt)	wt1	1	LF	s	0.03	0.14	0.012365277	0.887304723	199.5575566	84000	84750	86500	84500	86500	2500
Nova1 (wt/wt)	wt1	1	LF	s	0.016	0.074	0.002610476	0.884022984	153.0091047	94500	94785.71429	95000	94500	95000	500
Nova1 (wt/wt)	wt1	1	LF	s	0.03	0.05	0.011712337	0.891121935	301.4754082	86500	89681.81818	90500	90000	90000	4000
Nova1 (wt/wt)	wt1	1	LF	s	0.044	0.262	0.025963453	0.792129593	387.2332778	79500	83500	87000	79500	83000	7500
Nova1 (wt/wt)	wt1	1	LF	s	0.036	0.072	0.010695249	0.879504496	336.8672557	79500	80125	82000	79500	80000	2500
Nova1 (wt/wt)	wt1	1	LF	s	0.018	0.086	0.009461155	0.958693116	368.8661103	71500	72062.5	73500	71500	73500	2000
Nova1 (wt/wt)	wt1	1	LF	s	0.028	0.058	0.040832119	0.877330117	200.3205341	92500	97136.36364	101000	92500	101000	8500
Nova1 (wt/wt)	wt1	1	LF	s	0.048	0.058	0.018649216	0.822522748	489.8729493	76500	78452.38095	83500	79000	78500	7000
Nova1 (wt/wt)	wt1	1	LF	s	0.028	0.058	0.024220707	0.832765068	284.9595034	77000	78954.54545	83000	77000	81500	6000
Nova1 (wt/wt)	wt1	1	LF	s	0.03	0.056	0.055419357	0.756071804	425.0734504	76500	81875	88000	76500	88000	11500
Nova1 (wt/wt)	wt1	1	LF	s	0.012	0.98	0.011049724	0.544625045	241.7967195	106500	108600	109500	106500	108000	3000
Nova1 (wt/wt)	wt1	1	LF	s	0.034	0.088	0.07495793	0.723808388	365.2014209	78500	84607.14286	94500	78500	94500	16000
Nova1 (wt/wt)	wt1	1	LF	s	0.012	0.012	0.006154497	0.962817762	180.1716783	79000	79600	80000	80000	79000	1000
Nova1 (wt/wt)	wt1	1	LF	s	0.014	0.746	0.003311976	0.849407144	214.2218747	71000	71166.66667	71500	71000	71500	500
Nova1 (wt/wt)	wt1	1	LF	s	0.012	0.442	0.012389696	0.617734518	149.7697735	93500	95500	97000	93500	96000	3500
Nova1 (wt/wt)	wt1	1	LF	s	0.048	0.078	0.065762911	0.922512869	323.2761282	70500	75214.28571	82500	71500	82500	12000
Nova1 (wt/wt)	wt1	1	LF	s	0.018	0.256	0.00910601	0.874140293	360.6563794	71000	72312.5	73000	71000	72500	2000
Nova1 (wt/wt)	wt1	1	LF	s	0.044	0.084	0.067484773	0.817120932	278.8550328	66500	71388.88889	78500	68500	78500	12000
Nova1 (wt/wt)	wt1	1	LF	s	0.036	0.07	0.025989863	0.660360844	545.802794	75000	77812.5	81500	81500	76500	6500
Nova1 (wt/wt)	wt1	1	LF	s	0.02	3.618	0.020022352	0.710035973	457.2668107	76500	77888.88889	80500	80500	76500	4000
Nova1 (wt/wt)	wt1	1	LF	s	0.028	0.096	0.01049589	0.535864091	312.6586694	45500	46125	47000	46000	46500	1500
Nova1 (wt/wt)	wt1	1	LF	s	0.014	0.748	0.002977454	0.634603014	811.8296918	62500	62583.33333	63000	63000	62500	500
Nova1 (wt/wt)	wt1	1	LF	s	0.024	5.822	0.031487669	0.487464787	1449.102413	45000	46125	48000	48000	45000	3000
Nova1 (wt/wt)	wt1	1	LF	s	0.014	0.046	0.002317169	0.687417575	320.7470397	80000	80416.66667	80500	80500	80500	500
Nova1 (wt/wt)	wt1	1	LF	s	0.06	0.036	0.074638707	0.758044363	344.078533	66000	74940	85000	79500	69500	19000
Nova1 (wt/wt)	wt1	1	LF	s	0.054	0.06	0.056813649	0.721541846	317.2866504	70500	79650	86500	70500	78500	16000
Nova1 (wt/wt)	wt1	1	LF	s	0.114	0.036	0.057754042	0.696178166	455.2781006	70500	77306.81818	84500	83000	71500	14000
Nova1 (wt/wt)	wt1	1	LF	s	0.02	0.012	0.01173565	0.718500928	496.6566425	67000	67944.44444	69000	67500	67000	2000
Nova1 (wt/wt)	wt1	1	LF	s	0.086	0.038	0.03254354	0.819268223	1131.722852	62500	66428.57143	69500	69500	64000	7000
Nova1 (wt/wt)	wt1	1	LF	s	0.094	0.028	0.10305127	0.754846969	1441.341992	61000	71675.67568	93000	68000	61000	32000
Nova1 (wt/wt)	wt1	1	LF	s	0.044	0.472	0.23516131	0.696880113	725.4009056	54500	70421.05263	107000	60500	80000	52500
Nova1 (wt/wt)	wt1	1	LF	s	0.04	0.066	0.019706527	0.87122007	320.8465863	82500	85294.11765	87000	86000	83000	4500
Nova1 (wt/wt)	wt1	1	LF	s	0.032	0.072	0.037028773	0.774715736	275.4962892	62000	65115.38462	68500	62000	63500	6500
Nova1 (wt/wt)	wt1	1	LF	s	0.022	0.02	0.007730148	0.677788971	1461.885864	70000	71150	72000	71000	70500	2000
Nova1 (wt/wt)	wt1	1	LF	s	0.026	0.046	0.043375628	0.720243727	469.1453362	71500	74454.54545	79500	79500	71500	8000
Nova1 (wt/wt)	wt1	1	LF	s	0.038	0.018	0.081557426	0.638137791	1117.574728	61500	71062.5	76000	74000	61500	14500
Nova1 (wt/wt)	wt1	1	LF	s	0.012	0.016	0.005348231	0.697414271	375.7804082	45500	45800	46000	46000	45500	500
Nova1 (wt/wt)	wt1	1	LF	s	0.046	0.038	0.017916251	0.77086761	893.7293213	65000	66976.19048	68500	68000	66000	3500
Nova1 (wt/wt)	wt1	1	LF	s	0.042	0.064	0.016226221	0.875756602	834.5411496	71500	72972.22222	76000	76000	73000	4500
Nova1 (wt/wt)	wt1	1	LF	s	0.03	4.198	0.005114363	0.900616411	426.3048834	70500	71214.28571	71500	71500	70500	1000
Nova1 (wt/wt)	wt1	1	LF	s	0.036	0.036	0.044764551	0.837739391	368.5746528	73500	77500	85000	85000	74000	11500
Nova1 (wt/wt)	wt1	1	LF	s	0.012	0.016	0.009868875	0.729746704	718.7719415	54500	55500	56000	54500	56000	1500
Nova1 (wt/wt)	wt1	1	LF	s	0.046	0.012	0.04446026	0.833781089	1088.649713	59500	64750	68500	68500	65000	9000
Nova1 (wt/wt)	wt1	1	LF	s	0.04	0.012	0.085684207	0.690839039	832.9541742	63500	80892.85714	90000	88500	78000	26500
Nova1 (wt/wt)	wt1	1	LF	s	0.012	0.106	0.027167693	0.5897654	515.6720068	47500	50200	51000	51000	50500	3500
Nova1 (wt/wt)	wt1	1	LF	s	0.09	0.024	0.03908046	0.845011979	1022.705165	61500	66923.07692	72500	67500	61500	11000
Nova1 (wt/wt)	wt1	1	LF	s	0.02	0.078	0.003029682	0.971194909	636.0769819	68500	68611.11111	69000	69000	68500	500
Nova1 (wt/wt)	wt1	1	LF	s	0.066	0.016	0.054268514	0.851562024	902.7642039	56000	62553.57143	67500	66000	61000	11500
Nova1 (wt/wt)	wt1	1	LF	s	0.024	0.042	0.034937382	0.670887477	595.9791741	67500	69950	74500	74500	68000	7000
Nova1 (wt/wt)	wt1	1	LF	s	0.038	0.054	0.067070632	0.917705663	523.5402459	70500	75750	82500	70500	82000	12000
Nova1 (wt/wt)	wt1	1	LF	s	0.012	0.066	0.036998498	0.741549847	407.5444408	73000	75000	80500	73000	80500	7500
Nova1 (wt/wt)	wt1	1	LF	s	0.08	0.044	0.021069546	0.81600064	1156.130532	64500	65902.77778	69500	65000	66000	5000
Nova1 (wt/wt)	wt1	1	LF	s	0.054	0.08	0.067371133	0.850293701	440.5659422	59000	64645.83333	75000	75000	59000	16000
Nova1 (wt/wt)	wt1	1	LF	s	0.012	0.012	0.00617284	0.926069365	644.158897	64000	64800	65000	64000	65000	1000
Nova1 (wt/wt)	wt1	1	LF	s	0.014	2.328	0.010676853	0.606927167	385.0351055	84500	85500	87000	87000	84500	2500
Nova1 (wt/wt)	wt1	1	LF	s	0.014	0.022	0.035924023	0.634425359	594.1050803	72500	75666.66667	78500	72500	78000	6000
Nova1 (wt/wt)	wt1	1	LF	s	0.036	0.014	0.055778872	0.722081314	848.2237036	71500	77142.85714	84000	83500	76500	12500
Nova1 (wt/wt)	wt1	1	LF	s	0.052	0.088	0.026147803	0.942819761	1271.549065	62000	64152.17391	67000	62000	66500	5000
Nova1 (wt/wt)	wt1	1	LF	s	0.104	0.02	0.053334237	0.845001703	1644.05908	59000	69466.66667	75000	59000	67500	16000
Nova1 (wt/wt)	wt1	1	LF	s	0.012	4.176	0.019869313	0.532732104	726.8546653	68500	70100	72500	70500	69000	4000
Nova1 (wt/wt)	wt1	1	LF	s	0.012	0.188	0	0.514474645	94.79806095	109500	109500	109500	109500	109500	0
Nova1 (wt/wt)	wt1	1	LF	s	0.034	0.03	0.058056045	0.84044039	204.646613	71500	76750	83500	71500	83500	12000
Nova1 (wt/wt)	wt1	1	LF	s	0.034	0.016	0.037472556	0.575089768	253.6765613	76500	81333.33333	86500	82500	82000	10000
Nova1 (wt/wt)	wt1	1	LF	s	0.056	0.012	0.02557522	0.58445459	1865.102316	64500	66261.90476	69500	67000	64500	5000
Nova1 (wt/wt)	wt1	1	LF	s	0.014	0.014	0.006286112	0.705449859	1178.590448	60500	60750	61500	61000	60500	1000
Nova1 (wt/wt)	wt1	1	LF	s	0.07	0.014	0.050381402	0.739246865	532.1774285	55000	60344.82759	67500	59000	58500	12500
Nova1 (wt/wt)	wt1	1	LF	s	0.034	0.062	0.030811192	0.832170677	655.5719123	77500	79500	82500	77500	82500	5000
Nova1 (wt/wt)	wt1	1	LF	s	0.03	0.066	0.079577072	0.772164648	564.2611752	72000	77000	86500	73000	86500	14500
Nova1 (wt/wt)	wt1	1	LF	s	0.076	0.064	0.058043217	0.921268	366.8750452	71000	77611.11111	82500	73000	81500	11500
Nova1 (wt/wt)	wt1	1	LF	s	0.048	0.082	0.054445292	0.905535634	621.3448073	71000	75131.57895	81500	71000	81000	10500
Nova1 (wt/wt)	wt1	1	LF	s	0.03	0.064	0.045756129	0.800953923	247.6198127	73000	76291.66667	82500	82500	74500	9500
Nova1 (wt/wt)	wt1	1	LF	s	0.024	0.046	0.00648614	0.817381309	226.017815	73000	73500	74500	73000	73000	1500
Nova1 (wt/wt)	wt1	1	LF	s	0.016	0.226	0.040347053	0.678049493	283.3242381	84500	88500	92500	84500	92500	8000
Nova1 (wt/wt)	wt1	1	LF	s	0.052	12.544	0.042924398	0.884652962	289.0884703	71000	77130.43478	80500	71000	79500	9500
Nova1 (wt/wt)	wt1	1	LF	s	0.014	2.57	0.002449143	0.683248266	258.4446906	76000	76083.33333	76500	76500	76000	500
Nova1 (wt/wt)	wt1	1	LF	s	0.014	2.654	0.002072352	0.842996607	180.8077411	89500	89916.66667	90000	89500	90000	500
Nova1 (wt/wt)	wt1	1	LF	s	0.012	7.614	0.002821993	0.529080451	102.2980085	86500	86800	87000	86500	87000	500
Nova1 (wt/wt)	wt1	1	LF	s	0.014	0.072	0.012730714	0.665301935	282.1201243	69000	69583.33333	71500	71500	69000	2500
Nova1 (wt/wt)	wt1	1	LF	s	0.016	0.122	0.004021705	0.829828648	265.1199452	79000	79428.57143	80000	79500	79500	1000
Nova1 (wt/wt)	wt1	1	LF	s	0.028	0.024	0.072099803	0.795400902	405.7002781	53000	61272.72727	65000	53000	65000	12000
Nova1 (wt/wt)	wt1	1	LF	s	0.068	0.014	0.03746997	0.93813436	221.3846776	80000	84071.42857	89000	88500	84500	9000
Nova1 (wt/wt)	wt1	1	LF	s	0.028	0.262	0.015939176	0.885127261	440.167957	74500	75583.33333	77000	77000	75000	2500
Nova1 (wt/wt)	wt1	1	LF	s	0.02	0.108	0.026919079	0.736893204	468.1965235	63500	65642.85714	69000	65000	69000	5500
Nova1 (wt/wt)	wt1	1	LF	s	0.018	0.168	0.028929257	0.640143671	471.670488	73000	78937.5	80500	73000	79500	7500
Nova1 (wt/wt)	wt1	1	LF	s	0.016	0.056	0.017448593	0.788647329	394.7685003	67000	68500	70500	67000	70000	3500
Nova1 (wt/wt)	wt1	1	LF	s	0.028	0.108	0.05716615	0.86565748	291.6040097	83500	88888.88889	94500	83500	94500	11000
Nova1 (wt/wt)	wt1	1	LF	s	0.018	0.084	0.045299233	0.73125484	469.0752202	78000	81625	87500	78000	87500	9500
Nova1 (wt/wt)	wt1	1	LF	s	0.05	0.028	0.038667311	0.872571513	592.2869845	68500	74886.36364	78000	68500	78000	9500
Nova1 (wt/wt)	wt1	1	LF	s	0.082	0.062	0.032455617	0.826869944	653.5722164	59000	62941.17647	66500	61500	61000	7500
Nova1 (wt/wt)	wt1	1	LF	s	0.186	0.112	0.179366185	0.708502308	1178.949982	50500	72338.02817	107000	53000	50500	56500
Nova1 (wt/wt)	wt1	1	LF	s	0.044	0.014	0.050601528	0.759315304	452.8003843	50000	55052.63158	59000	50000	54000	9000
Nova1 (wt/wt)	wt1	1	LF	s	0.028	0.064	0.053781799	0.813999254	512.6026391	77500	84388.88889	88000	77500	87500	10500
Nova1 (wt/wt)	wt1	1	LF	s	0.034	0.056	0.035268009	0.667166904	500.1937803	63000	67392.85714	69500	63000	68000	6500
Nova1 (wt/wt)	wt1	1	LF	s	0.052	0.07	0.084792265	0.810504768	432.4183359	73000	79977.27273	90500	73000	90500	17500
Nova1 (wt/wt)	wt1	1	LF	s	0.02	0.254	0.017531573	0.745479001	219.589719	79000	80666.66667	82500	79000	82500	3500
Nova1 (wt/wt)	wt1	1	LF	s	0.018	0.062	0.055017836	0.694661245	238.2171176	68500	73142.85714	77000	68500	77000	8500
Nova1 (wt/wt)	wt1	1	LF	s	0.064	0.076	0.064164	0.83417575	312.3768593	67000	72465.51724	80000	80000	79500	13000
Nova1 (wt/wt)	wt1	1	LF	s	0.012	0.012	0.012572224	0.754770308	358.9123046	72000	72900	74500	72000	74500	2500
Nova1 (wt/wt)	wt1	1	LF	s	0.018	0.088	0.015962416	0.655175041	234.8360308	84000	87000	88000	84000	88000	4000
Nova1 (wt/wt)	wt1	1	LF	s	0.026	0.092	0.076962215	0.785827754	432.5561962	70000	74045.45455	83500	70000	83500	13500
Nova1 (wt/wt)	wt1	1	LF	s	0.016	0.338	0.003378502	0.850972119	170.3913707	66500	66857.14286	67000	67000	66500	500
Nova1 (wt/wt)	wt1	1	LF	s	0.028	5.368	0.051417729	0.769667965	434.585639	70000	73666.66667	80000	71000	79500	10000
Nova1 (wt/wt)	wt1	1	LF	s	0.014	0.02	0.002376268	0.681649702	348.8093805	78000	78416.66667	78500	78000	78500	500
Nova1 (wt/wt)	wt1	1	LF	s	0.11	0.052	0.061287787	0.760006385	1965.200197	64000	71358.69565	79000	68000	67500	15000
Nova1 (wt/wt)	wt1	1	LF	s	0.04	0.05	0.014030856	0.817163403	938.0641335	74500	76921.05263	79500	79500	77000	5000
Nova1 (wt/wt)	wt1	1	LF	s	0.032	0.122	0.035305604	0.775038597	446.4974062	70500	72769.23077	78000	78000	71500	7500
Nova1 (wt/wt)	wt1	1	LF	s	0.02	0.092	0.003343294	0.954279235	360.2826996	70000	70500	71000	70500	70500	1000
Nova1 (wt/wt)	wt1	1	LF	s	0.024	0.07	0.053994694	0.797228142	250.5611516	65500	68400	75000	65500	75000	9500
Nova1 (wt/wt)	wt1	1	LF	s	0.04	0.06	0.06178826	0.839126892	378.9932064	72000	77027.77778	83500	73000	83000	11500
Nova1 (wt/wt)	wt1	1	LF	s	0.014	0.022	0.025633003	0.513429832	228.7080154	99500	104083.3333	107000	99500	107000	7500
Nova1 (wt/wt)	wt1	1	LF	s	0.044	0.056	0.058733219	0.81285695	465.6439049	71000	78236.84211	83000	71000	82000	12000
Nova1 (wt/wt)	wt1	1	LF	s	0.034	0.056	0.014443237	0.8298024	349.3647095	75000	76312.5	78000	77000	78000	3000
Nova1 (wt/wt)	wt1	1	LF	s	0.024	0.204	0.015760005	0.880389149	265.4927993	79000	80136.36364	82000	82000	79000	3000
Nova1 (wt/wt)	wt1	1	LF	s	0.018	2.324	0.045656119	0.64626008	200.3767915	80000	82500	89000	80000	89000	9000
Nova1 (wt/wt)	wt1	1	LF	s	0.138	0.062	0.055095678	0.818251529	377.4143223	61000	68051.72414	75500	70500	69000	14500
Nova1 (wt/wt)	wt1	1	LF	s	0.018	0.084	0.02858922	0.722038329	310.7373308	63500	65875	68000	68000	63500	4500
Nova1 (wt/wt)	wt1	1	LF	s	0.04	NA	0.034937611	0.854478853	465.3778215	78500	81705.88235	85500	79000	85500	7000
Nova1 (wt/wt)	wt1	1	LF	u	0.02	12.782	0.1918105	0.4976195	65.97442	67000	88083.33	105500	67000	82000	38500
Nova1 (wt/wt)	wt1	1	LF	u	0.026	0.392	0.0794623	0.6813781	97.92175	84500	90550	101500	84500	101500	17000
Nova1 (wt/wt)	wt1	1	LF	u	0.016	0.048	0.1030967	0.8981248	129.103	83500	87428.57	109500	83500	109500	26000
Nova1 (wt/wt)	wt1	1	LF	u	0.042	0.04	0.09557465	0.805654	359.3014	74000	89269.23	98500	74000	90500	24500
Nova1 (wt/wt)	wt1	1	LF	u	0.064	0.172	0.1007393	0.6921227	377.0403	70500	79565.22	92500	70500	77000	22000
Nova1 (wt/wt)	wt1	1	LF	u	0.034	0.068	0.1273633	0.7221181	501.3567	79000	94538.46	106000	79500	104500	27000
Nova1 (wt/wt)	wt1	1	LF	u	0.024	0.07	0.09949496	0.8000634	395.1027	77000	86600	95500	77000	95000	18500
Nova1 (wt/wt)	wt1	1	LF	u	0.072	0.044	0.09907977	0.7736159	913.4204	61000	68783.33	82500	65000	81500	21500
Nova1 (wt/wt)	wt1	1	LF	u	0.036	0.056	0.08595908	0.7519189	362.6646	79000	88035.71	96000	79500	96000	17000
Nova1 (wt/wt)	wt1	1	LF	u	0.108	0.046	0.147927	0.7183189	881.9844	52000	63560.98	77000	52500	76000	25000
Nova1 (wt/wt)	wt1	1	LF	u	0.16	0.058	0.1124206	0.7649748	651.6542	52000	64349.32	84000	64500	65500	32000
Nova1 (wt/wt)	wt1	1	LF	u	0.074	0.046	0.04579461	0.8345671	1169.204	63000	69902.78	79500	66500	72000	16500
Nova1 (wt/wt)	wt1	1	LF	u	0.036	0.034	0.151258	0.8388883	597.2642	60500	70500	85000	60500	81500	24500
Nova1 (wt/wt)	wt1	1	LF	u	0.04	0.04	0.1272226	0.7824686	555.0632	61000	69583.33	84000	61000	83500	23000
Nova1 (wt/wt)	wt1	1	LF	u	0.054	0.056	0.1237503	0.7047121	721.6434	53000	67500	77000	66500	76500	24000
Nova1 (wt/wt)	wt1	1	LF	u	0.048	0.038	0.102776	0.7864845	542.8146	62000	70071.43	85500	62000	80500	23500
Nova1 (wt/wt)	wt1	1	LF	u	0.032	0.012	0.09695597	0.7105352	440.0526	74000	80291.67	94000	74000	93500	20000
Nova1 (wt/wt)	wt1	1	LF	u	0.026	0.12	0.1300495	0.7027936	551.1041	76500	87625	102000	76500	102000	25500
Nova1 (wt/wt)	wt1	1	LF	u	0.052	0.06	0.1259559	0.7529912	742.6102	69000	81636.36	93500	69000	92500	24500
Nova1 (wt/wt)	wt1	1	LF	u	0.106	0.032	0.1006603	0.7783191	628.4942	52500	60811.11	76500	60000	68000	24000
Nova1 (wt/wt)	wt1	1	LF	u	0.064	0.012	0.1975996	0.6127965	707.3364	61500	82619.05	107500	72500	94500	46000
Nova1 (wt/wt)	wt1	1	LF	u	0.106	0.08	0.1679257	0.811225	858.4513	50500	65571.43	81000	61000	75500	30500
Nova1 (wt/wt)	wt1	1	LF	u	0.038	0.014	0.1633467	0.8387492	463.7799	76500	89625	109500	76500	109500	33000
Nova1 (wt/wt)	wt1	1	LF	u	0.024	0.014	0.2800752	0.5960112	323.2953	54500	67450	105500	60000	104500	51000
Nova1 (wt/wt)	wt1	1	LF	u	0.06	0.052	0.08432504	0.6312323	332.0807	52500	64833.33	71500	53000	65000	19000
Nova1 (wt/wt)	wt1	1	LF	u	0.136	0.046	0.1147189	0.7544468	1093.388	52500	67050.85	75500	63000	75000	23000
Nova1 (wt/wt)	wt1	1	LF	u	0.064	0.036	0.1373164	0.7428718	589.7669	56000	70115.38	86500	65000	79000	30500
Nova1 (wt/wt)	wt1	1	LF	u	0.032	0.064	0.08873231	0.853147	204.197	87000	96653.85	105000	87000	104500	18000
Nova1 (wt/wt)	wt1	1	LF	u	0.154	0.05	0.1148323	0.8566755	1055.682	44000	60843.28	69000	66500	68500	25000
Nova1 (wt/wt)	wt1	1	LF	u	0.104	0.048	0.07947064	0.8078636	617.9042	69000	77975	92500	69000	76000	23500
Nova1 (wt/wt)	wt1	1	LF	u	0.09	0.038	0.09392808	0.8395486	1751.618	55000	65000	77500	57000	77000	22500
Nova1 (wt/wt)	wt1	1	LF	u	0.124	0.056	0.08020457	0.7959316	2230.794	59500	68821.43	78500	76000	77500	19000
Nova1 (wt/wt)	wt1	1	LF	u	0.02	0.018	0.2211419	0.7600052	254.5224	58500	70937.5	92000	59000	89500	33500
Nova1 (wt/wt)	wt1	1	LF	u	0.166	0.072	0.09786939	0.8750481	1013.008	49500	64549.3	75500	68500	75000	26000
Nova1 (wt/wt)	wt1	1	LF	u	0.144	0.052	0.1107986	0.8921057	363.7727	53500	67128.79	81000	60000	73000	27500
Nova1 (wt/wt)	wt1	1	LF	u	0.06	0.052	0.0770277	0.694203	436.1882	78000	87375	97000	78000	80500	19000
Nova1 (wt/wt)	wt1	1	LF	u	0.034	0.036	0.08409774	0.7130496	1023.101	57500	64500	71500	62500	70000	14000
Nova1 (wt/wt)	wt1	1	LF	u	0.03	0.058	0.1586869	0.9617724	1002.414	69500	76115.38	98500	69500	98000	29000
Nova1 (wt/wt)	wt1	1	LF	u	0.034	0.048	0.1370593	0.866541	789.5583	67500	73400	93500	67500	93500	26000
Nova1 (wt/wt)	wt1	1	LF	u	0.04	0.052	0.1808367	0.7014383	378.1205	67000	81500	106000	68000	77500	39000
Nova1 (wt/wt)	wt1	1	LF	u	0.028	0.05	0.0735863	0.7768114	755.7226	64000	71416.67	79500	70000	77000	15500
Nova1 (wt/wt)	wt1	1	LF	u	0.048	0.036	0.06664779	0.8690069	328.0071	78500	81478.26	99000	82500	98500	20500
Nova1 (wt/wt)	wt1	1	LF	u	0.064	0.026	0.135326	0.8310629	629.8683	63500	70660	96500	63500	96500	33000
Nova1 (wt/wt)	wt1	1	LF	u	0.044	0.068	0.1162367	0.7301895	394.0101	65000	73000	92000	66500	78500	27000
Nova1 (wt/wt)	wt1	1	LF	u	0.07	0.064	0.1617881	0.7331012	637.927	63500	75620.69	103000	67500	71000	39500
Nova1 (wt/wt)	wt1	1	LF	u	0.052	0.158	0.2206491	0.7095783	381.6686	55500	68815.79	103500	56000	103500	48000
Nova1 (wt/wt)	wt1	1	LF	u	0.022	0.062	0.1783568	0.8136079	285.7515	62000	72750	89500	62500	87500	27500
Nova1 (wt/wt)	wt1	1	LF	u	0.032	0.032	0.1201879	0.6510304	611.3799	68000	84107.14	97500	68000	97500	29500
Nova1 (wt/wt)	wt1	1	LF	u	0.03	0.098	0.2017249	0.7461245	238.9072	58500	73500	94500	64000	94000	36000
Nova1 (wt/wt)	wt1	1	LF	u	0.056	0.05	0.07830998	0.7313579	1230.719	59500	68500	79500	65500	75000	20000
Nova1 (wt/wt)	wt1	1	LF	u	0.038	0.04	0.06665725	0.8466212	1017.248	67500	70194.44	81500	67500	78500	14000
Nova1 (wt/wt)	wt1	1	LF	u	0.048	0.05	0.086465	0.66306	483.8042	72500	80733.33	93000	72500	77500	20500
Nova1 (wt/wt)	wt1	1	LF	u	0.064	6.67	0.1844197	0.8220555	439.5762	54500	67785.71	91000	67500	87500	36500
Nova1 (wt/wt)	wt1	1	LF	u	0.066	0.13	0.1285816	0.6738508	768.996	53500	68200	83000	65000	81000	29500
Nova1 (wt/wt)	wt1	1	LF	u	0.026	0.06	0.08721126	0.8316968	329.8766	77000	83250	92500	77500	92500	15500
Nova1 (wt/wt)	wt1	1	LF	u	0.068	0.056	0.1280334	0.7369591	612.1505	53500	69796.3	80500	60500	78000	27000
Nova1 (wt/wt)	wt1	1	LF	u	0.164	0.058	0.1139381	0.8469324	879.5196	52500	64554.05	76500	67500	71000	24000
Nova1 (wt/wt)	wt1	1	LF	u	0.07	0.038	0.190598	0.825126	426.6474	55500	70783.33	105500	62500	83000	50000
Nova1 (wt/wt)	wt1	1	LF	u	0.036	0.058	0.08966766	0.7237284	544.028	76000	84531.25	93000	76000	93000	17000
Nova1 (wt/wt)	wt1	1	LF	u	0.06	0.064	0.1645528	0.7597144	429.1427	53500	82460	104000	75000	84500	50500
Nova1 (wt/wt)	wt1	1	LF	u	0.066	0.034	0.2024485	0.7499251	545.4105	61000	77166.67	109500	61000	78000	48500
Nova1 (wt/wt)	wt1	1	LF	u	0.036	0.078	0.1135016	0.8134303	315.3768	80500	92000	103000	81000	1.00E+05	22500
Nova1 (wt/wt)	wt1	1	LF	u	0.038	0.046	0.121084	0.741445	480.8481	71000	80392.86	94500	71000	85000	23500
Nova1 (wt/wt)	wt1	1	LF	u	0.04	0.046	0.124877	0.9208481	521.3568	63000	71588.24	81500	63500	81500	18500
Nova1 (wt/wt)	wt1	1	LF	u	0.024	0.164	0.1088178	0.7341282	434.52	76500	84500	96000	76500	95500	19500
Nova1 (wt/wt)	wt1	1	LF	u	0.052	3.716	0.1389728	0.729005	778.4553	55500	67523.81	82500	69000	81500	27000
Nova1 (wt/wt)	wt1	1	LF	u	0.096	0.036	0.1078678	0.6396071	622.5282	60000	69250	82500	61500	77500	22500
Nova1 (wt/wt)	wt1	1	LF	u	0.092	0.066	0.0806887	0.7408036	1196.517	55000	68269.23	84500	68500	84500	29500
Nova1 (wt/wt)	wt1	1	LF	u	0.04	0.082	0.1298195	0.8153901	496.2002	49500	55500	69000	51000	60000	19500
Nova1 (wt/wt)	wt1	1	LF	u	0.11	0.082	0.1042245	0.7144773	1150.942	52000	68154.76	84500	64500	68000	32500
Nova1 (wt/wt)	wt1	1	LF	u	0.094	0.044	0.1161503	0.7144056	831.9985	49000	65166.67	79500	49000	62500	30500
Nova1 (wt/wt)	wt1	1	LF	u	0.082	0.04	0.06669072	0.7415995	946.682	60500	73243.24	77500	70000	77000	17000
Nova1 (wt/wt)	wt1	1	LF	u	0.112	0.052	0.07728967	0.7792038	1012.983	50500	63284.31	74000	60500	66000	23500
Nova1 (wt/wt)	wt1	1	LF	u	0.124	0.08	0.0757292	0.8386177	967.2478	52500	62641.51	75500	64000	75500	23000
Nova1 (wt/wt)	wt1	1	LF	u	0.07	0.066	0.121152	0.749323	1019.037	53500	66433.33	82000	66500	72500	28500
Nova1 (wt/wt)	wt1	1	LF	u	0.056	0.036	0.06624461	0.7545542	608.2274	65000	70904.76	81500	65500	69500	16500
Nova1 (wt/wt)	wt1	1	LF	u	0.046	0.05	0.2294364	0.7447603	283.658	43000	51300	74000	45500	71000	31000
Nova1 (wt/wt)	wt1	1	LF	u	0.04	0.068	0.1514287	0.6783003	227.4067	60500	77500	92500	61000	80000	32000
Nova1 (wt/wt)	wt1	1	LF	u	0.188	0.076	0.05324855	0.7696897	1474.382	52500	65801.2	75000	65500	65500	22500
Nova1 (wt/wt)	wt1	1	LF	u	0.136	0.052	0.05547548	0.7203197	1390.362	63500	69866.07	78000	66500	68000	14500
Nova1 (wt/wt)	wt1	1	LF	u	0.062	0.104	0.1738156	0.6802311	1616.386	53500	65613.64	81500	53500	81000	28000
Nova1 (wt/wt)	wt1	1	LF	u	0.116	0.166	0.0650822	0.8556564	1394.641	54000	67675.93	77500	70000	68000	23500
Nova1 (wt/wt)	wt1	1	LF	u	0.062	0.052	0.07023694	0.7834841	977.8229	62500	68895.83	79000	64000	78000	16500
Nova1 (wt/wt)	wt1	1	LF	u	0.054	0.136	0.1454668	0.6751609	553.9633	54500	81027.78	109000	73500	78500	54500
Nova1 (wt/wt)	wt1	1	LF	m	0.098	0.038	0.1462391	0.7582865	805.2801	53500	62768.29	84000	65500	61000	30500
Nova1 (wt/wt)	wt1	1	LF	m	0.154	0.036	0.1113461	0.7904494	1156.595	53000	63595.24	80500	65000	53500	27500
Nova1 (wt/wt)	wt1	1	LF	m	0.144	0.042	0.2531766	0.741379	1096.522	51500	70483.05	109500	55500	66500	58000
Nova1 (wt/wt)	wt1	1	LF	m	0.128	0.048	0.1216846	0.8241648	941.2532	53000	77154.55	94500	70500	66000	41500
Nova1 (wt/wt)	wt1	1	LF	m	0.068	0.068	0.170346	0.7991529	457.0915	68500	82944.44	105500	69000	77000	37000
Nova1 (wt/wt)	wt1	1	LF	m	0.064	0.046	0.1241224	0.8137752	528.4614	76500	88166.67	104000	82500	77500	27500
Nova1 (wt/wt)	wt1	1	LF	m	0.088	0.066	0.1010862	0.849587	323.0144	76000	81661.76	98500	81500	76500	22500
Nova1 (wt/wt)	wt1	1	LF	m	0.074	0.044	0.2451312	0.6730851	586.1256	50000	66935.48	95000	53000	68000	45000
Nova1 (wt/wt)	wt1	1	LF	m	0.146	0.076	0.1856691	0.7977278	1220.615	51000	68228.07	93000	69000	51000	42000
Nova1 (wt/wt)	wt1	1	LF	m	0.128	0.048	0.1011189	0.838217	850.1364	59500	69792.45	84500	69000	72500	25000
Nova1 (wt/wt)	wt1	1	LF	m	0.104	0.048	0.1766332	0.7652122	595.0813	56500	76439.02	98500	75500	69000	42000
Nova1 (wt/wt)	wt1	1	LF	m	0.13	0.062	0.1399943	0.8572574	703.1895	55500	74383.93	88000	70000	86500	32500
Nova1 (wt/wt)	wt1	1	LF	m	0.124	0.052	0.1595691	0.8104446	647.3923	47500	66063.64	81000	48000	75000	33500
Nova1 (wt/wt)	wt1	1	LF	m	0.152	0.08	0.1467612	0.8461406	966.2489	51000	60389.71	79000	63000	72500	28000
Nova1 (wt/wt)	wt1	1	LF	m	0.114	0.068	0.1285166	0.7181309	412.5874	69500	83384.62	97500	76500	96500	28000
Nova1 (wt/wt)	wt1	1	LF	m	0.114	0.074	0.1168379	0.8119913	462.8977	54000	71613.64	86000	54000	82000	32000
Nova1 (wt/wt)	wt1	1	LF	m	0.152	0.048	0.1699197	0.800343	464.4723	57500	89408.33	109000	78500	76500	51500
Nova1 (wt/wt)	wt1	2	LF	d	0.1	0.042	0.173190127	0.820349317	529.6039343	69000	83606.06061	109500	105000	70000	40500
Nova1 (wt/wt)	wt1	2	LF	d	0.044	0.052	0.131433943	0.758821137	457.4656821	75000	87352.94118	104000	104000	75000	29000
Nova1 (wt/wt)	wt1	2	LF	d	0.066	0.066	0.165211703	0.710012734	302.4589694	55000	76519.23077	89000	83500	55500	34000
Nova1 (wt/wt)	wt1	2	LF	d	0.104	0.014	0.069412143	0.82390478	1849.750105	64000	69871.79487	85000	84000	65000	21000
Nova1 (wt/wt)	wt1	2	LF	d	0.062	0.074	0.117161544	0.754861205	715.3209293	67000	79375	97500	89000	68500	30500
Nova1 (wt/wt)	wt1	2	LF	d	0.018	0.036	0.094968273	0.740810692	264.2207818	74500	98875	104000	98000	74500	29500
Nova1 (wt/wt)	wt1	2	LF	d	0.048	0.052	0.092489374	0.806828087	1366.075294	77500	82583.33333	1.00E+05	1.00E+05	81000	22500
Nova1 (wt/wt)	wt1	2	LF	d	0.046	0.056	0.058299771	0.791601029	857.6470335	67000	75235.29412	80000	79000	71500	13000
Nova1 (wt/wt)	wt1	2	LF	d	0.06	0.066	0.073918154	0.825202569	774.1944448	60500	70634.61538	83000	77500	69500	22500
Nova1 (wt/wt)	wt1	2	LF	d	0.04	0.074	0.095852927	0.813345951	1085.844933	61500	68300	81000	76500	64000	19500
Nova1 (wt/wt)	wt1	2	LF	d	0.044	0.066	0.096288136	0.767499409	659.4035208	61500	70650	82500	81500	68500	21000
Nova1 (wt/wt)	wt1	2	LF	d	0.054	0.024	0.124830939	0.861790953	780.9886931	60500	70619.04762	85500	78500	63500	25000
Nova1 (wt/wt)	wt1	2	LF	d	0.064	0.286	0.134185573	0.787888024	378.5541797	58500	71557.69231	85000	74500	59000	26500
Nova1 (wt/wt)	wt1	2	LF	d	0.032	0.168	0.070710503	0.71199299	443.3437789	75500	81636.36364	89500	89500	83500	14000
Nova1 (wt/wt)	wt1	2	LF	d	0.042	0.06	0.121174928	0.630755978	489.63809	69000	83392.85714	101500	101500	84500	32500
Nova1 (wt/wt)	wt1	2	LF	d	0.028	0.09	0.059102373	0.798121788	423.4764589	68000	71944.44444	79000	72500	68000	11000
Nova1 (wt/wt)	wt1	2	LF	d	0.032	0.042	0.100748508	0.781870984	292.6942678	78500	86041.66667	98500	98000	79000	20000
Nova1 (wt/wt)	wt1	2	LF	d	0.078	0.016	0.138181917	0.853253527	839.9717351	50000	69241.93548	79000	79000	64500	29000
Nova1 (wt/wt)	wt1	2	LF	d	0.028	0.066	0.113975223	0.930176563	439.0607355	65500	73272.72727	84000	82000	66000	18500
Nova1 (wt/wt)	wt1	2	LF	d	0.03	0.338	0.113277064	0.790878993	235.593509	69000	73818.18182	90500	79000	69000	21500
Nova1 (wt/wt)	wt1	2	LF	d	0.064	0.012	0.127732113	0.804975631	611.6683171	74500	93304.34783	106000	103500	77500	31500
Nova1 (wt/wt)	wt1	2	LF	d	0.064	0.068	0.090990174	0.800607457	1086.925167	66000	72259.25926	83500	83500	67500	17500
Nova1 (wt/wt)	wt1	2	LF	d	0.058	0.076	0.122927449	0.778435794	1176.647298	62000	79909.09091	95000	89500	94500	33000
Nova1 (wt/wt)	wt1	2	LF	d	0.032	0.12	0.15138047	0.687210927	321.6955055	73500	93944.44444	104000	104000	74000	30500
Nova1 (wt/wt)	wt1	2	LF	d	0.034	0.062	0.097095738	0.723457364	288.9179205	66000	71708.33333	82500	79500	67000	16500
Nova1 (wt/wt)	wt1	2	LF	d	0.052	0.35	0.138783671	0.953823673	786.8898039	61000	69130.43478	85500	85500	63500	24500
Nova1 (wt/wt)	wt1	2	LF	d	0.042	0.046	0.151623653	0.737192077	337.139044	66000	84218.75	101500	87500	83000	35500
Nova1 (wt/wt)	wt1	2	LF	d	0.06	0.054	0.080203695	0.881366529	732.8620281	63500	70807.69231	82000	80000	68000	18500
Nova1 (wt/wt)	wt1	2	LF	d	0.046	0.09	0.1269253	0.747251231	487.8203396	61500	71125	87000	85000	66500	25500
Nova1 (wt/wt)	wt1	2	LF	d	0.02	0.078	0.102807188	0.752948275	639.480854	62000	74625	85000	77500	62000	23000
Nova1 (wt/wt)	wt1	2	LF	d	0.038	0.06	0.119026697	0.751082664	421.1107739	61500	68375	85000	85000	66000	23500
Nova1 (wt/wt)	wt1	2	LF	d	0.112	0.044	0.112430773	0.822133225	618.4476035	54000	71250	82500	78000	65000	28500
Nova1 (wt/wt)	wt1	2	LF	d	0.048	0.094	0.128409631	0.836272303	437.7445308	61000	72375	80500	79500	61000	19500
Nova1 (wt/wt)	wt1	2	LF	d	0.03	0.554	0.156048318	0.733617147	170.0272102	56000	70409.09091	81000	80500	56000	25000
Nova1 (wt/wt)	wt1	2	LF	d	0.056	0.056	0.102715936	0.843036567	351.6338812	74000	82045.45455	95500	89000	75000	21500
Nova1 (wt/wt)	wt1	2	LF	d	0.044	0.092	0.043562443	0.783860566	771.4559354	71000	73805.55556	83500	74000	73500	12500
Nova1 (wt/wt)	wt1	2	LF	d	0.028	0.092	0.183565096	0.799951605	605.7610904	53000	73400	85000	84500	58500	32000
Nova1 (wt/wt)	wt1	2	LF	d	0.038	3.032	0.166359011	0.802652808	588.7335764	63000	71470.58824	103500	82500	63500	40500
Nova1 (wt/wt)	wt1	2	LF	d	0.038	0.064	0.110750528	0.770343908	518.0018753	77500	88458.33333	107500	89000	89000	30000
Nova1 (wt/wt)	wt1	2	LF	d	0.092	0.108	0.109922023	0.849162868	221.27886	73000	96932.43243	106500	106500	73500	33500
Nova1 (wt/wt)	wt1	2	LF	d	0.042	0.012	0.094014791	0.802268773	436.3202279	52000	78138.88889	86500	79000	52000	34500
Nova1 (wt/wt)	wt1	2	LF	d	0.04	0.016	0.119978642	0.668071049	692.8889139	52500	67911.76471	74000	67000	52500	21500
Nova1 (wt/wt)	wt1	2	LF	d	0.034	0.082	0.316373787	0.848580035	229.257208	51000	79750	102500	101500	51500	51500
Nova1 (wt/wt)	wt1	2	LF	d	0.042	0.05	0.146867945	0.73893275	365.5080234	75000	83777.77778	107500	107500	75000	32500
Nova1 (wt/wt)	wt1	2	LF	d	0.024	0.066	0.124530851	0.754084369	513.2675898	63500	72850	85000	77500	64000	21500
Nova1 (wt/wt)	wt1	2	LF	d	0.036	0.064	0.146554225	0.778388247	326.937136	64500	75400	91000	90500	69500	26500
Nova1 (wt/wt)	wt1	2	LF	d	0.046	0.052	0.105715182	0.726329304	628.2380835	63500	73789.47368	83500	78500	68500	20000
Nova1 (wt/wt)	wt1	2	LF	d	0.044	0.04	0.060500061	0.824113238	591.5335503	68500	71210.52632	81000	81000	70000	12500
Nova1 (wt/wt)	wt1	2	LF	d	0.048	0.05	0.123749731	0.915250141	397.7736698	70500	79578.94737	92000	92000	71500	21500
Nova1 (wt/wt)	wt1	2	LF	d	0.046	0.088	0.169319951	0.709846041	421.6365857	67000	77882.35294	102000	83000	68000	35000
Nova1 (wt/wt)	wt1	2	LF	d	0.032	0.064	0.039109296	0.797654844	570.6100719	68000	69900	80000	68000	69000	12000
Nova1 (wt/wt)	wt1	2	LF	d	0.096	0.048	0.107767201	0.890039918	1025.909758	63000	68743.58974	94500	93000	66500	31500
Nova1 (wt/wt)	wt1	2	LF	d	0.044	0.062	0.181120724	0.708568223	466.8060674	72500	84421.05263	109500	105000	72500	37000
Nova1 (wt/wt)	wt1	2	LF	d	0.172	0.058	0.113245633	0.780131072	876.7672239	62000	74713.33333	105000	101000	71500	43000
Nova1 (wt/wt)	wt1	2	LF	d	0.028	0.078	0.177984427	0.624425809	249.5665281	64000	89350	105000	105000	93500	41000
Nova1 (wt/wt)	wt1	2	LF	d	0.044	0.054	0.18517646	0.66390042	292.3414674	60000	79361.11111	97500	83500	61000	37500
Nova1 (wt/wt)	wt1	2	LF	d	0.03	0.016	0.113613197	0.83013972	433.1126146	62500	70833.33333	80500	78000	63500	18000
Nova1 (wt/wt)	wt1	2	LF	d	0.062	0.056	0.250350346	0.703143912	344.5558891	51500	81351.85185	104500	104500	76500	53000
Nova1 (wt/wt)	wt1	2	LF	d	0.126	0.062	0.123897033	0.818390457	941.6499349	59000	66442.30769	103500	77500	77500	44500
Nova1 (wt/wt)	wt1	2	LF	d	0.036	0.024	0.109200609	0.728597041	479.5161208	68500	75133.33333	94500	83000	72000	26000
Nova1 (wt/wt)	wt1	2	LF	d	0.036	0.374	0.128702271	0.731471826	434.0080571	63000	69593.75	88000	88000	66500	25000
Nova1 (wt/wt)	wt1	2	LF	d	0.094	0.048	0.207672189	0.880825731	743.0806063	50500	79416.66667	108000	98500	70000	57500
Nova1 (wt/wt)	wt1	2	LF	d	0.038	0.084	0.149851063	0.782002221	504.8912362	67000	78676.47059	93000	93000	67000	26000
Nova1 (wt/wt)	wt1	2	LF	d	0.098	0.014	0.075137337	0.831389802	1156.797259	55500	65402.43902	70000	63500	69000	14500
Nova1 (wt/wt)	wt1	2	LF	d	0.03	0.066	0.110021204	0.875584231	234.2448044	82000	90875	103000	102500	82500	21000
Nova1 (wt/wt)	wt1	2	LF	d	0.148	0.072	0.096514551	0.862342416	356.7275682	54500	77937.5	84500	83500	65500	30000
Nova1 (wt/wt)	wt1	2	LF	d	0.144	0.054	0.084867862	0.775518346	914.6853855	55500	71112.06897	78000	71500	67000	22500
Nova1 (wt/wt)	wt1	2	LF	d	0.03	0.06	0.086172057	0.83014292	203.2513641	85000	92076.92308	102000	102000	88500	17000
Nova1 (wt/wt)	wt1	2	LF	d	0.028	0.052	0.145145492	0.826141318	297.6895736	79500	91166.66667	108000	108000	80000	28500
Nova1 (wt/wt)	wt1	2	LF	d	0.03	0.076	0.106677983	0.609366038	445.5807918	66000	74423.07692	89500	87500	68500	23500
Nova1 (wt/wt)	wt1	2	LF	d	0.026	0.096	0.181606683	0.792959395	363.3202713	52000	67350	77500	77000	52000	25500
Nova1 (wt/wt)	wt1	2	LF	d	0.1	0.022	0.07424198	0.75122367	1441.832738	60500	69351.06383	80500	66000	60500	20000
Nova1 (wt/wt)	wt1	2	LF	d	0.04	0.148	0.163187805	0.832748687	547.9627185	51500	64687.5	78500	76500	56500	27000
Nova1 (wt/wt)	wt1	2	LF	d	0.024	0.016	0.191856579	0.748739818	357.9712288	53500	70800	85000	79000	54500	31500
Nova1 (wt/wt)	wt1	2	LF	d	0.114	0.076	0.128778007	0.836487422	799.6902409	73000	83295.45455	107500	107500	76500	34500
Nova1 (wt/wt)	wt1	2	LF	d	0.122	0.074	0.184736739	0.871721171	624.9310399	53000	70490	109500	76000	82000	56500
Nova1 (wt/wt)	wt1	2	LF	d	0.112	0.112	0.09702078	0.758824349	345.0074849	81000	94597.56098	108000	106500	81000	27000
Nova1 (wt/wt)	wt1	2	LF	d	0.08	0.186	0.280481631	0.699468229	481.2218823	49000	72913.7931	107500	66500	107000	58500
Nova1 (wt/wt)	wt1	2	LF	d	0.038	0.396	0.132058911	0.934206534	600.8516429	81000	87000	109000	109000	81000	28000
Nova1 (wt/wt)	wt1	2	LF	d	0.05	0.012	0.201513654	0.781257083	1084.295606	61500	72340.90909	109000	108000	67000	47500
Nova1 (wt/wt)	wt1	2	LF	d	0.088	0.05	0.073954366	0.814169789	760.2491739	69500	76785.71429	85500	76000	77500	16000
Nova1 (wt/wt)	wt1	2	LF	d	0.2	0.082	0.09646185	0.78779888	863.452355	63500	73512.65823	105000	82500	86500	41500
Nova1 (wt/wt)	wt1	2	LF	d	0.07	0.132	0.062890316	0.824318113	235.3654693	80000	86607.14286	94000	84000	80000	14000
Nova1 (wt/wt)	wt1	2	LF	d	0.094	0.092	0.081512648	0.840399608	234.7721569	82000	90569.44444	104000	104000	82000	22000
Nova1 (wt/wt)	wt1	2	LF	d	0.02	0.038	0.247934526	0.812726544	359.1234001	59500	89437.5	107500	106500	62500	48000
Nova1 (wt/wt)	wt1	2	LF	d	0.07	0.036	0.057766295	0.796028072	508.4020799	69500	76000	80500	69500	77500	11000
Nova1 (wt/wt)	wt1	2	LF	d	0.044	0.02	0.044611943	0.852967682	679.2774806	76500	78444.44444	92000	77500	78000	15500
Nova1 (wt/wt)	wt1	2	LF	d	0.062	0.076	0.08312145	0.812270578	438.4582686	65000	76777.77778	90000	83000	71500	25000
Nova1 (wt/wt)	wt1	2	LF	d	0.118	0.048	0.126135541	0.873309409	704.8336474	58500	66333.33333	93000	91000	59500	34500
Nova1 (wt/wt)	wt1	2	LF	d	0.108	0.016	0.18129159	0.814827779	352.6270566	51500	83875	104000	91500	68000	52500
Nova1 (wt/wt)	wt1	2	LF	d	0.07	0.392	0.099318298	0.809494762	433.1504157	67500	75750	91000	90000	69500	23500
Nova1 (wt/wt)	wt1	2	LF	d	0.034	0.082	0.142084439	0.730621921	256.9175491	73000	84791.66667	109500	109500	73500	36500
Nova1 (wt/wt)	wt1	2	LF	d	0.048	0.104	0.147425524	0.797759984	261.6918467	52500	98045.45455	105500	100500	105500	53000
Nova1 (wt/wt)	wt1	2	LF	d	0.042	0.066	0.115735185	0.797369725	269.6036207	79500	91250	105000	1.00E+05	79500	25500
Nova1 (wt/wt)	wt1	2	LF	d	0.05	0.012	0.209961126	0.570778779	348.3281724	58500	80235.29412	105500	78000	99500	47000
Nova1 (wt/wt)	wt1	2	LF	d	0.06	0.358	0.331667877	0.68137921	264.8054466	52000	73166.66667	107500	97000	107500	55500
Nova1 (wt/wt)	wt1	2	LF	d	0.118	0.046	0.12306057	0.810702458	1249.379619	64000	73550	102000	102000	81000	38000
Nova1 (wt/wt)	wt1	2	LF	d	0.054	0.18	0.170833406	0.847883645	151.3443305	63500	100617.6471	109500	109000	63500	46000
Nova1 (wt/wt)	wt1	2	LF	d	0.03	0.016	0.04163072	0.693984193	421.3058076	80500	83708.33333	92000	86000	86500	11500
Nova1 (wt/wt)	wt1	2	LF	d	0.052	0.112	0.132959118	0.852400461	211.6140175	71500	78131.57895	102000	102000	75000	30500
Nova1 (wt/wt)	wt1	2	LF	d	0.068	0.068	0.088335353	0.817308245	801.2488306	63500	72316.66667	86500	83000	71500	23000
Nova1 (wt/wt)	wt1	2	LF	d	0.036	0.102	0.173511567	0.810787328	471.9118674	55000	67300	89000	78500	59000	34000
Nova1 (wt/wt)	wt1	2	LF	d	0.038	0.034	0.06259801	0.761854129	278.6990925	84500	92718.75	101000	98000	88000	16500
Nova1 (wt/wt)	wt1	2	LF	d	0.046	0.232	0.149118936	0.759397526	530.991185	57000	78205.88235	94500	94000	71500	37500
Nova1 (wt/wt)	wt1	2	LF	d	0.024	0.066	0.118430111	0.772559992	222.3421457	84500	91636.36364	109500	109500	85000	25000
Nova1 (wt/wt)	wt1	2	LF	d	0.08	0.054	0.131508664	0.821757471	347.3036771	59000	71517.24138	83500	83000	67000	24500
Nova1 (wt/wt)	wt1	2	LF	d	0.068	0.35	0.162789586	0.865757779	268.8062261	76000	88433.33333	109500	109500	76000	33500
Nova1 (wt/wt)	wt1	2	LF	d	0.064	0.074	0.065734308	0.819202177	335.6969698	83500	90053.57143	103500	103500	87500	20000
Nova1 (wt/wt)	wt1	2	LF	d	0.04	0.046	0.1484053	0.759736043	713.7894171	73500	81833.33333	107500	107500	75000	34000
Nova1 (wt/wt)	wt1	2	LF	d	0.03	0.036	0.091197695	0.536443088	176.8340543	66000	75500	83000	78000	66500	17000
Nova1 (wt/wt)	wt1	2	LF	d	0.034	0.036	0.149051434	0.75189882	177.2263204	78000	88346.15385	109000	109000	78000	31000
Nova1 (wt/wt)	wt1	2	LF	d	0.176	0.176	0.170965239	0.761947217	1968.361241	51500	67912.16216	91000	69000	52000	39500
Nova1 (wt/wt)	wt1	2	LF	d	0.062	0.174	0.089618047	0.911084849	443.6305604	67000	70673.07692	88000	88000	67500	21000
Nova1 (wt/wt)	wt1	2	LF	d	0.24	0.084	0.135413492	0.796063926	559.5503208	51500	62150.48544	81500	81500	57000	30000
Nova1 (wt/wt)	wt1	2	LF	d	0.144	0.02	0.121801066	0.810613446	465.833912	61500	77287.03704	106500	75000	71500	45000
Nova1 (wt/wt)	wt1	2	LF	d	0.154	0.07	0.087308837	0.862494918	732.415993	55500	68593.75	80000	79500	67000	24500
Nova1 (wt/wt)	wt1	2	LF	d	0.028	0.016	0.210570378	0.737890349	320.6665618	66000	92681.81818	108000	108000	67500	42000
Nova1 (wt/wt)	wt1	2	LF	d	0.156	0.014	0.035983528	0.794365534	1506.082006	62500	67601.44928	75500	62500	65500	13000
Nova1 (wt/wt)	wt1	2	LF	d	0.058	0.052	0.063769523	0.660292747	1319.38989	65500	69975	80000	78500	65500	14500
Nova1 (wt/wt)	wt1	2	LF	d	0.038	0.036	0.090964606	0.883648311	511.38497	66500	71468.75	81500	81000	67500	15000
Nova1 (wt/wt)	wt1	2	LF	d	0.026	0.014	0.121686359	0.755186069	413.9402435	45500	71500	75500	75500	45500	30000
Nova1 (wt/wt)	wt1	2	LF	d	0.118	0.026	0.090471721	0.784506373	308.9382564	54000	77456.52174	87000	81500	62500	33000
Nova1 (wt/wt)	wt1	2	LF	d	0.056	0.044	0.211563106	0.709884454	337.0909911	55000	78586.95652	99000	98500	67000	44000
Nova1 (wt/wt)	wt1	2	LF	d	0.054	0.238	0.045875008	0.779060966	335.9722311	77500	82727.27273	90500	83500	86500	13000
Nova1 (wt/wt)	wt1	2	LF	d	0.09	0.034	0.115830151	0.665948641	313.3230439	53000	77333.33333	88000	82000	53000	35000
Nova1 (wt/wt)	wt1	2	LF	d	0.044	0.018	0.18060182	0.802743808	724.1996898	52000	67250	82000	71000	56000	30000
Nova1 (wt/wt)	wt1	2	LF	d	0.052	0.098	0.143870119	0.595892208	1930.718219	69000	84454.54545	104000	104000	69000	35000
Nova1 (wt/wt)	wt1	2	LF	d	0.05	0.074	0.204614073	0.680065803	1197.530359	58500	74333.33333	106500	106500	58500	48000
Nova1 (wt/wt)	wt1	2	LF	m	0.068	0.03	0.113629238	0.798170605	461.7248558	61500	70232.14286	80500	80500	61500	19000
Nova1 (wt/wt)	wt1	2	LF	m	0.114	0.054	0.228716285	0.744110521	818.3724297	55500	73076.08696	107500	107500	71000	52000
Nova1 (wt/wt)	wt1	2	LF	m	0.112	0.148	0.193577214	0.732039559	464.9772342	52500	71587.5	98500	82000	77500	46000
Nova1 (wt/wt)	wt1	2	LF	m	0.126	0.092	0.203118881	0.814277843	404.1437315	56500	83680	109500	90500	83000	53000
Nova1 (wt/wt)	wt1	2	LF	m	0.072	0.03	0.09449893	0.774987644	1010.32295	58500	67200	83500	68500	71500	25000
Nova1 (wt/wt)	wt1	2	LF	m	0.052	0.468	0.155114014	0.777593446	761.9561749	54000	73090.90909	85000	78000	81500	31000
Nova1 (wt/wt)	wt1	2	LF	m	0.172	0.052	0.111946688	0.812359201	1078.828723	53500	65121.42857	81000	77500	79500	27500
Nova1 (wt/wt)	wt1	2	LF	m	0.072	0.016	0.100339841	0.784380901	1532.444577	61000	70240.74074	84000	81000	77500	23000
Nova1 (wt/wt)	wt1	2	LF	m	0.148	0.054	0.07066831	0.894781058	670.6682733	60500	68121.21212	79000	76000	68500	18500
Nova1 (wt/wt)	wt1	2	LF	m	0.088	0.038	0.198164642	0.826131267	485.8135323	53000	65680.55556	103500	102500	71000	50500
Nova1 (wt/wt)	wt1	2	LF	m	0.036	0.054	0.139189585	0.808725312	487.4557338	61500	69428.57143	87000	76000	87000	25500
Nova1 (wt/wt)	wt1	2	LF	m	0.022	0.012	0.19855115	0.742450693	883.4134404	57500	66900	88500	86500	88500	31000
Nova1 (wt/wt)	wt1	2	LF	m	0.054	0.074	0.113004595	0.766898987	744.8264179	63000	70727.27273	81000	78500	80500	18000
Nova1 (wt/wt)	wt1	2	LF	m	0.042	0.066	0.13069791	0.825378803	338.3521545	61500	69718.75	86000	86000	77500	24500
Nova1 (wt/wt)	wt1	2	LF	m	0.048	0.072	0.213106266	0.687224804	257.6039067	63000	77718.75	105500	105500	91000	42500
Nova1 (wt/wt)	wt1	2	LF	m	0.184	0.084	0.117117377	0.844286605	762.3535397	50500	62705.12821	83500	77500	70000	33000
Nova1 (wt/wt)	wt1	2	LF	m	0.034	0.056	0.142641366	0.693012853	434.353342	62000	71961.53846	85500	81500	85500	23500
Nova1 (wt/wt)	wt1	2	LF	m	0.056	0.052	0.103171456	0.743474749	376.8862912	64000	72642.85714	84500	79000	79500	20500
Nova1 (wt/wt)	wt1	2	LF	m	0.198	0.084	0.151359022	0.767060836	1068.524907	45500	62193.75	88000	67500	66000	42500
Nova1 (wt/wt)	wt1	2	LF	m	0.1	0.048	0.118813357	0.795354246	891.5953698	50500	62320.51282	78000	77500	65500	27500
Nova1 (wt/wt)	wt1	2	LF	m	0.1	0.094	0.165876328	0.824673658	372.3332007	46500	54226.19048	74000	46500	68500	27500
Nova1 (wt/wt)	wt1	2	LF	m	0.042	0.06	0.13221013	0.791502995	329.0441527	63500	78029.41176	99000	82000	99000	35500
Nova1 (wt/wt)	wt1	2	LF	m	0.084	0.04	0.110240355	0.774045554	808.8851895	59500	68513.51351	81000	78000	70500	21500
Nova1 (wt/wt)	wt1	2	LF	m	0.122	0.076	0.17209033	0.808566409	1308.433541	58000	70361.11111	107000	107000	79000	49000
Nova1 (wt/wt)	wt1	2	LF	m	0.048	0.018	0.14698013	0.659251929	244.0638316	69500	83964.28571	103500	103500	102000	34000
Nova1 (wt/wt)	wt1	2	LF	m	0.094	0.108	0.138586469	0.83948085	588.3797733	54000	62625	82500	65500	78500	28500
Nova1 (wt/wt)	wt1	2	LF	m	0.078	0.228	0.193365776	0.737642243	410.49136	55000	74678.57143	103500	79000	81000	48500
Nova1 (wt/wt)	wt1	2	LF	m	0.122	0.066	0.090491392	0.812014328	822.0038168	63500	73156.25	85500	85500	72000	22000
Nova1 (wt/wt)	wt1	2	LF	m	0.09	0.08	0.200073681	0.868040908	388.9665162	64000	83833.33333	109000	109000	101000	45000
Nova1 (wt/wt)	wt1	2	LF	m	0.126	0.068	0.110677167	0.794464459	748.5677957	61000	75400	102500	84500	78500	41500
Nova1 (wt/wt)	wt1	2	LF	m	0.08	0.068	0.205340219	0.688776091	837.752881	54500	78967.74194	109500	109500	79000	55000
Nova1 (wt/wt)	wt1	2	LF	m	0.08	0.528	0.205377184	0.746397627	192.5390044	64500	88272.72727	109000	93000	107000	44500
Nova1 (wt/wt)	wt1	2	LF	m	0.082	0.054	0.27560434	0.820790918	511.6194063	50000	63528.57143	109000	109000	99000	59000
Nova1 (wt/wt)	wt1	2	LF	m	0.148	0.036	0.137525973	0.841556147	1045.396111	52500	62366.66667	82000	54500	68500	29500
Nova1 (wt/wt)	wt1	2	LF	m	0.096	0.056	0.123520743	0.857704237	423.7346481	54000	75250	89000	78500	86000	35000
Nova1 (wt/wt)	wt1	2	LF	m	0.044	0.02	0.285624677	0.675627939	769.890406	56000	79333.33333	109500	79500	109500	53500
Nova1 (wt/wt)	wt1	2	LF	m	0.12	0.044	0.192442781	0.747006247	590.7713514	55500	72051.02041	109500	79000	72500	54000
Nova1 (wt/wt)	wt1	2	LF	m	0.07	0.124	0.203238707	0.709645883	280.1758523	61500	83260	109000	76500	96500	47500
Nova1 (wt/wt)	wt1	2	LF	m	0.254	0.116	0.190843456	0.777913667	1178.995568	48500	72051.88679	109500	1.00E+05	70500	61000
Nova1 (wt/wt)	wt1	2	LF	m	0.14	0.05	0.172334931	0.771554846	1024.681345	59000	74576.27119	109500	94000	64000	50500
Nova1 (wt/wt)	wt1	2	LF	m	0.134	0.068	0.138023943	0.767028543	455.026446	54500	66955.35714	89000	72000	59500	34500
Nova1 (wt/wt)	wt1	2	LF	m	0.176	0.052	0.170167823	0.85312894	602.2222967	47500	67929.48718	95500	74500	69000	48000
Nova1 (wt/wt)	wt1	2	LF	m	0.122	0.128	0.14664968	0.819361767	518.4730222	70000	81558.82353	107000	89500	87500	37000
Nova1 (wt/wt)	wt1	2	LF	m	0.164	0.106	0.1918308	0.804355081	433.4502183	47000	76908.33333	106500	79000	53500	59500
Nova1 (wt/wt)	wt1	2	LF	m	0.126	0.212	0.220715109	0.800583878	299.0155493	49000	64311.32075	103000	103000	61000	54000
Nova1 (wt/wt)	wt1	2	LF	m	0.148	0.074	0.265118525	0.749147055	393.7299351	42000	69357.14286	101500	78000	69500	59500
Nova1 (wt/wt)	wt1	2	LF	notIDd	0.024	0.686	0.081047111	0.609640416	244.7803024	76500	82928.57143	91000	78000	90500	14500
Nova1 (wt/wt)	wt1	2	LF	notIDd	0.03	0.286	0.101721297	0.574433474	232.7191652	79500	90000	101500	101500	86500	22000
Nova1 (wt/wt)	wt1	2	LF	notIDd	0.012	0.106	0.035765872	0.531792788	204.28423	86500	92900	95500	93500	86500	9000
Nova1 (wt/wt)	wt1	2	LF	notIDd	0.016	0.034	0.30708704	0.651468632	181.3677766	55500	81750	108500	57500	106000	53000
Nova1 (wt/wt)	wt1	2	LF	notIDd	0.028	0.07	0.118993918	0.704192309	319.8882549	67500	76888.88889	93500	67500	81000	26000
Nova1 (wt/wt)	wt1	2	LF	notIDd	0.02	0.046	0.214309652	0.64569013	246.9409279	52000	68833.33333	83500	53000	81000	31500
Nova1 (wt/wt)	wt1	2	LF	notIDd	0.018	0.484	0.223088472	0.852996706	461.3404498	70000	87071.42857	109500	70000	109500	39500
Nova1 (wt/wt)	wt1	2	LF	notIDd	0.022	0.536	0.224322546	0.598970468	599.164749	51000	65785.71429	95500	53500	69000	44500
Nova1 (wt/wt)	wt1	2	LF	notIDd	0.02	0.02	0.062564343	0.749419106	258.4966269	79000	83125	90000	90000	79000	11000
Nova1 (wt/wt)	wt1	2	LF	notIDd	0.024	0.014	0.300759119	0.824443111	155.6181612	59000	80285.71429	108500	59500	108000	49500
Nova1 (wt/wt)	wt1	2	LF	notIDd	0.026	0.06	0.082218662	0.577978865	241.1209027	84000	94750	102500	102500	92000	18500
Nova1 (wt/wt)	wt1	2	LF	notIDd	0.024	0.03	0.149474661	0.710787186	346.418652	62000	72750	91000	84500	65500	29000
Nova1 (wt/wt)	wt1	2	LF	notIDd	0.024	0.104	0.105700416	0.673015874	419.6466633	80500	93888.88889	103500	82000	103500	23000
Nova1 (wt/wt)	wt1	2	LF	notIDd	0.018	2.02	0.059107192	0.464094028	73.76469834	87500	98071.42857	104500	103500	96000	17000
Nova1 (wt/wt)	wt1	2	LF	notIDd	0.014	0.03	0.40224463	0.551902049	281.7846999	49000	69000	108500	49000	108500	59500
Nova1 (wt/wt)	wt1	2	LF	notIDd	0.012	1.406	0.129164542	0.729863042	1369.458358	70500	75500	95000	71000	95000	24500
Nova1 (wt/wt)	wt1	2	LF	notIDd	0.026	0.424	0.125058438	0.611199036	60.29291658	68500	87142.85714	99000	82000	98000	30500
Nova1 (wt/wt)	wt1	2	LF	notIDd	0.026	0.074	0.168210647	0.560370135	56.61533775	75000	90333.33333	108000	100500	75500	33000
Nova1 (wt/wt)	wt1	2	LF	s	0.022	0.124	0.002341633	0.925721208	129.2855856	97500	97850	98000	97500	98000	500
Nova1 (wt/wt)	wt1	2	LF	s	0.044	0.106	0.032624493	0.799267239	356.1180048	68500	71647.05882	75500	68500	75500	7000
Nova1 (wt/wt)	wt1	2	LF	s	0.052	0.062	0.040576465	0.790246162	393.2832057	72000	78500	82500	81500	78000	10500
Nova1 (wt/wt)	wt1	2	LF	s	0.012	0.022	0.005394035	0.693266836	309.7920353	107000	108100	108500	107000	108000	1500
Nova1 (wt/wt)	wt1	2	LF	s	0.018	0.056	0.043239543	0.770170185	771.670719	73500	78000	81000	81000	74000	7500
Nova1 (wt/wt)	wt1	2	LF	s	0.036	0.02	0.078729719	0.683546481	371.4612498	84000	101500	108500	84000	104000	24500
Nova1 (wt/wt)	wt1	2	LF	s	0.03	0.192	0.004422478	0.892830157	390.4668695	79000	79535.71429	80000	79500	80000	1000
Nova1 (wt/wt)	wt1	2	LF	s	0.094	0.038	0.116356645	0.723219067	608.2858627	63500	73050	89500	89500	65500	26000
Nova1 (wt/wt)	wt1	2	LF	s	0.024	0.012	0.03247749	0.808967441	451.2993439	81000	86863.63636	89000	81000	87500	8000
Nova1 (wt/wt)	wt1	2	LF	s	0.092	0.09	0.058252882	0.946826343	714.2106141	64000	68646.34146	79500	79500	64500	15500
Nova1 (wt/wt)	wt1	2	LF	s	0.064	0.064	0.087130657	0.822639928	816.1173375	57500	61178.57143	88000	58000	61000	30500
Nova1 (wt/wt)	wt1	2	LF	s	0.046	0.064	0.057222619	0.711158061	400.5100445	79000	89055.55556	96000	79000	90000	17000
Nova1 (wt/wt)	wt1	2	LF	s	0.032	0.402	0.012755215	0.872067413	675.5191627	81000	83346.15385	85000	85000	83000	4000
Nova1 (wt/wt)	wt1	2	LF	s	0.042	0.054	0.018764938	0.831048177	333.9922934	63500	64388.88889	67000	64500	64000	3500
Nova1 (wt/wt)	wt1	2	LF	s	0.076	0.066	0.02529507	0.885650081	850.2995468	64500	66437.5	72500	72500	67500	8000
Nova1 (wt/wt)	wt1	2	LF	s	0.012	0.012	0.005534996	0.724308748	310.6225702	67000	67600	68000	68000	67500	1000
Nova1 (wt/wt)	wt1	2	LF	s	0.056	0.022	0.041783948	0.893724964	1987.120121	63500	68318.18182	72500	72500	69500	9000
Nova1 (wt/wt)	wt1	2	LF	s	0.104	0.09	0.064883082	0.827034086	910.6188225	59000	64021.2766	70000	70000	60500	11000
Nova1 (wt/wt)	wt1	2	LF	s	0.046	0.02	0.029371466	0.86230377	1387.466689	60500	63333.33333	66000	62500	60500	5500
Nova1 (wt/wt)	wt1	2	LF	s	0.028	0.07	0.025325807	0.658839128	799.5246855	63500	65461.53846	68500	68500	65000	5000
Nova1 (wt/wt)	wt1	2	LF	s	0.102	0.094	0.075234603	0.857668731	2075.807045	56500	64081.39535	71000	71000	58000	14500
Nova1 (wt/wt)	wt1	2	LF	s	0.068	0.044	0.061631691	0.905127615	765.1168953	69500	72982.75862	82000	82000	70000	12500
Nova1 (wt/wt)	wt1	2	LF	s	0.05	0.08	0.091894078	0.764215565	1032.010231	54500	72875	82000	82000	67500	27500
Nova1 (wt/wt)	wt1	2	LF	s	0.072	0.064	0.055846327	0.854173976	547.013314	76500	81703.7037	92500	92500	77000	16000
Nova1 (wt/wt)	wt1	2	LF	s	0.038	0.186	0.082069086	0.696743534	481.4774258	63500	71911.76471	78500	63500	78000	15000
Nova1 (wt/wt)	wt1	2	LF	s	0.028	0.022	0.010031887	0.815545855	388.2653402	101000	102750	104000	103500	101500	3000
Nova1 (wt/wt)	wt1	2	LF	s	0.048	0.058	0.034628874	0.764916117	765.7550891	72500	77736.84211	81000	77500	79000	8500
Nova1 (wt/wt)	wt1	2	LF	s	0.122	0.172	0.072892823	0.786025563	825.5565424	51000	71140	81000	69500	72500	30000
Nova1 (wt/wt)	wt1	2	LF	s	0.06	0.058	0.139962232	0.78763239	774.2122803	69500	79725	107500	71000	107500	38000
Nova1 (wt/wt)	wt1	2	LF	s	0.02	0.096	0.168053831	0.782843171	263.7867266	71500	94222.22222	106000	105000	72000	34500
Nova1 (wt/wt)	wt1	2	LF	s	0.032	0.032	0.020935229	0.749708133	597.1171861	65000	67100	70500	70500	67000	5500
Nova1 (wt/wt)	wt1	2	LF	s	0.05	0.012	0.051727859	0.808614272	1350.018571	60000	65239.13043	69000	61500	60500	9000
Nova1 (wt/wt)	wt1	2	LF	s	0.05	0.052	0.034832474	0.841971862	1590.128276	65000	67454.54545	71000	70000	65500	6000
Nova1 (wt/wt)	wt1	2	LF	s	0.06	0.036	0.039196191	0.87250751	530.1716411	71500	73465.51724	79500	79500	72000	8000
Nova1 (wt/wt)	wt1	2	LF	s	0.014	0.014	0.004819112	0.92500192	567.4220016	77000	77333.33333	78000	78000	77000	1000
Nova1 (wt/wt)	wt1	2	LF	s	0.05	0.046	0.205257385	0.751039766	414.3012945	65000	74416.66667	107500	65000	71500	42500
Nova1 (wt/wt)	wt1	2	LF	s	0.012	0.012	0.005174644	0.769766094	827.6414603	76500	77300	77500	76500	77500	1000
Nova1 (wt/wt)	wt1	2	LF	s	0.024	0.062	0.00395861	0.767767186	310.8013759	64500	64954.54545	65500	65000	64500	1000
Nova1 (wt/wt)	wt1	2	LF	s	0.04	0.02	0.038271942	0.816712889	1350.750778	62500	66375	70000	62500	66500	7500
Nova1 (wt/wt)	wt1	2	LF	s	0.056	0.052	0.025629165	0.892614587	913.9789988	76000	78818.18182	82500	79500	78000	6500
Nova1 (wt/wt)	wt1	2	LF	s	0.02	0.044	0.004529107	0.732205299	323.4042542	69000	69388.88889	70000	69000	70000	1000
Nova1 (wt/wt)	wt1	2	LF	s	0.034	0.402	0.104175186	0.852047357	582.1125153	81500	93500	103500	81500	103500	22000
Nova1 (wt/wt)	wt1	2	LF	s	0.02	0.09	0.031763937	0.770640152	1113.176084	74500	76687.5	81500	75000	81500	7000
Nova1 (wt/wt)	wt1	2	LF	s	0.054	0.072	0.03733692	0.889086359	684.996294	75500	79350	83500	83500	80500	8000
Nova1 (wt/wt)	wt1	2	LF	s	0.012	0.104	0.033148987	0.635249495	916.9166025	74000	77500	82000	74000	82000	8000
Nova1 (wt/wt)	wt1	2	LF	s	0.068	0.018	0.046260956	0.87234787	790.4818406	76500	81019.23077	88000	81000	76500	11500
Nova1 (wt/wt)	wt1	2	LF	s	0.048	0.146	0.012384554	0.922545831	1008.105383	64500	65913.04348	67000	66500	66500	2500
Nova1 (wt/wt)	wt1	2	LF	s	0.016	0.26	0.017328378	0.773173985	672.9706224	85000	86857.14286	89000	85000	88000	4000
Nova1 (wt/wt)	wt1	2	LF	s	0.018	0.236	0.002030508	0.964176269	235.7731742	81000	81437.5	81500	81500	81500	500
Nova1 (wt/wt)	wt1	2	LF	s	0.028	0.066	0.072330222	0.624362097	404.8121455	78000	88909.09091	94500	78000	92500	16500
Nova1 (wt/wt)	wt1	2	LF	s	0.022	0.234	0.046686797	0.782010042	317.3791928	79500	84625	90500	79500	86000	11000
Nova1 (wt/wt)	wt1	2	LF	s	0.028	0.184	0.006327719	0.879224521	423.9821642	76500	76884.61538	78000	78000	76500	1500
Nova1 (wt/wt)	wt1	2	LF	s	0.014	0.178	0.00464879	0.782506045	173.7941206	79500	80166.66667	80500	79500	80500	1000
Nova1 (wt/wt)	wt1	2	LF	s	0.034	0.066	0.075283641	0.750757426	338.4454941	77500	82384.61538	91000	77500	90500	13500
Nova1 (wt/wt)	wt1	2	LF	s	0.014	0.076	0.003967598	0.850931937	151.1913264	95500	96250	96500	95500	96500	1000
Nova1 (wt/wt)	wt1	2	LF	s	0.056	0.042	0.030932889	0.816688103	356.0885278	60000	64136.36364	66500	65000	60500	6500
Nova1 (wt/wt)	wt1	2	LF	s	0.084	0.04	0.045161257	0.906522814	715.9223027	59500	63474.35897	67500	65000	60000	8000
Nova1 (wt/wt)	wt1	2	LF	s	0.09	0.032	0.057845133	0.886011883	587.0275395	58500	62046.51163	68500	64500	59000	10000
Nova1 (wt/wt)	wt1	2	LF	s	0.044	0.036	0.03306957	0.922639038	262.6703569	76500	80526.31579	83500	83500	76500	7000
Nova1 (wt/wt)	wt1	2	LF	s	0.046	0.14	0.024820996	0.782450506	484.8291271	77500	80350	83000	80500	83000	5500
Nova1 (wt/wt)	wt1	2	LF	s	0.058	0.014	0.052703962	0.874224533	465.9987798	75500	79600	87500	87000	79000	12000
Nova1 (wt/wt)	wt1	2	LF	s	0.066	0.044	0.081886338	0.811231353	449.0559786	61500	76925.92593	81000	77500	80000	19500
Nova1 (wt/wt)	wt1	2	LF	s	0.038	0.044	0.020561616	0.7944731	584.4938989	64500	66970.58824	69000	64500	68000	4500
Nova1 (wt/wt)	wt1	2	LF	s	0.03	0.048	0.008287404	0.901762558	368.6829367	78500	79846.15385	80500	79000	78500	2000
Nova1 (wt/wt)	wt1	2	LF	s	0.032	0.038	0.008306788	0.850849226	354.841211	64000	65200	66000	64000	64500	2000
Nova1 (wt/wt)	wt1	2	LF	s	0.012	0.074	0.016574591	0.636194139	206.5354048	88500	91500	92500	88500	92500	4000
Nova1 (wt/wt)	wt1	2	LF	s	0.03	0.056	0.028168063	0.740902184	414.2549627	77500	81392.85714	84000	77500	82500	6500
Nova1 (wt/wt)	wt1	2	LF	s	0.028	0.06	0.046449044	0.735881461	394.0988038	80500	85636.36364	90500	80500	90500	10000
Nova1 (wt/wt)	wt1	2	LF	s	0.09	0.012	0.147751465	0.850402956	591.5001343	53000	74162.16216	86000	78000	60500	33000
Nova1 (wt/wt)	wt1	2	LF	s	0.028	0.044	0.041238167	0.748332302	323.0406281	54000	56961.53846	60000	60000	54500	6000
Nova1 (wt/wt)	wt1	2	LF	s	0.038	0.05	0.028437407	0.826941831	590.5421966	75500	78970.58824	81500	75500	81000	6000
Nova1 (wt/wt)	wt1	2	LF	s	0.012	0.07	0.016806723	0.544281437	198.6572828	81000	83300	85000	81000	85000	4000
Nova1 (wt/wt)	wt1	2	LF	s	0.05	0.034	0.027140507	0.732396502	439.1355496	75500	80000	83500	75500	78000	8000
Nova1 (wt/wt)	wt1	2	LF	s	0.03	0.88	0.017141765	0.819182723	492.7030797	77500	79500	81500	79500	78000	4000
Nova1 (wt/wt)	wt1	2	LF	s	0.018	0.102	0.013455976	0.571105496	445.6688523	76500	78687.5	80000	76500	79000	3500
Nova1 (wt/wt)	wt1	2	LF	s	0.03	0.074	0.089899251	0.622999923	315.2607957	75500	84227.27273	94000	75500	92500	18500
Nova1 (wt/wt)	wt1	2	LF	s	0.034	0.076	0.024195158	0.885629224	542.1478186	73500	77392.85714	79000	77000	79000	5500
Nova1 (wt/wt)	wt1	2	LF	s	0.016	0.012	0.010797188	0.870846933	533.1400864	77000	77714.28571	79000	77500	79000	2000
Nova1 (wt/wt)	wt1	2	LF	s	0.014	0.072	0.004022542	0.678520856	305.8617135	85000	85416.66667	86000	85500	86000	1000
Nova1 (wt/wt)	wt1	2	LF	s	0.044	0.066	0.028776653	0.851989674	602.7555593	70500	73809.52381	76000	70500	75500	5500
Nova1 (wt/wt)	wt1	2	LF	s	0.044	0.012	0.086426848	0.73306878	455.5916397	76500	84025	94500	77000	92000	18000
Nova1 (wt/wt)	wt1	2	LF	s	0.02	0.072	0.033616986	0.749020618	385.5242461	70500	72111.11111	77000	77000	70500	6500
Nova1 (wt/wt)	wt1	2	LF	s	0.016	0.044	0.013553069	0.864085452	764.8538484	75000	75642.85714	77500	75000	77000	2500
Nova1 (wt/wt)	wt1	2	LF	s	0.034	0.036	0.008568053	0.879763927	529.2471332	66500	66933.33333	68000	68000	66500	1500
Nova1 (wt/wt)	wt1	2	LF	s	0.046	0.032	0.044801683	0.8110462	468.0250025	46500	51763.15789	55000	54500	47000	8500
Nova1 (wt/wt)	wt1	2	LF	s	0.028	0.054	0.005735414	0.882430603	275.5418826	79000	79346.15385	80500	80500	79000	1500
Nova1 (wt/wt)	wt1	2	LF	s	0.048	0.03	0.041183883	0.939039864	706.4395649	62500	67886.36364	70000	62500	70000	7500
Nova1 (wt/wt)	wt1	2	LF	s	0.042	0.206	0.094054931	0.672196423	263.7375511	76000	88615.38462	105500	76000	83000	29500
Nova1 (wt/wt)	wt1	2	LF	s	0.044	0.056	0.049911321	0.796759982	401.1025742	71500	77066.66667	82000	78000	82000	10500
Nova1 (wt/wt)	wt1	2	LF	s	0.034	0.064	0.024103384	0.796068042	511.0974485	74500	76500	79000	75500	79000	4500
Nova1 (wt/wt)	wt1	2	LF	s	0.02	0.07	0.011862217	0.570607381	296.2957949	80000	81388.88889	83000	80500	83000	3000
Nova1 (wt/wt)	wt1	2	LF	s	0.016	0.1	0.005993255	0.63047288	132.661515	82000	82571.42857	83000	82000	83000	1000
Nova1 (wt/wt)	wt1	2	LF	s	0.052	0.23	0.045579458	0.776442457	586.7481064	68000	72543.47826	76500	69000	76500	8500
Nova1 (wt/wt)	wt1	2	LF	s	0.034	0.07	0.012229512	0.840872328	336.0602702	77500	78468.75	80000	77500	79500	2500
Nova1 (wt/wt)	wt1	2	LF	s	0.02	0.05	0.013000894	0.684469834	303.6245589	79000	79944.44444	82000	79500	81000	3000
Nova1 (wt/wt)	wt1	2	LF	s	0.044	0.042	0.087667251	0.689553446	301.8331926	77500	91428.57143	103500	77500	103500	26000
Nova1 (wt/wt)	wt1	2	LF	s	0.012	0.742	0.007102256	0.778934044	158.3760475	81000	82100	82500	81000	82000	1500
Nova1 (wt/wt)	wt1	2	LF	s	0.034	0.248	0.054293515	0.756517106	213.7050043	81000	88600	93500	82000	93500	12500
Nova1 (wt/wt)	wt1	2	LF	s	0.022	0.062	0.028600096	0.738034278	344.2952426	78000	82000	86500	78000	84000	8500
Nova1 (wt/wt)	wt1	2	LF	s	0.032	0.064	0.053112846	0.698756205	411.7838898	71000	75346.15385	82000	72500	82000	11000
Nova1 (wt/wt)	wt1	2	LF	s	0.022	0.064	0.008905852	0.862800954	190.3896525	77500	78600	79500	78500	79500	2000
Nova1 (wt/wt)	wt1	2	LF	s	0.022	0.354	0.006512158	0.815677171	275.7565072	77500	78300	79000	77500	78500	1500
Nova1 (wt/wt)	wt1	2	LF	s	0.014	0.082	0.018240538	0.77858876	358.1169993	75500	76583.33333	79500	75500	79500	4000
Nova1 (wt/wt)	wt1	2	LF	s	0.02	0.628	0.014538069	0.752909587	153.5658629	97500	99437.5	101000	97500	100500	3500
Nova1 (wt/wt)	wt1	2	LF	s	0.02	0.082	0.018461538	0.658659291	299.9951544	80000	81250	85000	81500	80500	5000
Nova1 (wt/wt)	wt1	2	LF	s	0.038	0.06	0.044885925	0.833317987	494.7347494	76000	81000	85000	76000	85000	9000
Nova1 (wt/wt)	wt1	2	LF	s	0.032	0.06	0.063655319	0.868895381	421.6134463	76000	84000	88500	76500	87500	12500
Nova1 (wt/wt)	wt1	2	LF	s	0.034	0.064	0.024027312	0.925419099	550.0106283	78500	81535.71429	83500	79000	83500	5000
Nova1 (wt/wt)	wt1	2	LF	s	0.034	0.064	0.013305697	0.867880739	400.765313	76500	78714.28571	80000	76500	79000	3500
Nova1 (wt/wt)	wt1	2	LF	s	0.024	0.072	0.007700367	0.894990504	422.8779859	80000	81100	81500	80500	81500	1500
Nova1 (wt/wt)	wt1	2	LF	s	0.032	0.09	0.069862969	0.815453374	376.1351631	66500	75576.92308	80500	66500	80500	14000
Nova1 (wt/wt)	wt1	2	LF	s	0.126	0.15	0.089635386	0.795254374	495.543886	58000	77290.90909	86500	76500	81500	28500
Nova1 (wt/wt)	wt1	2	LF	s	0.032	0.068	0.012333422	0.803845863	261.2185738	77500	79250	80500	80500	80500	3000
Nova1 (wt/wt)	wt1	2	LF	s	0.04	0.072	0.07638805	0.769190466	438.6296796	76000	83142.85714	91000	76000	89500	15000
Nova1 (wt/wt)	wt1	2	LF	s	0.028	0.604	0.019120622	0.770324769	400.7209509	71000	71900	76000	71500	71500	5000
Nova1 (wt/wt)	wt1	2	LF	s	0.016	0.804	0.017584379	0.593849097	312.8296019	74500	77285.71429	78500	74500	78500	4000
Nova1 (wt/wt)	wt1	2	LF	s	0.024	0.194	0.021363663	0.847986724	381.6460057	78000	79388.88889	84000	78500	84000	6000
Nova1 (wt/wt)	wt1	2	LF	s	0.02	0.162	0.005313427	0.927975248	286.9660549	76500	76833.33333	77500	77000	77500	1000
Nova1 (wt/wt)	wt1	2	LF	s	0.012	0.102	0.024965326	0.707234615	364.9090707	70000	72100	74000	70000	74000	4000
Nova1 (wt/wt)	wt1	2	LF	s	0.024	0.156	0.04988814	0.729721095	172.4103696	84500	88045.45455	95500	84500	95500	11000
Nova1 (wt/wt)	wt1	2	LF	s	0.016	0.366	0.00258515	0.986769556	164.7266753	95500	95714.28571	96000	96000	95500	500
Nova1 (wt/wt)	wt1	2	LF	s	0.052	0.016	0.020646618	0.820428892	449.1519941	73000	75850	77500	73000	76500	4500
Nova1 (wt/wt)	wt1	2	LF	s	0.032	0.156	0.098170673	0.702766019	493.0126187	67000	77954.54545	85000	67000	84000	18000
Nova1 (wt/wt)	wt1	2	LF	s	0.034	0.062	0.027365356	0.772767395	378.6563432	75500	79633.33333	82500	75500	80500	7000
Nova1 (wt/wt)	wt1	2	LF	s	0.03	0.062	0.019665678	0.764045646	437.9860833	73500	74458.33333	77500	73500	77500	4000
Nova1 (wt/wt)	wt1	2	LF	s	0.052	0.056	0.036191223	0.936394333	463.3032085	70500	75545.45455	77500	70500	77500	7000
Nova1 (wt/wt)	wt1	2	LF	s	0.02	0.044	0.003576162	0.905741102	301.9892347	67500	67687.5	68000	67500	67500	500
Nova1 (wt/wt)	wt1	2	LF	s	0.028	0.014	0.029805751	0.852072166	551.1805059	76500	80192.30769	82500	76500	82000	6000
Nova1 (wt/wt)	wt1	2	LF	s	0.018	0.034	0.251402316	0.638813018	152.1290222	50000	73857.14286	109000	76500	109000	59000
Nova1 (wt/wt)	wt1	2	LF	s	0.02	0.048	0.025010202	0.639441324	414.5182293	73000	77777.77778	79500	73000	79500	6500
Nova1 (wt/wt)	wt1	2	LF	s	0.05	0.076	0.062134336	0.802423107	532.6276086	70000	78272.72727	85000	70000	81000	15000
Nova1 (wt/wt)	wt1	2	LF	s	0.032	0.166	0.021876172	0.883343585	575.9111654	71500	73392.85714	76000	76000	71500	4500
Nova1 (wt/wt)	wt1	2	LF	s	0.042	0.072	0.053501059	0.808430292	268.6149627	80000	84888.88889	90000	83000	89500	10000
Nova1 (wt/wt)	wt1	2	LF	s	0.024	0.16	0.003753445	0.925528434	298.9185021	76000	76590.90909	77000	77000	76500	1000
Nova1 (wt/wt)	wt1	2	LF	s	0.05	0.08	0.073978541	0.746586579	482.28052	68500	75750	87000	72500	80500	18500
Nova1 (wt/wt)	wt1	2	LF	s	0.018	0.166	0.003192896	0.718268795	247.2626053	75500	75812.5	76000	75500	75500	500
Nova1 (wt/wt)	wt1	2	LF	s	0.044	0.086	0.10939364	0.772576597	294.13563	72000	80125	101500	72500	81500	29500
Nova1 (wt/wt)	wt1	2	LF	s	0.014	0.066	0.004882244	0.760079034	333.9779139	76000	76333.33333	77000	77000	76000	1000
Nova1 (wt/wt)	wt1	2	LF	s	0.074	0.056	0.025088576	0.90994081	662.1866473	59500	61136.36364	64000	63500	60500	4500
Nova1 (wt/wt)	wt1	2	LF	s	0.024	1.034	0.012531328	0.900371779	395.2970607	78000	79400	81000	81000	79000	3000
Nova1 (wt/wt)	wt1	2	LF	s	0.016	0.158	0.003760841	0.926965257	143.2182765	1.00E+05	100500	101000	101000	1.00E+05	1000
Nova1 (wt/wt)	wt1	2	LF	s	0.03	0.064	0.043285913	0.793949269	470.7459941	76000	82136.36364	86500	76000	83500	10500
Nova1 (wt/wt)	wt1	2	LF	s	0.016	0.062	0.139436993	0.76137395	198.8216935	64500	80333.33333	88500	88500	87500	24000
Nova1 (wt/wt)	wt1	2	LF	s	0.02	0.068	0.006390894	0.818600072	307.3979038	85500	86055.55556	87000	86500	85500	1500
Nova1 (wt/wt)	wt1	2	LF	s	0.018	0.068	0.004841788	0.680291203	282.3195098	85000	85625	86500	85500	86000	1500
Nova1 (wt/wt)	wt1	2	LF	s	0.016	0.068	0	0.807520472	315.1222399	88500	88500	88500	88500	88500	0
Nova1 (wt/wt)	wt1	2	LF	s	0.046	0.06	0.046650595	0.884361662	319.6026351	67000	72050	75500	67000	75500	8500
Nova1 (wt/wt)	wt1	2	LF	s	0.024	0.058	0.013958513	0.828749917	252.195801	66500	67777.77778	69000	66500	68500	2500
Nova1 (wt/wt)	wt1	2	LF	s	0.024	0.054	0.01965333	0.804625075	277.4436354	69000	70550	73500	69000	72000	4500
Nova1 (wt/wt)	wt1	2	LF	s	0.038	0.058	0.051327579	0.761111915	451.436279	72000	77357.14286	82500	72000	80500	10500
Nova1 (wt/wt)	wt1	2	LF	s	0.014	0.176	0.017555766	0.603287008	106.574439	78500	81666.66667	82500	78500	82500	4000
Nova1 (wt/wt)	wt1	2	LF	s	0.04	0.258	0.06364595	0.75858573	204.9502529	67500	75617.64706	82000	67500	81500	14500
Nova1 (wt/wt)	wt1	2	LF	s	0.012	0.172	0.002944098	0.836739628	137.7499675	83000	83200	83500	83000	83000	500
Nova1 (wt/wt)	wt1	2	LF	s	0.022	0.142	0.00691292	0.840283074	301.9933833	76500	77900	78500	76500	78000	2000
Nova1 (wt/wt)	wt1	2	LF	s	0.018	0.214	0.053973799	0.573139159	652.6278347	72500	78937.5	84500	72500	84000	12000
Nova1 (wt/wt)	wt1	2	LF	s	0.064	0.052	0.061377258	0.851921799	487.536363	65500	71814.81481	76500	75500	76000	11000
Nova1 (wt/wt)	wt1	2	LF	s	0.04	0.166	0.062370606	0.746240799	258.5860696	77500	87583.33333	93500	77500	93500	16000
Nova1 (wt/wt)	wt1	2	LF	s	0.018	0.064	0.008219178	0.856389135	186.1579611	90500	91250	93000	91500	93000	2500
Nova1 (wt/wt)	wt1	2	LF	s	0.026	0.088	0.016452424	0.768543227	180.7713763	90500	92954.54545	95500	90500	95000	5000
Nova1 (wt/wt)	wt1	2	LF	s	0.038	0.084	0.014532089	0.897877653	164.4485693	61500	63062.5	64000	64000	61500	2500
Nova1 (wt/wt)	wt1	2	LF	s	0.012	0.012	0.007485176	0.859376097	319.2602679	77500	77900	79000	78000	79000	1500
Nova1 (wt/wt)	wt1	2	LF	s	0.03	0.066	0.010895066	0.917814507	146.8871372	85500	86615.38462	88000	87500	85500	2500
Nova1 (wt/wt)	wt1	2	LF	s	0.028	0.168	0.062363487	0.758486076	289.7697945	79500	86500	92000	79500	92000	12500
Nova1 (wt/wt)	wt1	2	LF	s	0.044	0.07	0.052883839	0.690145459	889.8781747	65500	70187.5	76000	74500	71500	10500
Nova1 (wt/wt)	wt1	2	LF	s	0.018	0.106	0.16340102	0.754490641	571.8985893	66000	72875	93500	66000	66000	27500
Nova1 (wt/wt)	wt1	2	LF	s	0.026	0.074	0.009933311	0.788468923	558.4567498	77000	78250	79000	78000	77000	2000
Nova1 (wt/wt)	wt1	2	LF	s	0.026	0.072	0.005285682	0.912507526	272.9998124	81000	81541.66667	82000	81000	81500	1000
Nova1 (wt/wt)	wt1	2	LF	s	0.044	0.072	0.041105333	0.837333476	199.4351698	81000	84210.52632	89500	81000	89000	8500
Nova1 (wt/wt)	wt1	2	LF	s	0.02	0.024	0.028418382	0.667184625	526.5610816	77500	79888.88889	83500	77500	83500	6000
Nova1 (wt/wt)	wt1	2	LF	s	0.054	0.05	0.104391543	0.798729885	775.4959011	60000	63760	86500	60500	62000	26500
Nova1 (wt/wt)	wt1	2	LF	s	0.038	0.084	0.023120268	0.882318579	398.3991759	77500	79906.25	83000	83000	77500	5500
Nova1 (wt/wt)	wt1	2	LF	s	0.02	0.178	0.004574655	0.850563675	238.9071981	80000	80555.55556	81000	81000	81000	1000
Nova1 (wt/wt)	wt1	2	LF	s	0.028	0.02	0.03719786	0.860190547	360.3995936	87500	93583.33333	96500	94500	88000	9000
Nova1 (wt/wt)	wt1	2	LF	s	0.04	0.074	0.074763728	0.681395773	794.2782038	71500	82294.11765	87500	71500	87000	16000
Nova1 (wt/wt)	wt1	2	LF	s	0.038	0.048	0.022930227	0.892036744	642.4253522	62500	65176.47059	66500	63000	66000	4000
Nova1 (wt/wt)	wt1	2	LF	s	0.058	0.078	0.030503677	0.878096534	708.689758	78500	83425.92593	86500	78500	85500	8000
Nova1 (wt/wt)	wt1	2	LF	s	0.028	0.024	0.085673647	0.713636438	555.5741914	85000	99700	107500	85000	107500	22500
Nova1 (wt/wt)	wt1	2	LF	s	0.034	0.078	0.139237859	0.799598229	830.8596106	61000	66100	89500	61000	63000	28500
Nova1 (wt/wt)	wt1	2	LF	s	0.018	0.076	0.013528312	0.598834587	528.0969637	83500	85562.5	87500	87500	83500	4000
Nova1 (wt/wt)	wt1	2	LF	s	0.048	0.074	0.012977233	0.964201455	564.0669091	79500	80826.08696	82500	79500	82000	3000
Nova1 (wt/wt)	wt1	2	LF	s	0.046	0.064	0.06293151	0.82338554	534.7698757	72500	79921.05263	86000	81000	86000	13500
Nova1 (wt/wt)	wt1	2	LF	s	0.042	0.072	0.057450252	0.775888131	366.5127472	81500	88105.26316	95500	83500	87000	14000
Nova1 (wt/wt)	wt1	2	LF	s	0.052	0.078	0.040052561	0.851453914	352.8708973	79500	83895.83333	88000	81000	87500	8500
Nova1 (wt/wt)	wt1	2	LF	s	0.03	0.1	0.025275973	0.823736846	574.5547233	79000	82423.07692	84000	79000	83500	5000
Nova1 (wt/wt)	wt1	2	LF	s	0.026	0.076	0.005592442	0.859911198	375.8901144	72500	73000	73500	72500	72500	1000
Nova1 (wt/wt)	wt1	2	LF	s	0.132	0.074	0.077307363	0.855515974	491.8699096	67500	73666.66667	83500	82000	78000	16000
Nova1 (wt/wt)	wt1	2	LF	s	0.04	0.064	0.058641289	0.757831757	305.6693017	76000	82666.66667	88500	76000	87500	12500
Nova1 (wt/wt)	wt1	2	LF	s	0.038	0.058	0.031577171	0.801841199	311.0814208	79000	82062.5	85000	79500	85000	6000
Nova1 (wt/wt)	wt1	2	LF	s	0.04	0.164	0.029869126	0.873595097	516.050977	77000	80694.44444	83000	77000	82000	6000
Nova1 (wt/wt)	wt1	2	LF	s	0.024	0.066	0.004894889	0.916657674	177.4071633	80500	80954.54545	81500	80500	81500	1000
Nova1 (wt/wt)	wt1	2	LF	s	0.018	0.082	0.005232782	0.926422967	147.7671069	82000	82750	83500	82000	83000	1500
Nova1 (wt/wt)	wt1	2	LF	s	0.022	0.06	0.005420771	0.82242584	128.0476383	81500	82500	83000	83000	82000	1500
Nova1 (wt/wt)	wt1	2	LF	s	0.066	0.044	0.026087151	0.789370626	567.8781831	70000	75366.66667	78000	78000	71500	8000
Nova1 (wt/wt)	wt1	2	LF	s	0.036	0.058	0.009504637	0.871920533	587.2533391	70000	70970.58824	72000	71500	72000	2000
Nova1 (wt/wt)	wt1	2	LF	s	0.048	0.058	0.051067838	0.808541134	377.9316703	71500	80500	84000	71500	81500	12500
Nova1 (wt/wt)	wt1	2	LF	s	0.02	0.072	0.006743525	0.850944354	233.9130387	80500	81555.55556	82000	82000	81500	1500
Nova1 (wt/wt)	wt1	2	LF	s	0.038	0.066	0.084696366	0.795118168	497.0261328	53500	78088.23529	84000	79000	83500	30500
Nova1 (wt/wt)	wt1	2	LF	s	0.014	0.06	0.128056756	0.843065792	174.7292169	54000	75666.66667	80000	54000	80000	26000
Nova1 (wt/wt)	wt1	2	LF	s	0.042	0.018	0.059434817	0.845864307	596.7382081	71500	78277.77778	84000	71500	83500	12500
Nova1 (wt/wt)	wt1	2	LF	s	0.066	0.074	0.079309379	0.864503734	677.4210411	63000	69839.28571	77000	71500	76500	14000
Nova1 (wt/wt)	wt1	2	LF	s	0.116	0.06	0.018244407	0.966243369	1211.42548	66000	68283.01887	70500	69000	66500	4500
Nova1 (wt/wt)	wt1	2	LF	s	0.028	0.06	0.004374582	0.945454114	284.118857	79000	79615.38462	80500	80500	79500	1500
Nova1 (wt/wt)	wt1	2	LF	s	0.034	0.076	0.052858958	0.731422145	470.4411157	75000	83062.5	87500	75000	87500	12500
Nova1 (wt/wt)	wt1	2	LF	s	0.056	0.058	0.021832758	0.876072463	481.1608312	69500	71384.61538	75000	75000	71500	5500
Nova1 (wt/wt)	wt1	2	LF	s	0.028	0.214	0.007324658	0.945332696	214.2430775	82000	82692.30769	84000	84000	82500	2000
Nova1 (wt/wt)	wt1	2	LF	s	0.054	0.07	0.052294713	0.907206601	510.1450905	76000	81476.19048	86000	77000	83500	10000
Nova1 (wt/wt)	wt1	2	LF	s	0.018	0.064	0.005975986	0.825614688	297.5055376	76500	77562.5	78000	76500	78000	1500
Nova1 (wt/wt)	wt1	2	LF	s	0.04	0.058	0.060634401	0.787993284	584.9511823	75000	82352.94118	87500	75000	87500	12500
Nova1 (wt/wt)	wt1	2	LF	s	0.06	0.076	0.059040852	0.887095824	400.9646727	77000	80522.72727	91000	77000	78000	14000
Nova1 (wt/wt)	wt1	2	LF	s	0.026	0.162	0.010068283	0.94840465	452.8504727	77500	78083.33333	79500	79500	77500	2000
Nova1 (wt/wt)	wt1	2	LF	s	0.074	0.04	0.043481595	0.753135861	460.3231537	72000	78370.96774	84500	79000	77000	12500
Nova1 (wt/wt)	wt1	2	LF	s	0.012	0.094	0.007623888	0.88174406	258.138169	77500	78700	79000	77500	79000	1500
Nova1 (wt/wt)	wt1	2	LF	s	0.06	0.046	0.048955686	0.79352268	579.5443017	60500	64961.53846	69000	65000	61000	8500
Nova1 (wt/wt)	wt1	2	LF	s	0.026	0.04	0.043914404	0.660757116	417.8645822	70000	73222.22222	77500	77500	70500	7500
Nova1 (wt/wt)	wt1	2	LF	s	0.064	0.068	0.017289064	0.952926943	531.1151583	77000	78586.2069	81000	77500	78000	4000
Nova1 (wt/wt)	wt1	2	LF	s	0.024	0.088	0.033911767	0.743980305	480.8323719	63500	66318.18182	68500	68000	63500	5000
Nova1 (wt/wt)	wt1	2	LF	s	0.028	0.078	0.081723307	0.723189433	579.879018	77500	83458.33333	92500	77500	92500	15000
Nova1 (wt/wt)	wt1	2	LF	s	0.05	0.054	0.024742321	0.828214999	439.4368083	75000	77785.71429	81000	81000	77500	6000
Nova1 (wt/wt)	wt1	2	LF	s	0.03	0.056	0.021986486	0.800447484	346.7008423	80500	84076.92308	86000	80500	85000	5500
Nova1 (wt/wt)	wt1	2	LF	s	0.022	0.298	0.002436054	0.955584332	272.672287	82000	82100	82500	82000	82500	500
Nova1 (wt/wt)	wt1	2	LF	s	0.036	0.06	0.064498969	0.789448589	398.019136	75000	83466.66667	89500	75000	89500	14500
Nova1 (wt/wt)	wt1	2	LF	s	0.028	0.042	0.020812749	0.859659064	403.0928025	79000	80954.54545	83500	79000	82000	4500
Nova1 (wt/wt)	wt1	2	LF	s	0.028	0.07	0.04695976	0.773779482	289.0823395	80500	86500	93000	80500	93000	12500
Nova1 (wt/wt)	wt1	2	LF	s	0.012	0.24	0.015144553	0.569432093	204.8737782	85500	87100	88500	85500	88500	3000
Nova1 (wt/wt)	wt1	2	LF	s	0.03	2.17	0.007678675	0.857252535	191.4014776	80500	81384.61538	82000	82000	81500	1500
Nova1 (wt/wt)	wt1	2	LF	s	0.05	0.128	0.06373621	0.731702279	695.29771	70000	76578.94737	84500	84500	79500	14500
Nova1 (wt/wt)	wt1	2	LF	s	0.064	0.174	0.055232558	0.862018086	866.0594324	66500	71172.41379	76500	69500	75000	10000
Nova1 (wt/wt)	wt1	2	LF	s	0.03	0.062	0.044949569	0.678579183	450.8485616	77000	83791.66667	87500	77000	85500	10500
Nova1 (wt/wt)	wt1	2	LF	s	0.088	0.066	0.033779483	0.797536293	981.7203769	59500	64157.14286	67500	61000	63000	8000
Nova1 (wt/wt)	wt1	2	LF	s	0.124	0.09	0.081832198	0.77547692	1425.959884	54000	64660.37736	72500	55500	54000	18500
Nova1 (wt/wt)	wt1	2	LF	s	0.162	0.064	0.130223111	0.831575131	1442.038135	52000	64314.28571	76500	70000	52500	24500
Nova1 (wt/wt)	wt1	2	LF	s	0.096	0.034	0.062494989	0.850895537	666.9120982	52000	60522.72727	65500	52000	57500	13500
Nova1 (wt/wt)	wt1	2	LF	s	0.078	0.012	0.041694505	0.889033267	1292.487629	63000	68031.25	71000	69000	63000	8000
Nova1 (wt/wt)	wt1	2	LF	s	0.026	0.284	0.029819591	0.807855104	312.9568384	95000	103181.8182	105500	105500	95000	10500
Nova1 (wt/wt)	wt1	2	LF	s	0.012	0.07	0.001958864	0.861851236	206.8362003	102000	102100	102500	102500	102000	500
Nova1 (wt/wt)	wt1	2	LF	s	0.062	0.066	0.033805881	0.859971954	472.9568443	71500	74303.57143	77500	71500	77500	6000
Nova1 (wt/wt)	wt1	2	LF	s	0.044	0.156	0.051401653	0.882307309	501.473806	70500	73868.42105	80500	72500	80500	10000
Nova1 (wt/wt)	wt1	2	LF	s	0.04	0.056	0.047641498	0.79237767	569.1806382	53500	63794.11765	66000	53500	65500	12500
Nova1 (wt/wt)	wt1	2	LF	s	0.02	0.06	0.005708245	0.922556989	181.5816286	83000	83722.22222	84500	84500	84000	1500
Nova1 (wt/wt)	wt1	2	LF	s	0.09	0.144	0.077828177	0.783738116	443.8755967	64000	78302.63158	90000	83500	72000	26000
Nova1 (wt/wt)	wt1	2	LF	s	0.054	0.04	0.051149027	0.769611527	308.709504	68000	72000	80000	80000	69500	12000
Nova1 (wt/wt)	wt1	2	LF	s	0.048	0.144	0.036667259	0.826164859	478.4255633	76500	80904.7619	84500	76500	83000	8000
Nova1 (wt/wt)	wt1	2	LF	s	0.064	0.052	0.008847176	0.953668677	450.4166988	79000	79758.06452	81000	80500	79000	2000
Nova1 (wt/wt)	wt1	2	LF	s	0.024	0.066	0.014358334	0.948992658	210.4123278	81500	82700	84500	81500	84500	3000
Nova1 (wt/wt)	wt1	2	LF	s	0.028	0.064	0.004484074	0.955959154	450.1805317	70000	70730.76923	71000	70000	71000	1000
Nova1 (wt/wt)	wt1	2	LF	s	0.028	0.054	0.03185639	0.83158127	683.1594579	65000	67681.81818	70000	65000	69500	5000
Nova1 (wt/wt)	wt1	2	LF	s	0.024	0.268	0.008939308	0.902876325	438.6305532	81500	83150	84000	83000	83500	2500
Nova1 (wt/wt)	wt1	2	LF	s	0.014	0.104	0.004819112	0.83557863	548.672395	77000	77333.33333	78000	77500	77000	1000
Nova1 (wt/wt)	wt1	2	LF	s	0.022	0.098	0.028741238	0.688514457	550.2695876	72500	75850	79000	73500	79000	6500
Nova1 (wt/wt)	wt1	2	LF	s	0.056	0.066	0.041375513	0.835039463	400.1372716	79500	84229.16667	89000	80500	87000	9500
Nova1 (wt/wt)	wt1	2	LF	s	0.05	0.034	0.091529792	0.74811965	269.4303917	79000	88750	102500	84000	102500	23500
Nova1 (wt/wt)	wt1	2	LF	s	0.032	0.072	0.084443775	0.718151357	418.2322017	77500	88214.28571	97000	77500	94500	19500
Nova1 (wt/wt)	wt1	2	LF	s	0.018	0.028	0.029982856	0.796205584	391.3282281	79000	80928.57143	85500	79000	85500	6500
Nova1 (wt/wt)	wt1	2	LF	s	0.12	0.064	0.05442577	0.751650298	1048.803944	59000	65425.92593	73000	61500	59000	14000
Nova1 (wt/wt)	wt1	2	LF	s	0.078	0.016	0.056692169	0.793188345	977.8068313	59000	64161.76471	69000	64500	59500	10000
Nova1 (wt/wt)	wt1	2	LF	s	0.024	0.06	0.004233303	0.71957071	256.377245	67500	67909.09091	68500	68500	67500	1000
Nova1 (wt/wt)	wt1	2	LF	s	0.106	0.052	0.077031139	0.800871721	1426.084087	59000	64875	74500	66500	60500	15500
Nova1 (wt/wt)	wt1	2	LF	s	0.012	0.034	0.013761178	0.688387614	174.6765282	105000	106800	109500	105000	106500	4500
Nova1 (wt/wt)	wt1	2	LF	s	0.028	0.116	0.025710206	0.701548496	1375.916076	63000	65200	68500	63000	65500	5500
Nova1 (wt/wt)	wt1	2	LF	s	0.216	0.104	0.147027677	0.807056241	1146.433341	50000	65043.47826	101000	67000	67000	51000
Nova1 (wt/wt)	wt1	2	LF	s	0.058	0.014	0.076190647	0.740080207	524.4985892	55500	66840	73000	70000	55500	17500
Nova1 (wt/wt)	wt1	2	LF	s	0.036	0.374	0.017042699	0.908795325	401.1229054	74500	76558.82353	77500	77500	74500	3000
Nova1 (wt/wt)	wt1	2	LF	s	0.042	0.08	0.035262473	0.830436117	607.6752698	74000	77088.23529	82000	74500	80500	8000
Nova1 (wt/wt)	wt1	2	LF	s	0.02	0.126	0.017557761	0.599846834	591.8243172	63500	65250	66500	63500	66500	3000
Nova1 (wt/wt)	wt1	2	LF	s	0.028	0.098	0.236893036	0.721815888	579.6486019	53000	69850	90500	90500	53500	37500
Nova1 (wt/wt)	wt1	2	LF	s	0.036	0.06	0.033254049	0.915266977	504.3478174	70500	72714.28571	77500	72000	77500	7000
Nova1 (wt/wt)	wt1	2	LF	s	0.032	0.058	0.060157301	0.756098045	508.4478055	72500	81464.28571	87500	72500	87000	15000
Nova1 (wt/wt)	wt1	2	LF	s	0.032	0.146	0.086896166	0.673248898	465.094769	79000	89884.61538	99000	79000	96000	20000
Nova1 (wt/wt)	wt1	2	LF	s	0.036	0.078	0.026991352	0.837126425	242.2246023	70500	73000	76000	70500	75500	5500
Nova1 (wt/wt)	wt1	2	LF	s	0.062	0.074	0.068708148	0.79695605	533.7815312	71500	82717.3913	89500	71500	83000	18000
Nova1 (wt/wt)	wt1	2	LF	s	0.026	0.644	0.001644336	0.939371778	361.7486789	84000	84041.66667	84500	84000	84000	500
Nova1 (wt/wt)	wt1	2	LF	s	0.024	0.674	0.003753445	0.945858357	235.3932496	76000	76590.90909	77000	76500	77000	1000
Nova1 (wt/wt)	wt1	2	LF	s	0.034	0.216	0.052753291	0.676426784	466.0102343	75000	80533.33333	86500	75000	86000	11500
Nova1 (wt/wt)	wt1	2	LF	s	0.052	0.09	0.059732881	0.867125432	426.6745752	65000	68714.28571	76000	66000	75500	11000
Nova1 (wt/wt)	wt1	2	LF	s	0.024	0.102	0.015765299	0.787451694	584.4688023	73000	76500	77500	73000	77500	4500
Nova1 (wt/wt)	wt1	2	LF	s	0.012	0.076	0.006349962	0.611562565	584.1529229	79500	80300	81000	80500	79500	1500
Nova1 (wt/wt)	wt1	2	LF	s	0.028	0.012	0.004765831	0.978175548	790.3334215	69000	69423.07692	70000	69000	70000	1000
Nova1 (wt/wt)	wt1	2	LF	s	0.018	0.164	0.009714417	0.682764666	426.8778124	74500	76125	77000	77000	76500	2500
Nova1 (wt/wt)	wt1	2	LF	s	0.018	0.084	0.008217955	0.923419262	214.989607	70000	70937.5	71500	70000	71500	1500
Nova1 (wt/wt)	wt1	2	LF	s	0.03	0.828	0.008597528	0.873339654	304.0436987	71000	71576.92308	72500	72000	71000	1500
Nova1 (wt/wt)	wt1	2	LF	s	0.028	0.012	0.060194437	0.546068801	787.8751187	68000	75038.46154	82500	68000	75000	14500
Nova1 (wt/wt)	wt1	2	LF	s	0.024	0.06	0.004859288	0.862333491	326.0273341	76500	77136.36364	77500	77500	77500	1000
Nova1 (wt/wt)	wt1	2	LF	s	0.032	0.238	0.09006539	0.775260654	916.5671231	70000	79307.69231	86500	70000	86000	16500
Nova1 (wt/wt)	wt1	2	LF	s	0.028	0.07	0.066813845	0.690675139	337.6068721	82000	96090.90909	101000	82000	101000	19000
Nova1 (wt/wt)	wt1	2	LF	s	0.034	0.024	0.108451304	0.596001352	777.6327099	54000	60961.53846	71500	54500	59500	17500
Nova1 (wt/wt)	wt1	2	LF	s	0.06	0.048	0.062907377	0.752256101	970.2843629	67000	72320	78500	70500	72000	11500
Nova1 (wt/wt)	wt1	2	LF	s	0.018	0.02	0.019857512	0.725357747	879.9808922	78000	79375	82000	78000	78000	4000
Nova1 (wt/wt)	wt1	2	LF	s	0.124	0.052	0.079900589	0.829751798	903.1115424	68000	74153.06122	85500	85500	71500	17500
Nova1 (wt/wt)	wt1	2	LF	s	0.012	0.014	0.042005683	0.591095667	959.2136346	75000	79100	83000	75000	83000	8000
Nova1 (wt/wt)	wt1	2	LF	s	0.042	0.144	0.071963457	0.734077464	403.0950977	78500	92055.55556	97000	78500	96000	18500
Nova1 (wt/wt)	wt1	2	LF	s	0.02	0.04	0.050292115	0.607652695	734.2238246	73000	80000	85000	73000	85000	12000
Nova1 (wt/wt)	wt1	2	LF	s	0.044	0.046	0.015131482	0.89154142	1040.323627	61000	63710.52632	64500	61000	64500	3500
Nova1 (wt/wt)	wt1	2	LF	s	0.102	0.142	0.028878989	0.947441043	553.2890524	68000	70553.19149	74000	74000	68500	6000
Nova1 (wt/wt)	wt1	2	LF	s	0.026	0.038	0.034354081	0.858222409	312.079591	70500	72590.90909	76000	71000	75500	5500
Nova1 (wt/wt)	wt1	2	LF	s	0.012	1.804	0.030409878	0.494598938	68.94327612	99500	104300	107000	99500	101500	7500
Nova1 (wt/wt)	wt1	2	LF	s	0.058	0.072	0.038366382	0.822672981	328.0074958	77500	81652.17391	86000	79500	77500	8500
Nova1 (wt/wt)	wt1	2	LF	s	0.02	0.014	0.007515731	0.862901345	193.0980857	98000	99722.22222	100500	100500	98000	2500
Nova1 (wt/wt)	wt1	2	LF	s	0.03	0.07	0.005187202	0.891166945	410.3008858	70000	70214.28571	71000	71000	70000	1000
Nova1 (wt/wt)	wt1	2	LF	s	0.03	0.176	0.096175926	0.864862916	232.1295452	67500	69821.42857	94000	69000	67500	26500
Nova1 (wt/wt)	wt1	2	LF	s	0.076	0.064	0.131632933	0.799898164	1025.103405	52000	65359.375	100500	52000	75000	48500
Nova1 (wt/wt)	wt1	2	LF	s	0.13	0.012	0.04636747	0.840557538	1392.163047	57500	63035.08772	67000	65000	64000	9500
Nova1 (wt/wt)	wt1	2	LF	s	0.07	0.096	0.080619905	0.883436988	915.3880364	52500	59000	65000	53000	52500	12500
Nova1 (wt/wt)	wt1	2	LF	s	0.028	0.014	0.008714738	0.801647051	823.7544003	77000	78125	79000	79000	78500	2000
Nova1 (wt/wt)	wt1	2	LF	s	0.032	0.016	0.052720207	0.902196978	1294.179311	68500	72535.71429	77000	76500	68500	8500
Nova1 (wt/wt)	wt1	2	LF	s	0.054	0.102	0.050862084	0.873974155	358.47007	55000	64000	69000	69000	55000	14000
Nova1 (wt/wt)	wt1	2	LF	s	0.08	0.054	0.065246771	0.739603105	1056.868316	56500	63166.66667	68500	63000	68000	12000
Nova1 (wt/wt)	wt1	2	LF	s	0.046	0.076	0.072780178	0.743777954	369.9104442	79500	88527.77778	97500	81500	94500	18000
Nova1 (wt/wt)	wt1	2	LF	s	0.038	0.178	0.060799431	0.802034425	457.5388863	77500	82750	88500	78000	88500	11000
Nova1 (wt/wt)	wt1	2	LF	s	0.076	0.662	0.059887238	0.807833965	685.2073828	69000	72942.85714	83000	83000	73500	14000
Nova1 (wt/wt)	wt1	2	LF	s	0.032	0.03	0.00449521	0.901593916	483.3580827	68000	68766.66667	69000	69000	69000	1000
Nova1 (wt/wt)	wt1	2	LF	s	0.022	0.168	0.002617801	0.944962012	124.4414618	76000	76400	76500	76500	76000	500
Nova1 (wt/wt)	wt1	2	LF	s	0.05	0.412	0.081047806	0.786475711	398.5326125	70500	77833.33333	86000	72000	85000	15500
Nova1 (wt/wt)	wt1	2	LF	s	0.014	0.122	0.012673235	0.928217852	257.0729712	65500	66083.33333	67500	67500	65500	2000
Nova1 (wt/wt)	wt1	2	LF	s	0.032	0.564	0.055493505	0.68253851	620.3997267	71500	76083.33333	83000	72000	82000	11500
Nova1 (wt/wt)	wt1	2	LF	s	0.026	0.07	0.019748122	0.895544479	439.8645041	79000	82090.90909	83500	79500	83500	4500
Nova1 (wt/wt)	wt1	2	LF	s	0.016	0.014	0.002609181	0.937057169	1169.989027	71000	71416.66667	71500	71500	71500	500
Nova1 (wt/wt)	wt1	2	LF	s	0.016	0.074	0.002867634	0.885534754	217.2604948	86000	86285.71429	86500	86000	86000	500
Nova1 (wt/wt)	wt1	2	LF	s	0.042	0.062	0.077551852	0.892934495	771.9507244	67000	76970.58824	81500	67000	81000	14500
Nova1 (wt/wt)	wt1	2	LF	s	0.052	0.05	0.009486756	0.928495136	665.3430504	68500	69166.66667	70500	70500	68500	2000
Nova1 (wt/wt)	wt1	2	LF	s	0.056	0.066	0.078616072	0.838776214	843.2658557	68000	76437.5	83500	68500	82500	15500
Nova1 (wt/wt)	wt1	2	LF	s	0.1	0.04	0.184778457	0.810787352	715.94415	49500	69024.39024	104500	75000	66500	55000
Nova1 (wt/wt)	wt1	2	LF	s	0.072	0.052	0.134892019	0.844133783	552.9014802	49500	78145.16129	99500	70500	82000	50000
Nova1 (wt/wt)	wt1	2	LF	s	0.036	0.164	0.141728301	0.745394681	596.5156882	72500	83192.30769	106000	72500	91000	33500
Nova1 (wt/wt)	wt1	2	LF	s	0.084	0.05	0.039031526	0.837655786	659.162706	70000	73851.35135	78000	77500	77000	8000
Nova1 (wt/wt)	wt1	2	LF	s	0.018	0.086	0.010726364	0.82310003	1621.866592	62500	63562.5	64500	64500	62500	2000
Nova1 (wt/wt)	wt1	2	LF	s	0.012	0.02	0.0103354	0.799609828	469.5746385	70500	71100	72000	70500	72000	1500
Nova1 (wt/wt)	wt1	2	LF	s	0.046	0.018	0.234775343	0.707419127	418.9915581	51000	59642.85714	103000	103000	57500	52000
Nova1 (wt/wt)	wt1	2	LF	s	0.022	0.078	0.025824808	0.802676037	327.9292717	71000	72888.88889	75500	75500	71000	4500
Nova1 (wt/wt)	wt1	2	LF	s	0.018	0.014	0	0.86647121	173.158211	65000	65000	65000	65000	65000	0
Nova1 (wt/wt)	wt1	2	LF	s	0.022	0.054	0.005024872	0.853236125	264.5464055	66000	66750	67000	67000	66500	1000
Nova1 (wt/wt)	wt1	2	LF	s	0.046	0.074	0.068097687	0.836841345	481.4690984	77500	83794.11765	91500	77500	84500	14000
Nova1 (wt/wt)	wt1	2	LF	s	0.044	0.04	0.086318905	0.698673392	734.1120973	53000	63205.88235	68500	53500	68000	15500
Nova1 (wt/wt)	wt1	2	LF	s	0.034	0.066	0.005822416	0.932779523	602.2499936	68000	68700	69500	68500	69000	1500
Nova1 (wt/wt)	wt1	2	LF	s	0.034	0.07	0.053355649	0.806190373	1093.916078	65500	68766.66667	76000	76000	66000	10500
Nova1 (wt/wt)	wt1	2	LF	s	0.012	0.018	0.002583979	0.889929556	503.6685296	77000	77400	77500	77500	77500	500
Nova1 (wt/wt)	wt1	2	LF	s	0.096	0.048	0.11516001	0.83921136	518.9621613	52500	70256.41026	94000	69000	70000	41500
Nova1 (wt/wt)	wt1	2	LF	s	0.048	0.056	0.006894785	0.928783708	306.6590992	77000	77795.45455	79000	79000	77500	2000
Nova1 (wt/wt)	wt1	2	LF	s	0.026	0.098	0.004367846	0.843138091	829.1981772	68000	68125	69000	68000	69000	1000
Nova1 (wt/wt)	wt1	2	LF	s	0.104	0.086	0.062302181	0.799999471	1042.758066	56500	66119.56522	72500	56500	60500	16000
Nova1 (wt/wt)	wt1	2	LF	s	0.08	0.058	0.065155044	0.842093388	1156.643811	60500	66893.93939	73000	71000	61000	12500
Nova1 (wt/wt)	wt1	2	LF	s	0.09	0.196	0.057849327	0.806856038	438.9408307	70000	77216.21622	88000	88000	78500	18000
Nova1 (wt/wt)	wt1	2	LF	s	0.012	0.078	0.004407135	0.916855922	208.56752	84500	84900	85500	84500	85000	1000
Nova1 (wt/wt)	wt1	2	LF	s	0.062	0.054	0.021035521	0.899843125	431.0102706	71500	72896.55172	78500	78500	72500	7000
Nova1 (wt/wt)	wt1	2	LF	s	0.054	0.074	0.044738107	0.821962632	496.7036944	77000	80782.6087	88000	81000	86000	11000
Nova1 (wt/wt)	wt1	2	LF	s	0.036	0.07	0.008461104	0.892001581	662.580541	76000	77200	78500	76500	77500	2500
Nova1 (wt/wt)	wt1	2	LF	s	0.02	0.014	0.065340656	0.717074452	362.075487	79500	84555.55556	91500	80000	91500	12000
Nova1 (wt/wt)	wt1	2	LF	s	0.04	0.052	0.012298302	0.933038948	317.9585411	81500	82763.15789	84500	82000	84000	3000
Nova1 (wt/wt)	wt1	2	LF	s	0.048	0.15	0.040677065	0.775376759	441.4282988	74000	77136.36364	82000	82000	74500	8000
Nova1 (wt/wt)	wt1	2	LF	s	0.082	0.06	0.048288674	0.878087664	440.0240842	71500	75457.14286	83000	83000	79000	11500
Nova1 (wt/wt)	wt1	2	LF	s	0.02	0.062	0.009498809	0.70150362	293.9326922	82500	83944.44444	84500	82500	84500	2000
Nova1 (wt/wt)	wt1	2	LF	s	0.038	0.176	0.05134189	0.775820236	294.9339363	80500	85700	92000	87000	91000	11500
Nova1 (wt/wt)	wt1	2	LF	s	0.026	0.066	0.168519612	0.857652714	178.8208618	65500	93944.44444	107500	106500	96000	42000
Nova1 (wt/wt)	wt1	2	LF	s	0.032	0.144	0.03971512	0.750654722	543.5617126	63500	66730.76923	70500	63500	69500	7000
Nova1 (wt/wt)	wt1	2	LF	s	0.028	0.054	0.015173698	0.900080179	356.1977879	78000	79269.23077	81000	81000	81000	3000
Nova1 (wt/wt)	wt1	2	LF	s	0.138	0.058	0.100660998	0.827219435	363.5312597	59500	79537.03704	100500	76000	77000	41000
Nova1 (wt/wt)	wt1	2	LF	s	0.012	0.118	0.011660498	0.706528333	495.3628752	77500	78600	79500	77500	79500	2000
Nova1 (wt/wt)	wt1	2	LF	s	0.056	0.076	0.03097796	0.799031748	608.3222818	62500	66208.33333	68500	66500	67500	6000
Nova1 (wt/wt)	wt1	2	LF	s	0.084	0.268	0.023029496	0.885433029	371.3814659	74500	77551.28205	81000	81000	78000	6500
Nova1 (wt/wt)	wt1	2	LF	s	0.036	0.064	0.025035225	0.746553101	408.7880418	75500	76928.57143	83500	78000	76500	8000
Nova1 (wt/wt)	wt1	2	LF	s	0.016	0.098	0.023587773	0.795293834	364.4983436	77500	78500	83000	77500	83000	5500
Nova1 (wt/wt)	wt1	2	LF	s	0.018	0.15	0.005247657	0.799824061	435.6995461	65500	66312.5	66500	66500	65500	1000
Nova1 (wt/wt)	wt1	2	LF	s	0.036	0.042	0.213196035	0.756216492	375.5902702	55500	72107.14286	107500	79500	57000	52000
Nova1 (wt/wt)	wt1	2	LF	s	0.018	0.048	0.016203201	0.657499949	308.682869	70000	71437.5	72500	72500	71500	2500
Nova1 (wt/wt)	wt1	2	LF	s	0.034	0.058	0.030358069	0.839927175	1018.693432	63500	66933.33333	69000	69000	63500	5500
Nova1 (wt/wt)	wt1	2	LF	s	0.02	0.022	0.01115273	0.938034863	258.8185391	81500	83055.55556	84000	81500	84000	2500
Nova1 (wt/wt)	wt1	2	LF	s	0.044	0.12	0.043948005	0.733325274	647.9169768	71000	74722.22222	78500	72500	76500	7500
Nova1 (wt/wt)	wt1	2	LF	s	0.026	0.056	0.029605323	0.780674194	226.4634437	82000	84291.66667	91500	82000	91500	9500
Nova1 (wt/wt)	wt1	2	LF	s	0.054	0.044	0.049561498	0.747304832	237.9625988	82500	88041.66667	93000	82500	83000	10500
Nova1 (wt/wt)	wt1	2	LF	s	0.03	0.222	0.036746406	0.927904118	378.0472045	81500	84307.69231	90000	81500	90000	8500
Nova1 (wt/wt)	wt1	2	LF	s	0.072	0.07	0.054947627	0.942209549	413.4604655	68000	71031.25	80500	80500	71000	12500
Nova1 (wt/wt)	wt1	2	LF	s	0.012	0.13	0.010203171	0.85519571	499.2244179	81000	82000	83000	81000	83000	2000
Nova1 (wt/wt)	wt1	2	LF	s	0.03	0.108	0.023112508	0.803469714	156.642479	103000	108000	109500	103000	109000	6500
Nova1 (wt/wt)	wt1	2	LF	s	0.028	0.02	0.009558183	0.798353058	1847.723128	76000	77000	78500	77500	76000	2500
Nova1 (wt/wt)	wt1	2	LF	s	0.05	0.122	0.025775793	0.9459774	473.5781726	71500	73195.65217	77500	77500	72000	6000
Nova1 (wt/wt)	wt1	2	LF	s	0.014	0.086	0.01069889	0.823124208	275.3698103	85000	87083.33333	87500	85000	87500	2500
Nova1 (wt/wt)	wt1	2	LF	s	0.028	0.058	0.075533581	0.874850333	343.3379095	81500	86400	97000	81500	97000	15500
Nova1 (wt/wt)	wt1	2	LF	s	0.014	0.246	0.02359592	0.78241328	180.6047599	80000	82750	84500	80000	84500	4500
Nova1 (wt/wt)	wt1	2	LF	s	0.066	0.18	0.055507311	0.881273264	404.4691027	70500	76258.06452	81500	71500	81000	11000
Nova1 (wt/wt)	wt1	2	LF	s	0.032	0.092	0.035979741	0.785074833	562.9475237	77500	79566.66667	86500	78000	86000	9000
Nova1 (wt/wt)	wt1	2	LF	s	0.04	0.014	0.070278628	0.771966819	599.7265997	72000	76705.88235	86500	86500	73000	14500
Nova1 (wt/wt)	wt1	2	LF	s	0.02	0.18	0.003752345	0.860870621	193.4811923	88000	88833.33333	89000	88000	89000	1000
Nova1 (wt/wt)	wt1	2	LF	s	0.038	0.872	0.026294624	0.858483751	518.8382765	77500	79733.33333	83500	83500	81000	6000
Nova1 (wt/wt)	wt1	2	LF	s	0.032	0.074	0.088261467	0.652664184	426.958054	71500	81909.09091	89000	71500	89000	17500
Nova1 (wt/wt)	wt1	2	LF	s	0.032	0.06	0.018527932	0.709622234	697.9741817	62000	64966.66667	66000	62000	64500	4000
Nova1 (wt/wt)	wt1	2	LF	s	0.026	0.06	0.071382603	0.669811108	840.2323673	58500	65318.18182	70500	58500	70500	12000
Nova1 (wt/wt)	wt1	2	LF	s	0.054	0.03	0.042394878	0.750777626	1295.547038	68000	72979.16667	76000	71000	68500	8000
Nova1 (wt/wt)	wt1	2	LF	s	0.148	0.03	0.065012266	0.77096952	1569.164666	61000	70220.58824	77000	68500	65000	16000
Nova1 (wt/wt)	wt1	2	LF	s	0.142	0.034	0.074088325	0.84968946	1348.434015	62000	68718.75	76500	66000	64000	14500
Nova1 (wt/wt)	wt1	2	LF	s	0.044	0.012	0.074983887	0.71373337	1040.37835	53000	67525	71000	65500	68500	18000
Nova1 (wt/wt)	wt1	2	LF	s	0.148	0.036	0.067096008	0.859997456	1345.211073	55000	64276.1194	72000	61000	59500	17000
Nova1 (wt/wt)	wt1	2	LF	s	0.11	0.04	0.077318419	0.849368919	1509.318154	64500	72755.10204	79000	69000	64500	14500
Nova1 (wt/wt)	wt1	2	LF	s	0.05	0.042	0.044315754	0.779144573	1052.824553	68500	75428.57143	79000	68500	77000	10500
Nova1 (wt/wt)	wt1	2	LF	s	0.092	0.038	0.045200349	0.831036977	1731.425902	62000	70087.5	77000	62000	72000	15000
Nova1 (wt/wt)	wt1	2	LF	s	0.09	0.04	0.050008867	0.812609748	1358.876237	65500	70276.31579	76000	68500	66500	10500
Nova1 (wt/wt)	wt1	2	LF	s	0.034	0.06	0.020429656	0.840916441	1247.708848	66000	68566.66667	70000	66000	69500	4000
Nova1 (wt/wt)	wt1	2	LF	s	0.052	0.034	0.046593551	0.903752714	1191.566528	66500	69086.95652	75500	72500	66500	9000
Nova1 (wt/wt)	wt1	2	LF	s	0.11	0.054	0.060635586	0.848917486	1451.527881	65000	69706.52174	79000	70000	65000	14000
Nova1 (wt/wt)	wt1	2	LF	s	0.068	0.012	0.051151202	0.823449656	2037.082222	68500	73913.7931	79000	72000	79000	10500
Nova1 (wt/wt)	wt1	2	LF	s	0.024	0.066	0.003172364	0.925981433	905.1894282	75500	75818.18182	76000	76000	76000	500
Nova1 (wt/wt)	wt1	2	LF	s	0.02	0.026	0.034094134	0.526194761	192.4628942	69000	72125	75000	70500	75000	6000
Nova1 (wt/wt)	wt1	2	LF	s	0.056	0.028	0.085095922	0.778515652	851.8169422	66500	76727.27273	83500	83500	67500	17000
Nova1 (wt/wt)	wt1	2	LF	s	0.034	0.084	0.038227762	0.760435187	298.8510825	71500	75535.71429	81000	81000	72000	9500
Nova1 (wt/wt)	wt1	2	LF	s	0.016	0.018	0.049146009	0.746824963	552.6199184	63500	68500	71000	71000	63500	7500
Nova1 (wt/wt)	wt1	2	LF	s	0.052	0.052	0.015694039	0.92702778	452.9245281	77000	79104.16667	80500	80500	77000	3500
Nova1 (wt/wt)	wt1	2	LF	s	0.038	0.038	0.039469036	0.740473803	439.2564468	64000	69321.42857	74500	69000	68500	10500
Nova1 (wt/wt)	wt1	2	LF	s	0.012	0.024	0.034020691	0.622709722	49.21089964	98000	100800	105000	105000	98000	7000
Nova1 (wt/wt)	wt1	2	LF	s	0.16	0.058	0.089436722	0.793310967	1004.109155	58500	69669.23077	80500	70000	59000	22000
Nova1 (wt/wt)	wt1	2	LF	s	0.024	0.012	0.028615413	0.789779441	650.232597	72000	75045.45455	77500	77500	72000	5500
Nova1 (wt/wt)	wt1	2	LF	s	0.018	0.044	0.00376124	0.6910731	270.6383667	65500	65785.71429	66000	66000	66000	500
Nova1 (wt/wt)	wt1	2	LF	s	0.018	0.194	0.008210365	0.788201059	228.6989072	103000	104375	105000	103000	104000	2000
Nova1 (wt/wt)	wt1	2	LF	s	0.026	0.082	0.026140181	0.775585358	305.4693954	69000	71272.72727	74500	74500	71000	5500
Nova1 (wt/wt)	wt1	2	LF	s	0.034	0.076	0.063148993	0.794056648	571.0965514	77000	85785.71429	92000	77000	89000	15000
Nova1 (wt/wt)	wt1	2	LF	s	0.02	0.108	0.016604314	0.889616659	1723.554724	74500	75937.5	77500	77500	74500	3000
Nova1 (wt/wt)	wt1	2	LF	s	0.052	0.08	0.0466362	0.840538042	313.6457744	85000	93175	98500	85000	95000	13500
Nova1 (wt/wt)	wt1	2	LF	s	0.058	0.06	0.009547978	0.905391841	496.4507202	75500	77240.74074	78000	77500	77500	2500
Nova1 (wt/wt)	wt1	2	LF	s	0.032	0.09	0.009178938	0.911866642	281.1239768	80500	80964.28571	82500	82500	80500	2000
Nova1 (wt/wt)	wt1	2	LF	s	0.03	0.052	0.020061286	0.812195108	758.9908293	66500	68857.14286	70500	66500	70500	4000
Nova1 (wt/wt)	wt1	2	LF	s	0.028	0.074	0.03457988	0.807656193	1220.818068	65500	70125	72000	65500	71500	6500
Nova1 (wt/wt)	wt1	2	LF	s	0.026	0.076	0.010908724	0.899679384	272.1681606	81000	82541.66667	83500	81500	83000	2500
Nova1 (wt/wt)	wt1	2	LF	s	0.032	0.062	0.018842154	0.774921515	440.4811096	77500	78846.15385	82000	80500	79000	4500
Nova1 (wt/wt)	wt1	2	LF	s	0.03	0.154	0.033646395	0.961227584	261.6020473	82000	84500	88500	88500	83000	6500
Nova1 (wt/wt)	wt1	2	LF	s	0.128	0.048	0.080066673	0.880190087	1008.535372	58000	63655.17241	77500	70000	60500	19500
Nova1 (wt/wt)	wt1	2	LF	s	0.034	0.068	0.144325919	0.750249843	229.0189751	65500	78714.28571	97500	78500	69000	32000
Nova1 (wt/wt)	wt1	2	LF	s	0.05	0.05	0.062291876	0.861647808	260.630772	76000	78354.16667	99500	78500	87000	23500
Nova1 (wt/wt)	wt1	2	LF	s	0.042	0.064	0.019580781	0.930952152	792.3984306	65000	68388.88889	69500	65000	69000	4500
Nova1 (wt/wt)	wt1	2	LF	s	0.022	0.316	0.014018692	0.792544765	872.3629221	70000	71333.33333	73000	70000	71500	3000
Nova1 (wt/wt)	wt1	2	LF	s	0.028	1.52	0.039737077	0.846256267	222.9996074	87000	92590.90909	96500	87000	96000	9500
Nova1 (wt/wt)	wt1	2	LF	s	0.04	0.076	0.088916711	0.723221217	325.9999389	78000	87812.5	1.00E+05	78000	96500	22000
Nova1 (wt/wt)	wt1	2	LF	s	0.1	0.038	0.041110992	0.813330373	1319.192193	60000	64744.44444	69000	67500	63000	9000
Nova1 (wt/wt)	wt1	2	LF	s	0.11	0.112	0.062575767	0.827947495	1412.479132	59000	64645.83333	70500	60500	59000	11500
Nova1 (wt/wt)	wt1	2	LF	s	0.066	0.19	0.044938931	0.881606701	820.630814	64500	67806.45161	72000	70500	65000	7500
Nova1 (wt/wt)	wt1	2	LF	s	0.03	0.068	0.016025296	0.948786926	216.95579	76000	77958.33333	79000	77000	79000	3000
Nova1 (wt/wt)	wt1	2	LF	s	0.022	0.142	0.003111049	0.989268535	216.6120739	73500	73650	74000	73500	74000	500
Nova1 (wt/wt)	wt1	2	LF	s	0.012	0.104	0.026390016	0.681795484	499.6727828	77500	81800	83000	77500	83000	5500
Nova1 (wt/wt)	wt1	2	LF	s	0.014	0.14	0.013598207	0.681739863	239.0043069	103000	104000	106000	106000	103000	3000
Nova1 (wt/wt)	wt1	2	LF	s	0.032	0.16	0.025702741	0.817190829	288.6311261	73000	74500	77500	77500	73500	4500
Nova1 (wt/wt)	wt1	2	LF	s	0.014	0.102	0.002958606	0.893575971	511.533501	79500	79666.66667	80000	80000	79500	500
Nova1 (wt/wt)	wt1	2	LF	s	0.074	0.16	0.047935145	0.843543497	1035.817274	60500	65171.875	70500	70000	60500	10000
Nova1 (wt/wt)	wt1	2	LF	s	0.034	0.054	0.032248328	0.828747505	377.8975222	79000	81100	86500	86000	80000	7500
Nova1 (wt/wt)	wt1	2	LF	s	0.036	0.07	0.034616335	0.779402073	366.4428164	81500	84607.14286	89500	84000	89500	8000
Nova1 (wt/wt)	wt1	2	LF	s	0.018	0.048	0.009714724	0.770597638	220.9868367	83000	84375	85000	83000	85000	2000
Nova1 (wt/wt)	wt1	2	LF	s	0.012	0.342	0.035123967	0.511341066	51.64008277	90000	96800	98500	90000	98500	8500
Nova1 (wt/wt)	wt1	2	LF	s	0.024	0.48	0.009832924	0.868440502	235.9589364	81500	82150	83500	83500	82000	2000
Nova1 (wt/wt)	wt1	2	LF	s	0.016	0.162	0.026456712	0.738829211	185.2782431	75500	77666.66667	80500	75500	80500	5000
Nova1 (wt/wt)	wt1	2	LF	s	0.012	0.456	0.037928003	0.553142833	248.188585	73000	75500	79000	73000	79000	6000
Nova1 (wt/wt)	wt1	2	LF	s	0.018	0.064	0.011865918	0.683574682	310.9224771	77000	78125	80000	77000	78000	3000
Nova1 (wt/wt)	wt1	2	LF	s	0.016	0.254	0.018222803	0.673885507	415.3201826	77000	78785.71429	81000	77000	81000	4000
Nova1 (wt/wt)	wt1	2	LF	s	0.046	0.06	0.042010428	0.871355081	289.2314495	78500	81047.61905	87500	79500	87500	9000
Nova1 (wt/wt)	wt1	2	LF	s	0.026	0.746	0.031505646	0.624598705	176.9619793	83000	86227.27273	89000	83000	89000	6000
Nova1 (wt/wt)	wt1	2	LF	s	0.022	0.07	0.037719519	0.765623171	204.9997697	75000	82100	84000	75000	84000	9000
Nova1 (wt/wt)	wt1	2	LF	s	0.018	0.266	0.005376984	0.686004418	306.0215895	79000	79687.5	80500	79000	80000	1500
Nova1 (wt/wt)	wt1	2	LF	s	0.014	0.182	0.00667483	0.858272038	315.6057662	82500	83750	84000	82500	84000	1500
Nova1 (wt/wt)	wt1	2	LF	s	0.024	0.064	0.002944098	0.83044007	218.978661	83000	83200	83500	83500	83000	500
Nova1 (wt/wt)	wt1	2	LF	s	0.028	0.098	0.006136641	0.822827953	575.6355079	75500	75730.76923	77000	76000	75500	1500
Nova1 (wt/wt)	wt1	2	LF	s	0.044	0.084	0.051182717	0.905752845	337.7135775	74500	79305.55556	84000	75000	84000	9500
Nova1 (wt/wt)	wt1	2	LF	s	0.022	0.156	0.004244997	0.984328422	341.4667819	82000	82450	83000	82000	83000	1000
Nova1 (wt/wt)	wt1	2	LF	s	0.04	0.498	0.037728192	0.81234469	674.7592126	69000	70750	80000	80000	69000	11000
Nova1 (wt/wt)	wt1	2	LF	s	0.012	0.42	0.089360022	0.512289847	65.2904552	82500	91900	103500	103500	95500	21000
Nova1 (wt/wt)	wt1	2	LF	s	0.052	0.332	0.101264313	0.778018336	663.5094279	71000	79818.18182	92500	72000	83500	21500
Nova1 (wt/wt)	wt1	2	LF	s	0.014	0.018	0.016657557	0.716614469	761.0034205	79000	80666.66667	82500	79000	82500	3500
Nova1 (wt/wt)	wt1	2	LF	s	0.014	0.088	0.002915452	0.753857685	330.175639	85500	85750	86000	86000	85500	500
Nova1 (wt/wt)	wt1	2	LF	s	0.02	0.092	0.088551107	0.706706471	590.1821338	83500	94000	102500	83500	102000	19000
Nova1 (wt/wt)	wt1	2	LF	s	0.02	0.094	0.017065443	0.805108132	355.837799	100500	103714.2857	105500	105500	103000	5000
Nova1 (wt/wt)	wt1	2	LF	s	0.018	0.078	0.012683995	0.753786296	335.1504238	87500	90187.5	91000	87500	90000	3500
Nova1 (wt/wt)	wt1	2	LF	s	0.11	0.022	0.062016382	0.863393049	1204.450204	57000	66969.38776	72500	70500	57000	15500
Nova1 (wt/wt)	wt1	2	LF	s	0.132	0.182	0.066546692	0.717794175	1911.337443	65500	73269.23077	84000	69000	70000	18500
Nova1 (wt/wt)	wt1	2	LF	s	0.034	1.786	0.080310863	0.691725961	515.1097129	61000	68458.33333	74500	64500	74000	13500
Nova1 (wt/wt)	wt1	2	LF	s	0.022	0.09	0.073126506	0.596188744	643.2801791	74000	83562.5	91000	74000	87500	17000
Nova1 (wt/wt)	wt1	2	LF	s	0.03	0.088	0.009039979	0.89916516	223.8831761	75000	76346.15385	77000	75000	77000	2000
Nova1 (wt/wt)	wt1	2	LF	s	0.082	0.178	0.063402966	0.846472636	888.6568495	69000	76212.12121	84500	73500	77000	15500
Nova1 (wt/wt)	wt1	2	LF	s	0.048	0.072	0.029014511	0.794129305	390.0014931	69000	71775	74500	70500	74000	5500
Nova1 (wt/wt)	wt1	2	LF	s	0.014	0.012	0.011404948	0.612477634	324.4390938	60500	62000	62500	62500	62000	2000
Nova1 (wt/wt)	wt1	2	LF	s	0.064	0.018	0.061631183	0.778227701	363.0694213	75500	86314.81481	93000	77500	88500	17500
Nova1 (wt/wt)	wt1	2	LF	s	0.124	0.048	0.129455913	0.749057231	908.4076295	47500	60490.38462	73500	48000	58000	26000
Nova1 (wt/wt)	wt1	2	LF	s	0.042	0.084	0.101821771	0.767790317	585.6455579	51000	63375	70000	51000	70000	19000
Nova1 (wt/wt)	wt1	2	LF	s	0.108	0.06	0.046857608	0.785758226	1467.207759	66500	74217.3913	79000	69000	78500	12500
Nova1 (wt/wt)	wt1	2	LF	s	0.036	0.014	0.016490157	0.854252038	717.994764	65000	67375	68500	65000	67500	3500
Nova1 (wt/wt)	wt1	2	LF	s	0.02	0.044	0.041431923	0.561815704	396.950398	71500	76285.71429	79500	79500	77000	8000
Nova1 (wt/wt)	wt1	2	LF	s	0.052	0.052	0.025702189	0.792807176	735.7301772	66000	70217.3913	72500	71500	69500	6500
Nova1 (wt/wt)	wt1	2	LF	s	0.024	0.016	0.046543737	0.862288684	1225.176733	59500	65833.33333	68500	68500	59500	9000
Nova1 (wt/wt)	wt1	2	LF	s	0.022	0.056	0.011887356	0.849517562	374.5799425	76000	77100	78000	78000	76000	2000
Nova1 (wt/wt)	wt1	2	LF	s	0.04	0.04	0.013399424	0.894109677	209.7133405	81000	82157.89474	84500	84500	81000	3500
Nova1 (wt/wt)	wt1	2	LF	s	0.016	0.182	0.052377736	0.679884219	248.9979358	79500	86750	91000	79500	91000	11500
Nova1 (wt/wt)	wt1	2	LF	s	0.014	0.236	0.011281877	0.684833424	136.1104344	80500	82583.33333	83000	80500	83000	2500
Nova1 (wt/wt)	wt1	2	LF	s	0.1	0.034	0.025516134	0.824812671	1228.871662	63000	66477.77778	69500	68000	65000	6500
Nova1 (wt/wt)	wt1	2	LF	s	0.034	0.058	0.16615239	0.716946862	425.0576164	65500	69653.84615	109500	109500	67500	44000
Nova1 (wt/wt)	wt1	2	LF	s	0.032	0.056	0.009821377	0.781755112	607.9810635	67500	68321.42857	70000	67500	69000	2500
Nova1 (wt/wt)	wt1	2	LF	s	0.044	0.55	0.063622155	0.711618677	625.3268558	58500	67236.84211	71500	58500	70000	13000
Nova1 (wt/wt)	wt1	2	LF	s	0.054	0.072	0.015724697	0.835849149	301.1243041	74000	75847.82609	78000	74500	77000	4000
Nova1 (wt/wt)	wt1	2	LF	s	0.014	0.332	0.008908593	0.602664459	262.8955805	80500	82083.33333	82500	80500	82500	2000
Nova1 (wt/wt)	wt1	2	LF	s	0.078	0.09	0.121775561	0.757649409	308.1638256	69500	78703.7037	1.00E+05	69500	70500	30500
Nova1 (wt/wt)	wt1	2	LF	s	0.046	0.064	0.01547368	0.903729914	380.9508459	79500	81526.31579	83500	81000	83500	4000
Nova1 (wt/wt)	wt1	2	LF	s	0.034	0.358	0.104044369	0.721196594	478.474693	73000	84107.14286	96000	73000	96000	23000
Nova1 (wt/wt)	wt1	2	LF	s	0.028	0.106	0.046070257	0.792283844	651.5332942	76000	80625	85000	85000	84500	9000
Nova1 (wt/wt)	wt1	2	LF	s	0.014	0.066	0.002360958	0.929889465	306.9099937	99500	99833.33333	1.00E+05	99500	1.00E+05	500
Nova1 (wt/wt)	wt1	2	LF	s	0.018	0.302	0.005918907	0.9191747	390.721371	83500	83812.5	85000	85000	83500	1500
Nova1 (wt/wt)	wt1	2	LF	s	0.014	1.118	0.002298117	0.967224883	918.9373669	81000	81083.33333	81500	81500	81000	500
Nova1 (wt/wt)	wt1	2	LF	s	0.088	0.046	0.06299974	0.792778852	1095.487089	57500	65689.18919	70000	70000	60500	12500
Nova1 (wt/wt)	wt1	2	LF	s	0.054	0.052	0.039751647	0.850425351	674.5672376	60000	66826.08696	69000	61000	68500	9000
Nova1 (wt/wt)	wt1	2	LF	s	0.07	0.062	0.034791979	0.905178909	398.4783795	77000	81250	86000	82000	84500	9000
Nova1 (wt/wt)	wt1	2	LF	s	0.044	0.07	0.057712041	0.775148731	558.7753915	75500	82150	88500	76500	86500	13000
Nova1 (wt/wt)	wt1	2	LF	s	0.044	0.054	0.022771935	0.819085412	332.0944772	77500	79763.15789	82500	82000	78000	5000
Nova1 (wt/wt)	wt1	2	LF	s	0.012	0.034	0.002983281	0.559384952	62.3657614	105500	106000	106500	106500	105500	1000
Nova1 (wt/wt)	wt1	2	LF	s	0.032	0.092	0.031184797	0.695011793	282.1252714	75000	79125	82500	75500	82500	7500
Nova1 (wt/wt)	wt1	2	LF	s	0.012	0.016	0.005044136	0.773797705	571.6118102	79000	79300	80000	79000	80000	1000
Nova1 (wt/wt)	wt1	2	LF	s	0.028	0.082	0.049964618	0.695701925	591.6123809	63500	70090.90909	73500	63500	71500	10000
Nova1 (wt/wt)	wt1	2	LF	s	0.026	0.122	0.006683329	0.791653954	349.0897552	80500	81045.45455	82000	82000	80500	1500
Nova1 (wt/wt)	wt1	2	LF	s	0.03	0.064	0.047117268	0.715659942	377.5086307	82000	86875	93000	82000	92500	11000
Nova1 (wt/wt)	wt1	2	LF	s	0.036	0.06	0.016466247	0.822699331	400.3266494	81000	82846.15385	85000	82500	84500	4000
Nova1 (wt/wt)	wt1	2	LF	s	0.074	0.072	0.033700786	0.794389967	359.93955	77500	80078.125	88500	77500	81500	11000
Nova1 (wt/wt)	wt1	2	LF	s	0.032	0.138	0.116684013	0.637687563	243.0018572	78500	96392.85714	109500	78500	109500	31000
Nova1 (wt/wt)	wt1	2	LF	s	0.022	0.076	0.019073892	0.651917099	548.7178575	85500	90200	91500	85500	91500	6000
Nova1 (wt/wt)	wt1	2	LF	s	0.03	0.064	0.063208759	0.709369543	538.0190166	70500	78000	83000	70500	83000	12500
Nova1 (wt/wt)	wt1	2	LF	s	0.012	0.064	0.00310849	0.800641311	124.6041328	78500	78800	79000	79000	78500	500
Nova1 (wt/wt)	wt1	2	LF	s	0.032	0.064	0.031095525	0.718247643	265.5548026	80500	83200	89500	80500	89000	9000
Nova1 (wt/wt)	wt1	2	LF	s	0.068	0.41	0.146414973	0.77485131	368.5118395	54000	87000	108000	79000	84000	54000
Nova1 (wt/wt)	wt1	2	LF	s	0.064	0.082	0.116386766	0.843537995	303.9437793	60500	72446.42857	81500	62500	81500	21000
Nova1 (wt/wt)	wt1	2	LF	s	0.014	0.09	0.004332393	0.929581524	180.1004909	103000	103583.3333	104000	104000	103000	1000
Nova1 (wt/wt)	wt1	2	LF	s	0.028	0.014	0.026098103	0.756550425	444.2168158	77500	79318.18182	85500	78500	79000	8000
Nova1 (wt/wt)	wt1	2	LF	s	0.016	0.07	0.002285027	0.832044088	136.4449803	108000	108285.7143	108500	108000	108500	500
Nova1 (wt/wt)	wt1	2	LF	s	0.116	0.054	0.079887565	0.787617645	526.6821505	55500	62620	71000	62000	70000	15500
Nova1 (wt/wt)	wt1	2	LF	s	0.046	0.198	0.073305924	0.741674276	436.9358218	69000	80111.11111	88000	69000	81000	19000
Nova1 (wt/wt)	wt1	2	LF	s	0.018	0.016	0.053556788	0.725195213	106.8979649	95500	100142.8571	106500	95500	106000	11000
Nova1 (wt/wt)	wt1	2	LF	s	0.014	0.032	0.002591041	0.744201346	343.2755917	71500	71916.66667	72000	72000	72000	500
Nova1 (wt/wt)	wt1	2	LF	s	0.076	0.056	0.063766197	0.767969547	848.3953829	58000	66421.875	72500	58000	65500	14500
Nova1 (wt/wt)	wt1	2	LF	s	0.028	0.072	0.004256721	0.838467591	414.134485	67000	67615.38462	68000	68000	67500	1000
Nova1 (wt/wt)	wt1	2	LF	s	0.022	0.558	0.024007338	0.84846773	695.3361341	78500	80150	84500	79000	84500	6000
Nova1 (wt/wt)	wt1	2	LF	s	0.108	0.076	0.042115906	0.876632018	1064.157527	60500	65408.16327	69000	66500	60500	8500
Nova1 (wt/wt)	wt1	2	LF	s	0.022	0.014	0.049591183	0.602412408	435.2698688	51500	55625	60000	51500	55000	8500
Nova1 (wt/wt)	wt1	2	LF	s	0.064	0.06	0.226653738	0.819981363	361.2153497	51500	89615.38462	109500	109500	80500	58000
Nova1 (wt/wt)	wt1	2	LF	s	0.018	0.044	0.024366223	0.509133644	360.7951374	71500	73928.57143	76500	76500	71500	5000
Nova1 (wt/wt)	wt1	2	LF	s	0.014	0.026	0.006144718	0.894984593	336.7942271	55500	55916.66667	56500	55500	55500	1000
Nova1 (wt/wt)	wt1	2	LF	s	0.076	0.018	0.081268042	0.677622273	931.7811425	54000	65017.85714	69500	69500	65500	15500
Nova1 (wt/wt)	wt1	2	LF	s	0.052	0.022	0.019555571	0.891855135	1439.370612	66000	70666.66667	75000	71500	66000	9000
Nova1 (wt/wt)	wt1	2	LF	s	0.088	0.112	0.030436835	0.876710463	487.9287384	59500	64125	69500	69500	59500	10000
Nova1 (wt/wt)	wt1	2	LF	s	0.048	0.3	0.066696371	0.838607192	189.1240449	84000	95425	102500	84000	102000	18500
Nova1 (wt/wt)	wt1	2	LF	s	0.064	0.018	0.055352852	0.840067832	1202.146953	69500	74037.03704	80000	79500	69500	10500
Nova1 (wt/wt)	wt1	2	LF	s	0.014	0.016	0.002241226	0.970544991	167.9768779	105000	105166.6667	105500	105000	105500	500
Nova1 (wt/wt)	wt1	2	LF	s	0.024	0.032	0.042139686	0.693587242	1190.748848	65000	69454.54545	74000	65000	70000	9000
Nova1 (wt/wt)	wt1	2	LF	s	0.052	0.172	0.044577708	0.844045727	1099.522052	62000	67195.65217	69500	62500	69500	7500
Nova1 (wt/wt)	wt1	2	LF	s	0.016	0.056	0.023394431	0.56201488	163.5465627	103500	107428.5714	109500	103500	109500	6000
Nova1 (wt/wt)	wt1	2	LF	s	0.09	0.028	0.137431836	0.749638307	592.9992389	50500	64117.64706	94500	62500	66500	44000
Nova1 (wt/wt)	wt1	2	LF	s	0.026	0.11	0.030998336	0.758149048	273.8675469	50000	52041.66667	54500	54500	50000	4500
Nova1 (wt/wt)	wt1	2	LF	s	0.018	0.132	0.009939566	0.805778493	261.5243928	83000	85062.5	85500	83000	85500	2500
Nova1 (wt/wt)	wt1	2	LF	s	0.1	0.042	0.077529676	0.80263953	598.6518543	71000	73585.36585	108000	72500	71500	37000
Nova1 (wt/wt)	wt1	2	LF	s	0.022	0.068	0.002207506	0.946630308	340.5304206	67500	67950	68000	68000	67500	500
Nova1 (wt/wt)	wt1	2	LF	s	0.03	0.316	0.058945292	0.687992491	154.8372421	85000	91000	98500	95500	85500	13500
Nova1 (wt/wt)	wt1	2	LF	s	0.022	0.056	0.040183899	0.569512466	64.38537891	94500	98500	104000	104000	95500	9500
Nova1 (wt/wt)	wt1	2	LF	s	0.026	0.254	0.058307809	0.569160401	276.3169248	69500	76550	82500	69500	82500	13000
Nova1 (wt/wt)	wt1	2	LF	s	0.044	0.1	0.063362642	0.871792833	630.4798692	70000	74083.33333	81000	71000	80000	11000
Nova1 (wt/wt)	wt1	2	LF	s	0.04	0.056	0.026778395	0.814059502	287.0209019	78000	80250	84000	80000	84000	6000
Nova1 (wt/wt)	wt1	2	LF	s	0.034	0.19	0.054430659	0.853614685	603.1971605	79000	83230.76923	90000	79000	89500	11000
Nova1 (wt/wt)	wt1	2	LF	s	0.038	0.034	0.080210049	0.671023823	531.5198076	75000	83000	91000	78000	90000	16000
Nova1 (wt/wt)	wt1	2	LF	s	0.012	0.012	0.00714137	0.923580453	1190.726438	68000	68600	69500	68500	69500	1500
Nova1 (wt/wt)	wt1	2	LF	s	0.016	0.07	0.011342336	0.656894279	541.7792548	86000	87714.28571	89000	86000	89000	3000
Nova1 (wt/wt)	wt1	2	LF	s	0.072	0.02	0.064116409	0.749031619	1432.318114	59500	66555.55556	73000	70000	68500	13500
Nova1 (wt/wt)	wt1	2	LF	s	0.046	0.066	0.01385399	0.871323346	678.9837456	64500	66450	67500	65500	67500	3000
Nova1 (wt/wt)	wt1	2	LF	s	0.188	0.064	0.170395301	0.769109763	1261.326485	48500	64833.33333	95000	76500	75500	46500
Nova1 (wt/wt)	wt1	2	LF	s	0.146	0.038	0.026306545	0.800849262	935.6681	64500	70155.7377	76000	68500	69000	11500
Nova1 (wt/wt)	wt1	2	LF	s	0.028	0.012	0.01025012	0.843158201	482.5784874	82000	83208.33333	84500	83000	83000	2500
Nova1 (wt/wt)	wt1	2	LF	s	0.03	0.046	0.058596377	0.645090707	118.3933355	85000	99687.5	103500	103500	99000	18500
Nova1 (wt/wt)	wt1	2	LF	s	0.064	0.02	0.046915638	0.689620566	1068.383476	63000	71928.57143	78500	65000	78500	15500
Nova1 (wt/wt)	wt1	2	LF	s	0.036	0.044	0.013094458	0.81980499	933.3632544	68000	68966.66667	71500	71500	68500	3500
Nova1 (wt/wt)	wt1	2	LF	s	0.032	0.038	0.038115685	0.868946364	534.1296384	70000	71285.71429	81000	71000	81000	11000
Nova1 (wt/wt)	wt1	2	LF	s	0.022	0.016	0.004642356	0.886018458	158.7066934	72000	72250	73000	72000	73000	1000
Nova1 (wt/wt)	wt1	2	LF	s	0.018	0.024	0.008675464	0.789695805	792.6937741	79500	81187.5	82000	81500	79500	2500
Nova1 (wt/wt)	wt1	2	LF	s	0.046	0.048	0.04637265	0.725894939	701.9162599	68000	72083.33333	78500	68000	70000	10500
Nova1 (wt/wt)	wt1	2	LF	s	0.05	0.026	0.080246937	0.788900982	1106.120864	68000	72700	82500	82500	68000	14500
Nova1 (wt/wt)	wt1	2	LF	s	0.068	0.018	0.050959279	0.766868975	1388.108175	70500	77189.65517	82500	70500	79000	12000
Nova1 (wt/wt)	wt1	2	LF	s	0.03	0.024	0.009981249	0.852406406	866.0698176	69000	70423.07692	72000	72000	69000	3000
Nova1 (wt/wt)	wt1	2	LF	s	0.024	0.016	0.021727874	0.836002115	309.091182	68500	70136.36364	72500	69500	72500	4000
Nova1 (wt/wt)	wt1	2	LF	s	0.068	0.04	0.05316281	0.802061757	651.807054	61000	67283.33333	72000	72000	67000	11000
Nova1 (wt/wt)	wt1	2	LF	s	0.048	0.04	0.007065091	0.881467522	690.0217442	69000	69590.90909	70500	70500	69500	1500
Nova1 (wt/wt)	wt1	2	LF	s	0.028	0.044	0.018662712	0.77147315	1086.279266	77500	79250	81500	80000	77500	4000
Nova1 (wt/wt)	wt1	2	LF	s	0.016	0.112	0.002646257	0.799549685	403.6075931	85000	85357.14286	85500	85500	85500	500
Nova1 (wt/wt)	wt1	2	LF	s	0.016	0.024	0.05173894	0.725276535	470.8225041	77500	80428.57143	87000	78000	87000	9500
Nova1 (wt/wt)	wt1	2	LF	s	0.046	0.094	0.020955152	0.883353857	596.8701781	75000	77095.2381	80000	76500	78500	5000
Nova1 (wt/wt)	wt1	2	LF	s	0.02	0.018	0.012745695	0.837590565	247.3209751	60000	61333.33333	62000	62000	60500	2000
Nova1 (wt/wt)	wt1	2	LF	s	0.034	0.102	0.074530464	0.792855521	456.4292401	81000	88033.33333	97500	81000	97500	16500
Nova1 (wt/wt)	wt1	2	LF	s	0.086	0.122	0.079225389	0.789038063	1099.663306	64500	70823.52941	86000	66500	86000	21500
Nova1 (wt/wt)	wt1	2	LF	s	0.012	0.096	0	0.761679123	261.3889028	101500	101500	101500	101500	101500	0
Nova1 (wt/wt)	wt1	2	LF	s	0.048	0.106	0.012418395	0.838952917	879.7517697	73000	74434.78261	76500	75000	73500	3500
Nova1 (wt/wt)	wt1	2	LF	s	0.098	0.086	0.03719924	0.854258705	1535.939778	63000	69604.65116	72000	72000	65500	9000
Nova1 (wt/wt)	wt1	2	LF	s	0.04	0.014	0.070710649	0.722286537	291.7829922	62000	68687.5	74000	62000	73000	12000
Nova1 (wt/wt)	wt1	2	LF	s	0.012	0.03	0.012854491	0.503750978	190.6390468	62000	63200	64000	62500	63500	2000
Nova1 (wt/wt)	wt1	2	LF	s	0.158	0.016	0.038264684	0.893350273	1265.101738	62500	72556.33803	77000	72000	65000	14500
Nova1 (wt/wt)	wt1	2	LF	s	0.02	0.054	0.012421962	0.63994648	398.2965315	70500	71277.77778	73000	73000	71500	2500
Nova1 (wt/wt)	wt1	2	LF	s	0.046	0.186	0.127420322	0.769254548	322.4276092	64500	87166.66667	99000	86000	92500	34500
Nova1 (wt/wt)	wt1	2	LF	s	0.04	0.084	0.024390244	0.834731335	322.1432971	80000	82000	86500	81000	86500	6500
Nova1 (wt/wt)	wt1	2	LF	s	0.016	0.122	0.002668589	0.991079279	319.8014767	84500	84642.85714	85000	84500	85000	500
Nova1 (wt/wt)	wt1	2	LF	s	0.056	0.12	0.065014045	0.714722275	258.2200665	90500	99804.34783	107500	90500	91500	17000
Nova1 (wt/wt)	wt1	2	LF	s	0.142	0.1	0.046766414	0.846962515	1312.4569	62500	70354.83871	77000	72000	62500	14500
Nova1 (wt/wt)	wt1	2	LF	s	0.094	0.016	0.041195835	0.805260205	908.0200606	69000	73775	78500	69000	69500	9500
Nova1 (wt/wt)	wt1	2	LF	s	0.074	0.212	0.02791624	0.883708921	560.020617	69500	71843.75	78000	78000	72500	8500
Nova1 (wt/wt)	wt1	2	LF	s	0.05	0.238	0.060866892	0.780420822	258.7218006	90500	102921.0526	108500	90500	105000	18000
Nova1 (wt/wt)	wt1	2	LF	s	0.054	0.064	0.02239882	0.845978054	314.3561504	77500	78940	82500	81000	80000	5000
Nova1 (wt/wt)	wt1	2	LF	s	0.04	0.014	0.086300051	0.736906204	209.2793162	88000	97928.57143	108500	88000	107500	20500
Nova1 (wt/wt)	wt1	2	LF	s	0.012	0.054	0.004772522	0.802000034	245.1802588	78000	78400	79000	79000	78000	1000
Nova1 (wt/wt)	wt1	2	LF	s	0.016	0.11	0.01614407	0.534591665	363.761487	75500	77142.85714	79000	77500	76000	3500
Nova1 (wt/wt)	wt1	2	LF	s	0.012	0.132	0.002237136	0.962874291	201.2319787	89000	89400	89500	89500	89000	500
Nova1 (wt/wt)	wt1	2	LF	s	0.038	0.012	0.068762603	0.811798	348.3393223	71500	77166.66667	85000	85000	77000	13500
Nova1 (wt/wt)	wt1	2	LF	s	0.024	0.09	0.034730634	0.642742938	284.583998	93500	98750	102500	1.00E+05	93500	9000
Nova1 (wt/wt)	wt1	2	LF	s	0.032	0.1	0.070124832	0.845527043	601.9073413	63000	70821.42857	74500	63000	74000	11500
Nova1 (wt/wt)	wt1	2	LF	s	0.014	0.076	0.003383286	0.717986129	213.287189	69500	69666.66667	70000	69500	70000	500
Nova1 (wt/wt)	wt1	2	LF	s	0.034	0.082	0.077995319	0.727038822	274.8336028	89000	98615.38462	108500	89000	108000	19500
Nova1 (wt/wt)	wt1	2	LF	s	0.018	0.026	0.016567281	0.572709603	631.3900191	69000	70375	71500	71500	70000	2500
Nova1 (wt/wt)	wt1	2	LF	s	0.018	0.024	0.015966663	0.758910879	684.569129	66000	68250	69500	66000	69000	3500
Nova1 (wt/wt)	wt1	2	LF	s	0.016	0.082	0.005078705	0.563619548	503.9152624	71500	71714.28571	72500	71500	72500	1000
Nova1 (wt/wt)	wt1	2	LF	s	0.116	0.084	0.045118916	0.861893345	711.6746853	71500	79584.90566	83500	81000	72500	12000
Nova1 (wt/wt)	wt1	2	LF	s	0.056	0.102	0.018683695	0.822329377	769.443451	66000	67565.21739	70000	66500	67000	4000
Nova1 (wt/wt)	wt1	2	LF	s	0.052	0.016	0.045070505	0.914145598	756.4035044	70500	75525	79000	71500	78000	8500
Nova1 (wt/wt)	wt1	2	LF	s	0.024	0.014	0.008192429	0.806571449	737.1191313	69500	70181.81818	71500	71500	70000	2000
Nova1 (wt/wt)	wt1	2	LF	s	0.044	0.336	0.042921893	0.935472824	1108.746604	69500	73285.71429	76500	69500	76500	7000
Nova1 (wt/wt)	wt1	2	LF	s	0.138	0.114	0.032897416	0.811052074	1063.120842	60500	69444.44444	72000	69500	70000	11500
Nova1 (wt/wt)	wt1	2	LF	s	0.144	0.086	0.068454758	0.898356186	1086.530886	67000	76171.875	81500	79500	68000	14500
Nova1 (wt/wt)	wt1	2	LF	s	0.024	0.016	0.044164862	0.903874758	827.498982	62500	64650	69000	63000	69000	6500
Nova1 (wt/wt)	wt1	2	LF	s	0.014	0.144	0.017015814	0.79098952	199.0012111	89500	90833.33333	93000	89500	93000	3500
Nova1 (wt/wt)	wt1	2	LF	s	0.022	0.086	0.022869335	0.892329039	345.4858374	74000	75687.5	78000	74500	78000	4000
Nova1 (wt/wt)	wt1	2	LF	s	0.056	0.022	0.079414926	0.869919145	446.0247877	82500	91195.65217	1.00E+05	85000	99000	17500
Nova1 (wt/wt)	wt1	2	LF	s	0.024	0.014	0.019415541	0.90372289	910.9660901	73500	75562.5	77500	77500	76000	4000
Nova1 (wt/wt)	wt1	2	LF	s	0.016	0.056	0.002608615	0.920955851	353.8393964	67000	67071.42857	67500	67000	67000	500
Nova1 (wt/wt)	wt1	2	LF	s	0.046	0.06	0.041586499	0.796555012	395.7993587	73500	76555.55556	82000	82000	74000	8500
Nova1 (wt/wt)	wt1	2	LF	s	0.024	0.012	0.037151173	0.924391996	540.7049912	76000	81000	83500	83500	76000	7500
Nova1 (wt/wt)	wt1	2	LF	s	0.032	0.32	0.022636354	0.751669666	574.6453587	71000	72923.07692	76500	71000	73000	5500
Nova1 (wt/wt)	wt1	2	LF	s	0.03	0.054	0.043049085	0.771469196	598.9045891	70500	73576.92308	79000	79000	71000	8500
Nova1 (wt/wt)	wt1	2	LF	s	0.03	0.152	0.021478618	0.904229273	182.0435986	79500	81076.92308	84000	84000	79500	4500
Nova1 (wt/wt)	wt1	2	LF	s	0.05	0.06	0.018334342	0.896494403	247.8266568	77000	78500	82000	82000	78500	5000
Nova1 (wt/wt)	wt1	2	LF	s	0.018	0.114	0.030755439	0.739275286	330.2912979	80500	83285.71429	86500	84000	80500	6000
Nova1 (wt/wt)	wt1	2	LF	s	0.014	0.102	0.016500326	0.727432482	455.86122	77000	77750	80500	77000	80500	3500
Nova1 (wt/wt)	wt1	2	LF	s	0.056	0.012	0.028377926	0.84512806	1327.803929	70000	73120	76000	72500	76000	6000
Nova1 (wt/wt)	wt1	2	LF	s	0.018	0.066	0.003286624	0.803648996	295.9457557	65500	65875	66000	66000	66000	500
Nova1 (wt/wt)	wt1	2	LF	s	0.178	0.014	0.064996247	0.750531167	1204.125392	52500	70608.97436	77500	52500	67000	25000
Nova1 (wt/wt)	wt1	2	LF	s	0.026	0.1	0.064495388	0.573152339	866.8026669	57500	61625	67500	67500	57500	10000
Nova1 (wt/wt)	wt1	2	LF	s	0.024	0.094	0.013089224	0.853717388	219.2145444	84500	85909.09091	88000	86500	88000	3500
Nova1 (wt/wt)	wt1	2	LF	s	0.02	0.1	0.017162408	0.943798293	433.4474285	83500	84625	86500	83500	86500	3000
Nova1 (wt/wt)	wt1	2	LF	s	0.02	0.088	0.022983211	0.731919357	214.4918602	64000	65666.66667	68000	64500	68000	4000
Nova1 (wt/wt)	wt1	2	LF	s	0.032	0.06	0.042475515	0.821909019	196.0233228	85500	90333.33333	96000	85500	96000	10500
Nova1 (wt/wt)	wt1	2	LF	s	0.016	0.152	0.006619437	0.71446216	166.9192637	93500	94071.42857	95000	95000	93500	1500
Nova1 (wt/wt)	wt1	2	LF	s	0.04	0.18	0.037093326	0.798430791	149.3228477	93000	98000	102500	93000	97500	9500
Nova1 (wt/wt)	wt1	2	LF	s	0.014	0.088	0.002242796	0.845137241	242.6734486	83000	83083.33333	83500	83000	83000	500
Nova1 (wt/wt)	wt1	2	LF	s	0.016	0.294	0.005479479	0.948763086	152.2151181	80000	80357.14286	81000	80000	81000	1000
Nova1 (wt/wt)	wt1	2	LF	s	0.022	0.068	0.015331992	0.676950203	107.5747877	77500	79055.55556	81000	81000	77500	3500
Nova1 (wt/wt)	wt1	2	LF	s	0.032	0.134	0.072208919	0.691190293	408.9448022	77000	85375	93000	77000	93000	16000
Nova1 (wt/wt)	wt1	2	LF	s	0.028	1.236	0.005696164	0.730220967	316.6035439	80000	80461.53846	81000	80000	81000	1000
Nova1 (wt/wt)	wt1	2	LF	s	0.012	0.752	0.002442002	0.906342629	193.2888524	81500	81900	82000	82000	81500	500
Nova1 (wt/wt)	wt1	2	LF	s	0.042	0.158	0.034612943	0.800669397	256.8103869	73500	76157.89474	80500	78000	73500	7000
Nova1 (wt/wt)	wt1	2	LF	s	0.012	0.02	0.007389163	0.85523919	294.5039363	80000	81200	81500	80000	81500	1500
Nova1 (wt/wt)	wt1	2	LF	s	0.04	0.35	0.053698441	0.817350259	312.2040703	80500	83166.66667	94000	81000	94000	13500
Nova1 (wt/wt)	wt1	2	LF	s	0.022	0.132	0.005828281	0.923478316	258.5320244	74500	75055.55556	75500	75500	75500	1000
Nova1 (wt/wt)	wt1	2	LF	s	0.014	0.078	0.002326009	0.836962985	225.8025128	101000	101333.3333	101500	101000	101500	500
Nova1 (wt/wt)	wt1	2	LF	s	0.154	0.082	0.068817353	0.788521208	964.185317	54500	70689.39394	83000	72000	81000	28500
Nova1 (wt/wt)	wt1	2	LF	s	0.078	0.012	0.067952848	0.810708634	1657.037327	69500	75652.77778	84500	73500	69500	15000
Nova1 (wt/wt)	wt1	2	LF	s	0.072	0.082	0.03448239	0.80480676	801.7168497	60500	66250	69000	62500	66000	8500
Nova1 (wt/wt)	wt1	2	LF	s	0.086	0.06	0.069931863	0.756572458	1239.369431	68500	76692.30769	84500	80500	69000	16000
Nova1 (wt/wt)	wt1	2	LF	s	0.012	0.464	0.013917555	0.609148065	132.4262907	87000	88000	89500	87000	89500	2500
Nova1 (wt/wt)	wt1	2	LF	s	0.024	0.174	0.006705965	0.831198504	220.6476875	85500	86272.72727	87500	86000	87000	2000
Nova1 (wt/wt)	wt1	2	LF	s	0.036	0.066	0.020218251	0.724917392	919.314278	71500	72562.5	75500	73500	71500	4000
Nova1 (wt/wt)	wt1	2	LF	s	0.122	0.07	0.113562914	0.73153271	1854.879283	60000	70960.78431	81000	68500	61000	21000
Nova1 (wt/wt)	wt1	2	LF	s	0.128	0.168	0.061808677	0.865163576	1793.980546	64000	71362.06897	76500	70500	64500	12500
Nova1 (wt/wt)	wt1	2	LF	s	0.03	0.05	0.007518218	0.759020395	982.0687438	71500	72045.45455	73000	72000	71500	1500
Nova1 (wt/wt)	wt1	2	LF	s	0.052	0.046	0.055633661	0.763187305	1175.542108	65000	68976.19048	75000	67500	66000	10000
Nova1 (wt/wt)	wt1	2	LF	s	0.014	0.068	0.003034793	0.746778992	194.4130216	77500	77666.66667	78000	78000	78000	500
Nova1 (wt/wt)	wt1	2	LF	s	0.056	0.014	0.060448247	0.877224355	522.3255914	79500	86704.54545	92500	89500	92500	13000
Nova1 (wt/wt)	wt1	2	LF	s	0.014	0.23	0.003645645	0.97690445	187.6012379	104000	104750	105000	105000	104000	1000
Nova1 (wt/wt)	wt1	2	LF	s	0.02	0.312	0.002683694	0.907806674	264.5139107	105000	105555.5556	106000	106000	105000	1000
Nova1 (wt/wt)	wt1	2	LF	s	0.044	0.22	0.078359894	0.717692962	576.0597224	73000	80078.94737	91500	77000	91500	18500
Nova1 (wt/wt)	wt1	2	LF	s	0.046	0.106	0.01535587	0.917359169	402.677216	70500	72150	73500	73000	73500	3000
Nova1 (wt/wt)	wt1	2	LF	s	0.11	0.02	0.113903903	0.761666348	491.0640142	68000	80309.52381	95000	75500	93000	27000
Nova1 (wt/wt)	wt1	2	LF	s	0.03	0.086	0.036478536	0.893776652	681.0265745	64000	66500	71500	71500	64000	7500
Nova1 (wt/wt)	wt1	2	LF	s	0.08	0.148	0.023976726	0.930204939	389.4733979	67500	69864.86486	73000	73000	72500	5500
Nova1 (wt/wt)	wt1	2	LF	s	0.014	0.012	0.01068458	0.796363159	215.5284302	104500	106083.3333	107000	104500	107000	2500
Nova1 (wt/wt)	wt1	2	LF	s	0.094	0.016	0.041402179	0.746940688	1037.53211	63000	70972.97297	77500	69000	66500	14500
Nova1 (wt/wt)	wt1	2	LF	s	0.02	0.012	0.006082639	0.69117678	292.9536825	76500	77500	78000	77500	76500	1500
Nova1 (wt/wt)	wt1	2	LF	s	0.052	0.114	0.057161741	0.738498199	477.6105362	71500	78342.10526	87500	71500	84000	16000
Nova1 (wt/wt)	wt1	2	LF	s	0.028	0.12	0.01786449	0.802922092	454.157469	77500	78750	81500	77500	79000	4000
Nova1 (wt/wt)	wt1	2	LF	s	0.026	0.092	0.047808332	0.817479376	224.3234176	92000	94833.33333	103000	92500	102500	11000
Nova1 (wt/wt)	wt1	2	LF	s	0.022	0.068	0.020497822	0.684789398	165.6536257	92500	95600	98500	96500	92500	6000
Nova1 (wt/wt)	wt1	2	LF	s	0.022	0.06	0.005803394	0.949747773	287.3562828	89000	89950	90500	90000	90500	1500
Nova1 (wt/wt)	wt1	2	LF	s	0.026	0.238	0.036918812	0.654042611	121.0890873	86000	91375	94500	86000	91000	8500
Nova1 (wt/wt)	wt1	2	LF	s	0.028	0.058	0.067556034	0.759392584	158.6353582	84500	89000	98500	84500	98500	14000
Nova1 (wt/wt)	wt1	2	LF	s	0.014	0.156	0.004646389	0.885497575	127.818865	96000	96583.33333	97000	96000	97000	1000
Nova1 (wt/wt)	wt1	2	LF	s	0.02	0.188	0.001938607	0.807170753	145.1758726	81000	81055.55556	81500	81000	81000	500
Nova1 (wt/wt)	wt1	2	LF	s	0.024	0.082	0.009425445	0.911759966	241.9985486	85000	85727.27273	87000	85000	87000	2000
Nova1 (wt/wt)	wt1	2	LF	s	0.028	0.162	0.015515945	0.769553548	263.5016398	80500	82850	84000	84000	80500	3500
Nova1 (wt/wt)	wt1	2	LF	s	0.028	0.032	0.045711034	0.75674869	245.0946117	80500	86166.66667	92500	80500	92500	12000
Nova1 (wt/wt)	wt1	2	LF	s	0.024	0.026	0.027306817	0.767853936	413.447152	55500	57350	59000	56000	59000	3500
Nova1 (wt/wt)	wt1	2	LF	s	0.036	0.076	0.098980992	0.798919942	239.9933555	77500	86466.66667	96500	77500	96500	19000
Nova1 (wt/wt)	wt1	2	LF	s	0.02	0.082	0.006836668	0.871166927	412.8295183	79500	80444.44444	81000	79500	80500	1500
Nova1 (wt/wt)	wt1	2	LF	s	0.066	0.06	0.051613383	0.893627098	209.2701718	70500	74916.66667	81500	81500	71000	11000
Nova1 (wt/wt)	wt1	2	LF	s	0.034	0.056	0.021330152	0.87483329	204.4343468	71000	72250	75500	75500	71000	4500
Nova1 (wt/wt)	wt1	2	LF	s	0.014	0.126	0.052198442	0.793712433	124.0547467	79000	89416.66667	92000	79000	91500	13000
Nova1 (wt/wt)	wt1	2	LF	s	0.046	0.078	0.034435893	0.882787843	342.7730702	73000	75605.26316	81000	81000	73000	8000
Nova1 (wt/wt)	wt1	2	LF	s	0.012	0.096	0	0.92167762	112.2326764	81000	81000	81000	81000	81000	0
Nova1 (wt/wt)	wt1	2	LF	s	0.048	0.044	0.123491552	0.766725972	318.5420502	81000	90522.72727	109500	81500	109500	28500
Nova1 (wt/wt)	wt1	2	LF	s	0.026	0.046	0.097099555	0.627046314	306.2722003	82000	92277.77778	105500	82000	105500	23500
Nova1 (wt/wt)	wt1	2	LF	s	0.026	0.078	0.074879443	0.717166807	344.9052562	85000	97111.11111	104000	85000	104000	19000
Nova1 (wt/wt)	wt1	2	LF	s	0.042	0.084	0.031397567	0.908559808	429.0083552	79000	81470.58824	85000	80000	85000	6000
Nova1 (wt/wt)	wt1	2	LF	s	0.05	0.092	0.057048771	0.804190645	338.7072395	72500	77450	85500	78500	85000	13000
Nova1 (wt/wt)	wt1	2	LF	s	0.034	0.046	0.044407554	0.886052169	250.2881509	77500	80038.46154	87000	87000	77500	9500
Nova1 (wt/wt)	wt1	2	LF	s	0.038	0.08	0.098920433	0.818616523	383.4792566	80500	87933.33333	101500	81000	100500	21000
Nova1 (wt/wt)	wt1	2	LF	s	0.042	0.458	0.013696588	0.684515661	496.2494627	70500	72605.26316	73500	70500	73500	3000
Nova1 (wt/wt)	wt1	2	LF	s	0.026	0.144	0.017281655	0.732003582	111.4039564	91500	93944.44444	95500	91500	95500	4000
Nova1 (wt/wt)	wt1	2	LF	s	0.02	1.068	0.010002704	0.821522606	216.4143043	94500	95555.55556	97500	94500	97000	3000
Nova1 (wt/wt)	wt1	2	LF	s	0.032	0.192	0.050031593	0.755226444	862.511654	74000	79181.81818	86500	75000	82500	12500
Nova1 (wt/wt)	wt1	2	LF	s	0.036	0.114	0.016097931	0.705505664	168.7728569	81000	84466.66667	87000	86000	85500	6000
Nova1 (wt/wt)	wt1	2	LF	s	0.076	0.136	0.063941456	0.886615299	726.6726244	61000	66451.6129	75000	65000	69500	14000
Nova1 (wt/wt)	wt1	2	LF	s	0.024	0.104	0.020766354	0.830623372	258.9391157	73000	74950	77000	77000	73000	4000
Nova1 (wt/wt)	wt1	2	LF	s	0.036	0.082	0.027200654	0.758892561	125.435266	96500	101718.75	105000	96500	105000	8500
Nova1 (wt/wt)	wt1	2	LF	s	0.028	0.086	0.164571534	0.644954029	329.1226432	64500	78000	105500	81500	67000	41000
Nova1 (wt/wt)	wt1	2	LF	s	0.014	0.09	0.053158301	0.640573219	247.0605146	93000	98500	104500	93500	104500	11500
Nova1 (wt/wt)	wt1	2	LF	s	0.03	0.066	0.133126553	0.612032547	306.7687614	60000	78450	100500	82500	73500	40500
Nova1 (wt/wt)	wt1	2	LF	s	0.016	0.096	0.015001317	0.86239942	408.912305	73500	75285.71429	76000	73500	76000	2500
Nova1 (wt/wt)	wt1	2	LF	s	0.044	0.014	0.055733054	0.74744183	451.3437581	64000	68575	75000	64000	70500	11000
Nova1 (wt/wt)	wt1	2	LF	s	0.034	0.112	0.023671242	0.952381979	358.6379194	73500	75392.85714	78500	78500	74000	5000
Nova1 (wt/wt)	wt1	2	LF	s	0.034	0.024	0.024655107	0.840432528	221.487392	102000	104833.3333	108000	108000	102500	6000
Nova1 (wt/wt)	wt1	2	LF	s	0.074	0.02	0.021112411	0.737790297	1028.132089	68000	70300	75500	68000	69000	7500
Nova1 (wt/wt)	wt1	2	LF	s	0.016	0.114	0.024221761	0.626145281	586.5063826	65000	66857.14286	70000	70000	66500	5000
Nova1 (wt/wt)	wt1	2	LF	s	0.044	0.03	0.05219512	0.74291721	657.4054258	67500	72710.52632	77000	75000	68000	9500
Nova1 (wt/wt)	wt1	2	LF	s	0.032	0.026	0.026392788	0.804846269	155.6875682	99500	107166.6667	109500	99500	107500	10000
Nova1 (wt/wt)	wt1	2	LF	s	0.058	0.066	0.027033548	0.825087606	408.0543552	77500	80958.33333	84000	83000	82000	6500
Nova1 (wt/wt)	wt1	2	LF	s	0.018	0.122	0.055794403	0.656983579	296.5054921	80500	86833.33333	93500	80500	93500	13000
Nova1 (wt/wt)	wt1	2	LF	s	0.014	0.784	0.003003003	0.773237732	171.4535482	83000	83250	83500	83500	83000	500
Nova1 (wt/wt)	wt1	2	LF	s	0.034	0.128	0.026235169	0.780021654	440.2479086	75000	78281.25	81500	79500	81500	6500
Nova1 (wt/wt)	wt1	2	LF	s	0.012	0.078	0	0.760736487	214.0473946	77500	77500	77500	77500	77500	0
Nova1 (wt/wt)	wt1	2	LF	s	0.06	5.592	0.043791395	0.793242173	243.6292566	73500	77080	90000	78000	90000	16500
Nova1 (wt/wt)	wt1	2	LF	s	0.102	0.036	0.064765969	0.729195304	384.6430207	63500	73837.2093	79000	75000	78000	15500
Nova1 (wt/wt)	wt1	2	LF	s	0.044	0.06	0.116497862	0.724117943	353.2038477	65000	78333.33333	91000	65000	88500	26000
Nova1 (wt/wt)	wt1	2	LF	s	0.048	0.576	0.069187471	0.820597677	840.5500991	68500	73175	83000	72000	83000	14500
Nova1 (wt/wt)	wt1	2	LF	s	0.012	0.108	0.002773925	0.870185964	578.8422466	72000	72100	72500	72000	72500	500
Nova1 (wt/wt)	wt1	2	LF	s	0.024	0.208	0.030913401	0.858221855	560.0291751	69000	70363.63636	76000	69000	76000	7000
Nova1 (wt/wt)	wt1	2	LF	s	0.034	0.082	0.027065408	0.780545822	731.0482106	62500	67156.25	69000	62500	68000	6500
Nova1 (wt/wt)	wt1	2	LF	s	0.014	2.156	0.007122496	0.947423399	344.9590975	74000	74916.66667	75500	74000	75500	1500
Nova1 (wt/wt)	wt1	2	LF	s	0.018	0.058	0.035090261	0.744883407	191.077803	81000	83928.57143	88500	81000	88500	7500
Nova1 (wt/wt)	wt1	2	LF	s	0.044	0.012	0.084817873	0.899246453	379.3475066	62000	70968.75	77000	62000	75000	15000
Nova1 (wt/wt)	wt1	2	LF	s	0.034	0.134	0.031868872	0.830039491	482.5696467	77000	80000	84000	81000	84000	7000
Nova1 (wt/wt)	wt1	2	LF	s	0.034	0.028	0.216135322	0.699304259	356.7307071	48500	54714.28571	96500	96500	55000	48000
Nova1 (wt/wt)	wt1	2	LF	s	0.016	0.096	0.010101525	0.969156626	462.8521643	69500	70000	71500	71500	69500	2000
Nova1 (wt/wt)	wt1	2	LF	s	0.012	4.056	0.005770498	0.916626043	752.985362	77000	77500	78000	77000	78000	1000
Nova1 (wt/wt)	wt1	2	LF	s	0.03	0.05	0.033948467	0.559310764	381.7521408	74000	76722.22222	80500	80500	76500	6500
Nova1 (wt/wt)	wt1	2	LF	s	0.058	0.022	0.04832828	0.772383912	2067.947444	69500	74604.16667	79500	76500	69500	10000
Nova1 (wt/wt)	wt1	2	LF	s	0.032	0.05	0.004104945	0.902443763	589.627412	69500	70115.38462	70500	70000	70000	1000
Nova1 (wt/wt)	wt1	2	LF	s	0.056	0.016	0.055481674	0.807921755	1210.561477	63500	68960	79500	63500	79500	16000
Nova1 (wt/wt)	wt1	2	LF	s	0.034	0.014	0.032417582	0.78419723	1174.340605	70000	72593.75	75500	70000	75000	5500
Nova1 (wt/wt)	wt1	2	LF	s	0.068	0.036	0.048018688	0.886567333	472.4218061	69000	70838.70968	79000	79000	69000	10000
Nova1 (wt/wt)	wt1	2	LF	s	0.104	0.082	0.074369956	0.863071716	1638.20842	56500	65897.72727	73500	65000	56500	17000
Nova1 (wt/wt)	wt1	2	LF	s	0.016	0.012	0.007746703	0.66967913	606.5621483	68500	69000	70000	68500	68500	1500
Nova1 (wt/wt)	wt1	2	LF	s	0.018	0.076	0.015595345	0.732913816	162.0172987	78500	79857.14286	82000	82000	78500	3500
Nova1 (wt/wt)	wt1	2	LF	s	0.02	0.854	0.013632845	0.742199084	161.252136	103000	105166.6667	106500	103000	106500	3500
Nova1 (wt/wt)	wt1	2	LF	s	0.012	0.082	0	0.896111536	97.88884948	82000	82000	82000	82000	82000	0
Nova1 (wt/wt)	wt1	2	LF	s	0.026	0.014	0.003888814	0.857925731	135.0468871	95500	95833.33333	96500	96500	95500	1000
Nova1 (wt/wt)	wt1	2	LF	s	0.112	0.108	0.072154381	0.803017623	603.0878092	63500	71159.57447	79000	72000	75500	15500
Nova1 (wt/wt)	wt1	2	LF	s	0.016	0.012	0.011236659	0.946115741	417.7996225	70000	70785.71429	72000	70500	72000	2000
Nova1 (wt/wt)	wt1	2	LF	s	0.012	0.04	0.005541832	0.740555624	211.9683595	88000	88400	89000	88000	89000	1000
Nova1 (wt/wt)	wt1	2	LF	s	0.032	0.09	0.086290988	0.801747969	431.8515489	72500	82100	89500	72500	89500	17000
Nova1 (wt/wt)	wt1	2	LF	s	0.046	0.104	0.0593473	0.870383608	449.187235	71500	74552.63158	82500	73000	81000	11000
Nova1 (wt/wt)	wt1	2	LF	s	0.046	0.066	0.077654552	0.780926182	295.9876844	68500	75333.33333	83000	69000	78500	14500
Nova1 (wt/wt)	wt1	2	LF	s	0.024	0.058	0.059575126	0.732212011	349.9370635	74000	78950	86000	74500	86000	12000
Nova1 (wt/wt)	wt1	2	LF	s	0.024	0.024	0.008536602	0.848294542	419.7384759	71500	72227.27273	74000	72500	72500	2500
Nova1 (wt/wt)	wt1	2	LF	s	0.09	0.042	0.093933335	0.834096515	378.4499225	72000	79147.05882	94500	94500	72000	22500
Nova1 (wt/wt)	wt1	2	LF	s	0.042	0.074	0.047223974	0.74629815	497.7427895	74500	78093.75	86000	86000	79500	11500
Nova1 (wt/wt)	wt1	2	LF	s	0.054	0.046	0.065227505	0.872273962	292.2866134	71500	76850	83500	76500	83000	12000
Nova1 (wt/wt)	wt1	2	LF	s	0.016	0.04	0.00432772	0.858442425	299.8209682	80000	80857.14286	81000	80000	81000	1000
Nova1 (wt/wt)	wt1	2	LF	s	0.02	0.138	0.024353194	0.65441695	239.6321541	81000	82944.44444	87000	87000	82000	6000
Nova1 (wt/wt)	wt1	2	LF	s	0.018	0.1	0.015922235	0.850156551	305.1941787	78500	80500	82000	78500	82000	3500
Nova1 (wt/wt)	wt1	2	LF	s	0.052	0.058	0.093965082	0.787316541	454.3005992	72000	79760.86957	92500	76500	88500	20500
Nova1 (wt/wt)	wt1	2	LF	s	0.046	0.046	0.033611926	0.745080768	548.7331332	65000	68250	71500	65000	67000	6500
Nova1 (wt/wt)	wt1	2	LF	s	0.034	0.046	0.029125047	0.85687556	262.7150736	79000	81607.14286	85500	79000	85500	6500
Nova1 (wt/wt)	wt1	2	LF	s	0.03	0.06	0.139346445	0.746954034	325.5608135	79000	91050	108500	79500	108500	29500
Nova1 (wt/wt)	wt1	2	LF	s	0.042	0.218	0.027103874	0.838310168	434.5884312	77500	80052.63158	86500	81000	86500	9000
Nova1 (wt/wt)	wt1	2	LF	s	0.022	0.06	0.026765055	0.797616143	280.0227126	78000	81666.66667	83500	78000	83000	5500
Nova1 (wt/wt)	wt1	2	LF	s	0.02	0.08	0.022274176	0.824278526	310.5264376	79500	82722.22222	84500	79500	84000	5000
Nova1 (wt/wt)	wt1	2	LF	s	0.016	0.09	0.002766647	0.890242007	316.07771	81500	81642.85714	82000	81500	82000	500
Nova1 (wt/wt)	wt1	2	LF	s	0.014	0.198	0.00372484	0.991923194	308.46331	77000	77500	78000	77000	78000	1000
Nova1 (wt/wt)	wt1	2	LF	s	0.068	0.124	0.042836263	0.942601519	341.9003195	70500	74333.33333	79000	70500	78500	8500
Nova1 (wt/wt)	wt1	2	LF	s	0.028	0.054	0.078153922	0.795011838	374.5927825	70500	76250	84000	70500	84000	13500
Nova1 (wt/wt)	wt1	2	LF	s	0.016	0.024	0.012480635	0.722005533	466.1289849	78000	79714.28571	80500	78000	79500	2500
Nova1 (wt/wt)	wt1	2	LF	s	0.06	0.076	0.038210498	0.931253511	340.425812	71500	75037.03704	78500	71500	78000	7000
Nova1 (wt/wt)	wt1	2	LF	s	0.046	0.086	0.009873866	0.922512065	406.5694335	70500	71857.14286	73000	73000	73000	2500
Nova1 (wt/wt)	wt1	2	LF	s	0.09	0.118	0.039921259	0.845130983	763.5433178	61500	67692.30769	70500	66500	70000	9000
Nova1 (wt/wt)	wt1	2	LF	s	0.03	0.108	0.010466041	0.920853783	375.2807899	79000	79500	81000	79500	79000	2000
Nova1 (wt/wt)	wt1	2	LF	s	0.054	0.688	0.021519294	0.817977686	376.3005843	75500	78095.2381	82500	79000	78500	7000
Nova1 (wt/wt)	wt1	2	LF	s	0.024	0.026	0.016461515	0.707543839	521.4075414	74500	76600	79000	74500	76500	4500
Nova1 (wt/wt)	wt1	2	LF	s	0.034	2.482	0.037491253	0.802965897	537.0402276	74500	76961.53846	82000	77000	82000	7500
Nova1 (wt/wt)	wt1	2	LF	s	0.068	0.452	0.057436572	0.861898499	187.1690082	58000	61241.37931	71500	62000	69500	13500
Nova1 (wt/wt)	wt1	2	LF	s	0.024	0.014	0.049796029	0.513925002	102.2351503	60500	64050	68500	60500	68500	8000
Nova1 (wt/wt)	wt1	2	LF	s	0.02	0.036	0.005011388	0.929304441	187.9592168	78000	78388.88889	79000	79000	79000	1000
Nova1 (wt/wt)	wt1	2	LF	s	0.012	0.062	0.011008685	0.908821876	230.8790281	75000	76000	77000	75000	76500	2000
Nova1 (wt/wt)	wt1	2	LF	s	0.03	0.062	0.024205319	0.807163483	373.466656	73000	74461.53846	79500	74000	79500	6500
Nova1 (wt/wt)	wt1	2	LF	s	0.026	0.284	0.039464899	0.799202897	493.6343774	71500	75050	79000	71500	77500	7500
Nova1 (wt/wt)	wt1	2	LF	s	0.03	0.06	0.01309908	0.77489044	342.5338244	71000	72392.85714	73500	73500	73000	2500
Nova1 (wt/wt)	wt1	2	LF	s	0.056	0.058	0.140401181	0.689883906	379.2648172	65500	76357.14286	103000	71500	85500	37500
Nova1 (wt/wt)	wt1	2	LF	s	0.048	0.052	0.048868576	0.868953652	811.3050275	63000	67500	71000	69500	63000	8000
Nova1 (wt/wt)	wt1	2	LF	s	0.026	0.172	0.018973513	0.8570612	276.1576937	68000	69166.66667	72500	69000	72500	4500
Nova1 (wt/wt)	wt1	2	LF	s	0.022	2.21	0.017298854	0.847148071	214.690047	67000	68277.77778	70000	70000	68000	3000
Nova1 (wt/wt)	wt1	2	LF	s	0.034	0.176	0.051582092	0.885298191	200.0232421	63000	65692.30769	72000	64000	72000	9000
Nova1 (wt/wt)	wt1	2	LF	s	0.024	0.018	0.019135568	0.735617142	147.4226904	79500	84318.18182	86000	79500	85000	6500
Nova1 (wt/wt)	wt1	2	LF	s	0.016	0.072	0.012658228	0.70784762	159.7678463	77500	79000	80000	79000	77500	2500
Nova1 (wt/wt)	wt1	2	LF	s	0.13	0.068	0.133598304	0.825431793	926.2332517	51500	64617.64706	81000	81000	53000	29500
Nova1 (wt/wt)	wt1	2	LF	s	0.216	0.014	0.078067827	0.791415137	886.6178035	62000	71853.53535	79000	68000	62500	17000
Nova1 (wt/wt)	wt1	2	LF	s	0.07	0.012	0.04847439	0.861880428	211.1377173	56000	59333.33333	68000	68000	58500	12000
Nova1 (wt/wt)	wt1	2	LF	s	0.026	0.122	0.024925713	0.716421211	499.6921063	65500	68350	71000	65500	69000	5500
Nova1 (wt/wt)	wt1	2	LF	s	0.042	0.014	0.023479334	0.850267676	617.3056144	77000	79947.36842	82000	81500	77000	5000
Nova1 (wt/wt)	wt1	2	LF	s	0.044	0.016	0.074352614	0.699163111	306.6540613	84000	92666.66667	101000	89500	97500	17000
Nova1 (wt/wt)	wt1	2	LF	s	0.022	0.036	0.011514964	0.741391337	385.2114355	69000	70150	71000	70500	69500	2000
Nova1 (wt/wt)	wt1	2	LF	s	0.106	0.06	0.034497898	0.791183989	745.4978614	63000	67978.26087	71500	66000	69000	8500
Nova1 (wt/wt)	wt1	2	LF	s	0.128	0.066	0.089379279	0.806997245	1014.111059	59500	73556.60377	81500	70500	59500	22000
Nova1 (wt/wt)	wt1	2	LF	s	0.102	0.012	0.063056716	0.789691223	757.6364957	65500	73781.25	81000	66000	70500	15500
Nova1 (wt/wt)	wt1	2	LF	s	0.02	0.1	0.011954468	0.603029735	367.0732473	64500	65722.22222	66500	64500	66500	2000
Nova1 (wt/wt)	wt1	2	LF	s	0.128	0.04	0.074589937	0.851062927	1171.927107	62000	72472.72727	79000	66000	69500	17000
Nova1 (wt/wt)	wt1	2	LF	s	0.018	3.252	0.005375405	0.894849318	581.508141	76500	77125	77500	76500	77500	1000
Nova1 (wt/wt)	wt1	2	LF	s	0.014	0.014	0.003135729	0.762596006	105.969347	75000	75166.66667	75500	75500	75500	500
Nova1 (wt/wt)	wt1	2	LF	s	0.056	0.016	0.033293136	0.885987776	199.8384139	69000	71888.88889	76500	69500	76000	7500
Nova1 (wt/wt)	wt1	2	LF	s	0.022	0.106	0.028088336	0.723307017	263.3949999	75500	78000	80500	75500	78500	5000
Nova1 (wt/wt)	wt1	2	LF	s	0.06	0.012	0.056714903	0.745140536	1009.130585	68500	72821.42857	79000	68500	79000	10500
Nova1 (wt/wt)	wt1	2	LF	s	0.104	0.038	0.062961837	0.750949543	736.0100688	61500	68180	79000	79000	64000	17500
Nova1 (wt/wt)	wt1	2	LF	s	0.012	0.068	0.033682156	0.59519743	388.4995933	60500	62700	66500	66500	61000	6000
Nova1 (wt/wt)	wt1	2	LF	s	0.022	0.012	0.068020021	0.686627299	765.3805367	52500	56833.33333	63000	62000	52500	10500
Nova1 (wt/wt)	wt1	2	LF	s	0.02	0.02	0.041362435	0.777119782	1258.051581	60500	64250	66500	66500	60500	6000
Nova1 (wt/wt)	wt1	2	LF	s	0.016	0.124	0.062226542	0.764731252	1314.240337	67000	70142.85714	77500	68000	76500	10500
Nova1 (wt/wt)	wt1	2	LF	s	0.034	0.094	0.277149676	0.792340159	615.6830962	50500	59833.33333	102000	50500	53000	51500
Nova1 (wt/wt)	wt1	2	LF	s	0.014	0.3	0.005041337	0.96617495	470.6156794	75500	75750	76500	76500	75500	1000
Nova1 (wt/wt)	wt1	2	LF	s	0.058	0.228	0.088947435	0.847454336	480.2069705	74500	83931.81818	97500	75500	87000	23000
Nova1 (wt/wt)	wt1	2	LF	s	0.028	0.024	0.068061887	0.790187422	394.1722276	80000	86950	94500	80000	94500	14500
Nova1 (wt/wt)	wt1	2	LF	s	0.014	0.02	0.021558134	0.869962594	563.2728604	53500	54666.66667	56000	53500	56000	2500
Nova1 (wt/wt)	wt1	2	LF	s	0.042	0.024	0.209406853	0.800358613	661.0503149	52000	57529.41176	104000	61500	52000	52000
Nova1 (wt/wt)	wt1	2	LF	s	0.022	0.052	0.011894639	0.673643935	352.7663662	66000	68300	69000	69000	68500	3000
Nova1 (wt/wt)	wt1	2	LF	s	0.09	0.016	0.035605709	0.821097353	1336.311465	63500	69750	76500	71500	63500	13000
Nova1 (wt/wt)	wt1	2	LF	s	0.014	0.072	0.02354197	0.637335199	750.9682518	69500	71500	75000	75000	69500	5500
Nova1 (wt/wt)	wt1	2	LF	s	0.154	0.048	0.105910848	0.771955584	841.9793413	54000	68175.4386	78500	63500	77500	24500
Nova1 (wt/wt)	wt1	2	LF	s	0.136	0.05	0.069166879	0.907398092	433.4159217	67500	74353.44828	83500	83000	69500	16000
Nova1 (wt/wt)	wt1	2	LF	s	0.052	0.076	0.055812733	0.785419937	379.6103203	72000	76282.6087	85000	78500	85000	13000
Nova1 (wt/wt)	wt1	2	LF	s	0.016	0.138	0.007467957	0.633760431	308.002067	70000	70285.71429	71500	70000	70000	1500
Nova1 (wt/wt)	wt1	2	LF	s	0.03	0.084	0.022881023	0.873645538	549.1421097	78000	79769.23077	85000	79500	85000	7000
Nova1 (wt/wt)	wt1	2	LF	s	0.012	0.07	0.004653803	0.742576818	89.28263553	80000	80400	81000	80000	81000	1000
Nova1 (wt/wt)	wt1	2	LF	s	0.034	0.056	0.013425041	0.796832813	422.353365	73500	75031.25	76500	75500	76000	3000
Nova1 (wt/wt)	wt1	2	LF	s	0.056	0.124	0.051488874	0.819672173	287.0760109	70500	73980	82000	82000	71500	11500
Nova1 (wt/wt)	wt1	2	LF	s	0.014	0.22	0.045619792	0.664280556	257.0082915	75000	77500	82500	75000	82500	7500
Nova1 (wt/wt)	wt1	2	LF	s	0.014	0.192	0.002256375	0.946354632	161.0467157	82500	82583.33333	83000	82500	82500	500
Nova1 (wt/wt)	wt1	2	LF	s	0.014	0.178	0.009491366	0.881340239	478.2391929	73000	74500	75000	73000	75000	2000
Nova1 (wt/wt)	wt1	2	LF	s	0.044	0.056	0.040999881	0.878052157	400.6786489	72500	75025	80000	72500	80000	7500
Nova1 (wt/wt)	wt1	2	LF	s	0.058	4.092	0.052094242	0.856039461	715.5178773	72500	76260	90500	78500	90500	18000
Nova1 (wt/wt)	wt1	2	LF	s	0.022	0.022	0.046317693	0.6687947	226.7999489	81000	85000	90000	81000	90000	9000
Nova1 (wt/wt)	wt1	2	LF	s	0.026	0.02	0.060768954	0.759968244	158.4930657	89500	96500	105000	89500	105000	15500
Nova1 (wt/wt)	wt1	2	LF	s	0.038	0.016	0.040336715	0.819192006	539.3514616	59000	62466.66667	66000	62000	59000	7000
Nova1 (wt/wt)	wt1	2	LF	s	0.096	0.096	0.047645382	0.698892158	1737.901185	64500	70205.12821	76000	70000	64500	11500
Nova1 (wt/wt)	wt1	2	LF	s	0.026	0.496	0.061320986	0.505906719	59.56322249	89000	95166.66667	101000	89500	101000	12000
Nova1 (wt/wt)	wt1	2	LF	s	0.016	4.246	0.026742303	0.690986992	54.86396041	88000	90583.33333	93000	93000	88000	5000
Nova1 (wt/wt)	wt1	2	LF	s	0.012	0.12	0.014713565	0.571623038	105.6066036	72000	73200	74500	72500	72500	2500
Nova1 (wt/wt)	wt1	2	LF	s	0.08	0.05	0.076743075	0.773755219	580.932947	63000	69712.12121	78000	72500	63000	15000
Nova1 (wt/wt)	wt1	2	LF	s	0.024	0.026	0.014731391	0.598591446	442.0299936	78000	80000	81500	78000	81500	3500
Nova1 (wt/wt)	wt1	2	LF	s	0.022	0.02	0.00483863	0.886925148	1642.181433	70000	70777.77778	71000	70000	71000	1000
Nova1 (wt/wt)	wt1	2	LF	s	0.098	0.016	0.024054121	0.802640702	1161.15278	65000	68418.60465	71000	71000	66500	6000
Nova1 (wt/wt)	wt1	2	LF	s	0.032	0.068	0.007216311	0.885759849	442.4189684	68500	69133.33333	70000	70000	69500	1500
Nova1 (wt/wt)	wt1	2	LF	s	0.014	0.946	0.002131619	0.74603584	231.1003381	87000	87416.66667	87500	87500	87500	500
Nova1 (wt/wt)	wt1	2	LF	s	0.018	8.326	0.03030303	0.455926603	51.52375535	96000	99000	102000	102000	96000	6000
Nova1 (wt/wt)	wt1	2	LF	s	0.022	0.052	0.013133055	0.694510145	180.5756626	81000	82450	83500	82000	83500	2500
Nova1 (wt/wt)	wt1	2	LF	s	0.02	0.13	0.018003323	0.693622581	250.2144575	75500	77944.44444	79500	75500	79000	4000
Nova1 (wt/wt)	wt1	2	LF	s	0.02	0.256	0.018059671	0.769976412	90.9117782	97500	100214.2857	102000	102000	97500	4500
Nova1 (wt/wt)	wt1	2	LF	s	0.078	0.052	0.027824439	0.949307972	331.1641124	67500	69611.11111	75000	75000	68500	7500
Nova1 (wt/wt)	wt1	2	LF	s	0.12	6.104	0.033070007	0.882785571	157.1905346	66500	69759.61538	74500	67500	74000	8000
Nova1 (wt/wt)	wt1	2	LF	s	0.028	0.134	0.052884615	0.630119238	421.4347433	58500	62400	67000	66500	58500	8500
Nova1 (wt/wt)	wt1	2	LF	s	0.032	0.028	0.021627168	0.896483369	557.4355921	59500	62250	64000	59500	62000	4500
Nova1 (wt/wt)	wt1	2	LF	s	0.022	0.068	0.023949131	0.876987295	455.782405	72000	73722.22222	76500	73000	76500	4500
Nova1 (wt/wt)	wt1	2	LF	s	0.154	0.016	0.095757564	0.745665381	1431.980034	47000	68115.94203	78000	71500	47500	31000
Nova1 (wt/wt)	wt1	2	LF	s	0.016	0.1	0.010717729	0.757761964	179.4369009	53000	54142.85714	54500	54500	53500	1500
Nova1 (wt/wt)	wt1	2	LF	s	0.08	0.046	0.074001149	0.745960154	1568.676147	66000	73050	84000	66000	83500	18000
Nova1 (wt/wt)	wt1	2	LF	s	0.016	0.018	0.015687675	0.635395253	2046.343703	74500	75642.85714	78000	78000	74500	3500
Nova1 (wt/wt)	wt1	2	LF	s	0.018	0.028	0.026414187	0.573053425	1294.955542	74000	76562.5	79000	78000	74000	5000
Nova1 (wt/wt)	wt1	2	LF	s	0.03	0.038	0.055885888	0.762801483	747.59659	71500	77153.84615	82000	71500	82000	10500
Nova1 (wt/wt)	wt1	2	LF	s	0.038	35.652	0.261183336	0.794368269	844.2903984	51000	67500	103000	103000	63000	52000
Nova1 (wt/wt)	wt1	2	LF	s	0.024	0.076	0.084961933	0.620372952	172.9233699	77000	86555.55556	96500	77000	96000	19500
Nova1 (wt/wt)	wt1	2	LF	s	0.018	0.032	0.039527283	0.622337007	589.2544562	61500	64500	67000	61500	67000	5500
Nova1 (wt/wt)	wt1	2	LF	s	0.042	2.51	0.041140134	0.839785556	481.8734369	70500	73764.70588	81500	81500	74500	11000
Nova1 (wt/wt)	wt1	2	LF	s	0.056	0.016	0.061511394	0.618083341	343.9930256	68500	74440	81500	80500	69000	13000
Nova1 (wt/wt)	wt1	2	LF	s	0.016	0.02	0.022087077	0.676206806	566.9496787	77000	78285.71429	81000	77000	81000	4000
Nova1 (wt/wt)	wt1	2	LF	s	0.04	0.056	0.032326079	0.702516506	676.5204548	68500	71941.17647	74500	72000	74500	6000
Nova1 (wt/wt)	wt1	2	LF	s	0.028	0.084	0.0465217	0.589005222	492.9924119	77000	83136.36364	87500	77000	87000	10500
Nova1 (wt/wt)	wt1	2	LF	s	0.022	3.546	0.023043013	0.786034571	586.5485842	71500	72888.88889	75500	73000	75500	4000
Nova1 (wt/wt)	wt1	2	LF	s	0.02	0.082	0.009052915	0.856236513	174.0013047	71500	72611.11111	73500	73500	73000	2000
Nova1 (wt/wt)	wt1	2	LF	s	0.054	0.014	0.029554745	0.637630338	912.2538807	72500	76657.89474	79500	79000	73000	7000
Nova1 (wt/wt)	wt1	2	LF	s	0.038	0.012	0.045662561	0.522419937	1595.328631	65000	70588.23529	74000	72000	70000	9000
Nova1 (wt/wt)	wt1	2	LF	s	0.018	0.018	0.022941904	0.473620523	1374.736132	71500	74071.42857	75500	71500	75000	4000
Nova1 (wt/wt)	wt1	2	LF	s	0.024	3.79	0.074919781	0.701827392	1254.180441	73000	78888.88889	87500	73000	87500	14500
Nova1 (wt/wt)	wt1	2	LF	s	0.016	0.03	0.03158083	0.646684338	240.8419028	62000	63571.42857	67500	62000	67500	5500
Nova1 (wt/wt)	wt1	2	LF	s	0.086	0.074	0.040141928	0.714992199	318.687521	64500	68338.23529	76500	69500	70000	12000
Nova1 (wt/wt)	wt1	2	LF	s	0.03	0.012	0.012570662	0.892506767	338.0014919	63500	64615.38462	66000	64000	66000	2500
Nova1 (wt/wt)	wt1	2	LF	s	0.016	0.014	0.022842569	0.867859587	298.0424192	67500	68833.33333	71000	67500	71000	3500
Nova1 (wt/wt)	wt1	2	LF	s	0.068	0.012	0.051999304	0.761309598	1031.795025	56000	67000	70000	56000	67500	14000
Nova1 (wt/wt)	wt1	2	LF	s	0.048	NA	0.060096913	0.842604449	312.6598174	45500	49761.90476	54000	54000	45500	8500
Nova1 (wt/wt)	wt1	2	LF	u	0.064	0.07	0.1117221	0.8492979	1223.179	62000	67092.59	85000	67500	84500	23000
Nova1 (wt/wt)	wt1	2	LF	u	0.076	0.066	0.1298647	0.7302847	1092.048	59000	72532.26	85500	69500	79000	26500
Nova1 (wt/wt)	wt1	2	LF	u	0.032	0.012	0.09098218	0.8707246	547.0492	80500	89538.46	97500	80500	96500	17000
Nova1 (wt/wt)	wt1	2	LF	u	0.02	0.028	0.1861688	0.704781	171.2232	75000	87750	109500	75000	108000	34500
Nova1 (wt/wt)	wt1	2	LF	u	0.124	0.048	0.1485627	0.8032387	1039.182	52500	67830.19	81000	67000	74500	28500
Nova1 (wt/wt)	wt1	2	LF	u	0.056	0.052	0.1146681	0.7674144	583.5496	75000	85261.9	108500	75000	108000	33500
Nova1 (wt/wt)	wt1	2	LF	u	0.042	0.048	0.1206668	0.8224928	392.3999	64500	71555.56	84000	65500	84000	19500
Nova1 (wt/wt)	wt1	2	LF	u	0.046	0.054	0.07106774	0.7732776	298.1679	64500	69736.84	80500	64500	80500	16000
Nova1 (wt/wt)	wt1	2	LF	u	0.048	0.05	0.1320033	0.8179227	625.0003	61500	70023.81	87000	62000	80500	25500
Nova1 (wt/wt)	wt1	2	LF	u	0.032	0.07	0.136349	0.6820825	377.6819	69000	79500	93000	69000	93000	24000
Nova1 (wt/wt)	wt1	2	LF	u	0.056	0.456	0.1640396	0.7109523	456.8887	64000	73909.09	101000	66500	95500	37000
Nova1 (wt/wt)	wt1	2	LF	u	0.036	0.652	0.1051627	0.8163021	475.3379	68000	77333.33	86000	68000	86000	18000
Nova1 (wt/wt)	wt1	2	LF	u	0.024	0.072	0.1619951	0.8054455	380.034	64500	82409.09	92500	65000	92500	28000
Nova1 (wt/wt)	wt1	2	LF	u	0.06	0.092	0.1020464	0.8117652	574.6751	61500	68400	82000	64500	82000	20500
Nova1 (wt/wt)	wt1	2	LF	u	0.12	0.05	0.1384923	0.7635498	482.2054	51500	63292.45	79000	68500	69000	27500
Nova1 (wt/wt)	wt1	2	LF	u	0.034	0.026	0.1042132	0.7875764	270.4525	83500	98333.33	107500	83500	106500	24000
Nova1 (wt/wt)	wt1	2	LF	u	0.142	0.07	0.04167283	0.8944084	587.6337	62000	65926.23	77500	66500	68500	15500
Nova1 (wt/wt)	wt1	2	LF	u	0.108	0.056	0.08863503	0.8091473	557.7063	66500	74255.56	94000	66500	75500	27500
Nova1 (wt/wt)	wt1	2	LF	u	0.052	0.066	0.161878	0.7813614	619.272	71000	81117.65	107500	72000	86000	36500
Nova1 (wt/wt)	wt1	2	LF	u	0.04	0.072	0.1042226	0.7265199	356.1093	79500	91823.53	101000	82000	1.00E+05	21500
Nova1 (wt/wt)	wt1	2	LF	u	0.042	0.012	0.211411	0.8084893	457.4839	64500	73611.11	108500	64500	67000	44000
Nova1 (wt/wt)	wt1	2	LF	u	0.05	0.078	0.1425087	0.7831988	705.415	70000	83625	97000	70500	97000	27000
Nova1 (wt/wt)	wt1	2	LF	u	0.028	0.08	0.1057636	0.7390445	428.9985	78500	94200	101000	79000	100500	22500
Nova1 (wt/wt)	wt1	2	LF	u	0.08	0.056	0.1426306	0.7755972	822.9846	57500	68926.47	106500	67000	73500	49000
Nova1 (wt/wt)	wt1	2	LF	u	0.074	0.108	0.1205916	0.7553754	609.5897	51000	58580.65	79500	54000	53500	28500
Nova1 (wt/wt)	wt1	2	LF	u	0.058	0.346	0.06138847	0.8438964	696.2976	60000	65854.17	76000	65500	70000	16000
Nova1 (wt/wt)	wt1	2	LF	u	0.112	0.05	0.09429149	0.7507071	1303.125	48500	64680.85	75500	68500	62000	27000
Nova1 (wt/wt)	wt1	2	LF	u	0.086	0.08	0.09398514	0.7852461	992.3107	55000	64423.08	79000	66000	79000	24000
Nova1 (wt/wt)	wt1	2	LF	u	0.072	0.074	0.1661299	0.7142911	624.2655	50500	69093.75	98500	65000	74000	48000
Nova1 (wt/wt)	wt1	2	LF	u	0.118	0.074	0.1007562	0.798745	840.9949	65000	75977.27	93500	71500	93500	28500
Nova1 (wt/wt)	wt1	2	LF	u	0.046	0.036	0.1379511	0.758429	378.2684	56000	68868.42	84000	57000	68500	28000
Nova1 (wt/wt)	wt1	2	LF	u	0.136	0.042	0.1183637	0.839051	1527.765	49500	66701.75	78500	64000	75000	29000
Nova1 (wt/wt)	wt1	2	LF	u	0.038	0.078	0.1217195	0.6838756	738.6529	75500	85843.75	98000	75500	98000	22500
Nova1 (wt/wt)	wt1	2	LF	u	0.074	0.036	0.1015742	0.8283429	1063.218	69000	75515.62	97000	86500	97000	28000
Nova1 (wt/wt)	wt1	2	LF	u	0.05	0.08	0.1161309	0.8560615	409.3392	74500	85888.89	98500	74500	92000	24000
Nova1 (wt/wt)	wt1	2	LF	u	0.064	0.012	0.1802387	0.6726759	738.8723	49500	60129.63	93500	64500	77500	44000
Nova1 (wt/wt)	wt1	2	LF	u	0.126	0.198	0.09958386	0.7779517	973.2685	53500	70586.54	92500	72000	72000	39000
Nova1 (wt/wt)	wt1	2	LF	u	0.162	0.072	0.07341531	0.7434096	1111.95	61000	68956.52	79000	71500	76000	18000
Nova1 (wt/wt)	wt1	2	LF	u	0.088	0.058	0.07117395	0.7572507	1127.009	65500	71837.5	82000	78000	78500	16500
Nova1 (wt/wt)	wt1	2	LF	u	0.048	0.024	0.07332898	0.8236994	450.8152	79000	84388.89	96500	89500	96500	17500
Nova1 (wt/wt)	wt1	2	LF	u	0.046	0.014	0.1055173	0.7581249	310.4244	72000	84916.67	93500	72000	89000	21500
Nova1 (wt/wt)	wt1	2	LF	u	0.07	0.052	0.1277322	0.8327998	869.5597	77000	84134.62	109000	79000	108000	32000
Nova1 (wt/wt)	wt1	2	LF	u	0.032	0.078	0.2323897	0.739716	437.5837	61500	76884.62	109500	61500	108500	48000
Nova1 (wt/wt)	wt1	2	LF	u	0.032	0.066	0.1069328	0.6855153	271.8195	78500	89375	106500	78500	98500	28000
Nova1 (wt/wt)	wt1	2	LF	u	0.074	0.072	0.2219814	0.8446032	322.1067	60000	86921.88	109500	69500	109500	49500
Nova1 (wt/wt)	wt1	2	LF	u	0.034	0.02	0.1069907	0.7716426	576.4294	55500	67136.36	73000	55500	71500	17500
Nova1 (wt/wt)	wt1	2	LF	u	0.1	0.034	0.1492509	0.7246438	854.1602	52500	68737.5	103000	69500	74500	50500
Nova1 (wt/wt)	wt1	2	LF	u	0.104	0.018	0.06768293	0.8530363	1467.604	67000	70478.72	95000	73500	95000	28000
Nova1 (wt/wt)	wt1	2	LF	u	0.034	0.038	0.09886487	0.7735392	508.2721	66000	70166.67	95000	70500	95000	29000
Nova1 (wt/wt)	wt1	2	LF	u	0.252	0.052	0.05543404	0.85378	1698.841	64500	71108.11	81000	66000	71500	16500
Nova1 (wt/wt)	wt1	2	LF	u	0.034	0.078	0.1797007	0.8001823	725.5043	69000	84136.36	107000	69000	84500	38000
Nova1 (wt/wt)	wt1	2	LF	u	0.034	0.02	0.1043193	0.7115027	310.7281	73000	83727.27	96000	73000	96000	23000
Nova1 (wt/wt)	wt1	2	LF	u	0.046	0.136	0.07779502	0.7350693	555.3195	61500	68593.75	79000	61500	77500	17500
Nova1 (wt/wt)	wt1	2	LF	u	0.092	0.03	0.08641087	0.7716069	398.7345	69500	77750	96500	78000	84500	27000
Nova1 (wt/wt)	wt1	2	LF	u	0.026	0.414	0.134914	0.5577767	383.7771	83000	96050	109500	83000	108000	26500
Nova1 (wt/wt)	wt1	2	LF	u	0.078	0.014	0.09162979	0.8876427	828.085	68500	74500	105000	69000	73000	36500
Nova1 (wt/wt)	wt1	2	LF	u	0.032	0.122	0.08974754	0.7261329	393.4813	82000	89769.23	101500	82000	101500	19500
Nova1 (wt/wt)	wt1	2	LF	u	0.118	0.09	0.08647524	0.7558343	530.3783	71500	83238.64	95500	74000	82500	24000
Nova1 (wt/wt)	wt1	2	LF	u	0.158	0.074	0.1366876	0.8182119	941.7946	46000	61258.06	92000	64500	64500	46000
Nova1 (wt/wt)	wt1	2	LF	u	0.032	0.052	0.1326457	0.5981035	371.1882	49500	66714.29	76000	51000	71500	26500
Nova1 (wt/wt)	wt1	2	LF	u	0.018	0.058	0.1226738	0.869394	507.646	62500	65687.5	87000	62500	87000	24500
Nova1 (wt/wt)	wt1	2	LF	u	0.042	0.048	0.09065753	0.7909711	414.0204	67500	72500	86000	68000	85000	18500
Nova1 (wt/wt)	wt1	2	LF	u	0.05	0.048	0.09841682	0.8068351	272.4274	78500	84083.33	102000	84500	102000	23500
Nova1 (wt/wt)	wt1	2	LF	u	0.032	0.074	0.19807	0.7242116	402.2169	69500	85153.85	107000	69500	103000	37500
Nova1 (wt/wt)	wt1	2	LF	u	0.028	0.068	0.08720524	0.7764112	220.3272	91500	99083.33	109500	91500	109500	18000
Nova1 (wt/wt)	wt1	2	LF	u	0.026	0.084	0.2888609	0.6747526	335.2694	54000	75200	108000	54000	108000	54000
Nova1 (wt/wt)	wt1	2	LF	u	0.014	0.092	0.1250153	0.5708041	458.13	79500	85333.33	109000	79500	109000	29500
Nova1 (wt/wt)	wt1	2	LF	u	0.068	0.042	0.2265388	0.6036019	305.5137	52000	75000	109000	64500	52000	57000
Nova1 (wt/wt)	wt1	2	LF	u	0.104	0.05	0.03685602	0.8768303	222.0833	71500	79375	91000	81000	91000	19500
Nova1 (wt/wt)	wt1	2	LF	u	0.038	0.088	0.116152	0.6629382	962.5655	64500	73593.75	92000	68000	89000	27500
Nova1 (wt/wt)	wt1	2	LF	u	0.038	0.08	0.1148741	0.8443467	544.4814	81000	96461.54	106500	81000	106500	25500
Nova1 (wt/wt)	wt1	2	LF	u	0.116	0.062	0.08620974	0.778168	932.1378	70000	75302.08	108000	70000	79000	38000
Nova1 (wt/wt)	wt1	2	LF	u	0.06	0.05	0.1248086	0.8029707	972.2607	70500	81365.38	96500	70500	92500	26000
Nova1 (wt/wt)	wt1	2	LF	u	0.042	0.164	0.1277813	0.5810988	567.6528	62500	75968.75	103500	63000	79000	41000
Nova1 (wt/wt)	wt1	2	LF	u	0.08	0.162	0.1350798	0.6810562	440.6257	56500	67887.1	105000	56500	72500	48500
Nova1 (wt/wt)	wt1	2	LF	u	0.096	0.078	0.04527176	0.8187203	726.0065	69000	75433.33	83000	77000	82000	14000
Nova1 (wt/wt)	wt1	2	LF	u	0.038	0.074	0.2689204	0.8103588	179.8922	54000	65307.69	97500	56500	97500	43500
Nova1 (wt/wt)	wt1	2	LF	u	0.022	0.046	0.0822509	0.7047986	560.6499	64000	70550	77500	65500	77500	13500
Nova1 (wt/wt)	wt1	2	LF	u	0.1	0.024	0.1264001	0.8445353	807.4165	63500	72871.79	92500	64500	92500	29000
Nova1 (wt/wt)	wt1	2	LF	u	0.208	0.106	0.1089853	0.8560355	427.2387	66000	77962.37	101500	79000	1.00E+05	35500
Nova1 (wt/wt)	wt1	2	LF	u	0.048	0.014	0.2155136	0.9102659	314.0955	56500	94722.22	109000	56500	103000	52500
Nova1 (wt/wt)	wt1	2	LF	u	0.112	0.214	0.09514372	0.8536299	926.2401	60500	71455.56	82000	70000	81500	21500
Nova1 (wt/wt)	wt1	2	LF	u	0.028	0.02	0.08250127	0.9231423	234.3839	84000	92681.82	102500	89000	102500	18500
Nova1 (wt/wt)	wt1	2	LF	u	0.054	0.074	0.1592604	0.6111369	458.8032	70500	79875	109000	71000	79500	38500
Nova1 (wt/wt)	wt1	2	LF	u	0.054	0.07	0.06804623	0.7636288	580.412	68000	77425	93000	68000	82500	25000
Nova1 (wt/wt)	wt1	2	LF	u	0.042	0.21	0.08279834	0.6727123	338.8505	69000	75382.35	87000	77000	82500	18000
Nova1 (wt/wt)	wt1	2	LF	u	0.056	0.068	0.07173454	0.7159083	971.7228	67500	74795.45	84500	67500	81000	17000
Nova1 (wt/wt)	wt1	2	LF	u	0.048	0.066	0.1725802	0.7826013	211.5841	65500	85777.78	105000	65500	89500	39500
Nova1 (wt/wt)	wt1	2	LF	u	0.048	0.016	0.1594821	0.7985387	629.6043	77500	86447.37	109500	77500	109500	32000
Nova1 (wt/wt)	wt1	2	LF	u	0.05	0.012	0.1163688	0.804096	987.681	66500	81500	96000	66500	96000	29500
Nova1 (wt/wt)	wt1	2	LF	u	0.076	0.094	0.1143637	0.818296	524.9784	74500	81564.52	99000	76500	92500	24500
Nova1 (wt/wt)	wt1	2	LF	u	0.028	0.058	0.09622071	0.8153653	298.5802	79000	82300	106000	81000	106000	27000
Nova1 (wt/wt)	wt1	2	LF	u	0.038	0.016	0.05159378	0.8229602	587.6239	84000	87611.11	104000	84000	104000	20000
Nova1 (wt/wt)	wt1	2	LF	u	0.124	0.014	0.07783357	0.7822838	1185.755	55500	65267.44	72500	57000	63500	17000
Nova1 (wt/wt)	wt1	2	LF	u	0.038	0.226	0.138232	0.8353558	561.3742	80500	92769.23	108000	80500	107500	27500
Nova1 (wt/wt)	wt1	2	LF	u	0.024	0.024	0.2347521	0.7712289	155.3471	66500	85166.67	109500	66500	106500	43000
Nova1 (wt/wt)	wt1	2	LF	u	0.052	0.074	0.05448307	0.762002	205.9856	70000	78157.89	84500	81000	80000	14500
Nova1 (wt/wt)	wt1	2	LF	u	0.064	0.258	0.1133545	0.7360234	506.9135	65000	74803.57	105500	67500	76500	40500
Nova1 (wt/wt)	wt1	2	LF	u	0.036	0.094	0.1641271	0.7843576	508.9365	72000	82916.67	103000	72000	103000	31000
Nova1 (wt/wt)	wt1	2	LF	u	0.03	0.018	0.177829	0.5263066	293.9683	65000	84900	109500	83500	65500	44500
Nova1 (wt/wt)	wt1	2	LF	u	0.044	0.016	0.08785133	0.6914336	130.2426	86500	95038.46	109500	91500	86500	23000
Nova1 (wt/wt)	wt1	2	LF	u	0.086	0.094	0.07967739	0.8088666	553.7877	61000	73161.76	83000	76500	77500	22000
Nova1 (wt/wt)	wt1	2	LF	u	0.06	0.102	0.06225916	0.8158395	527.6641	64000	73840	82000	73500	79000	18000
Nova1 (wt/wt)	wt1	2	LF	u	0.16	0.3	0.05700872	0.8870028	833.6053	64500	71875	78500	68500	69000	14000
Nova1 (wt/wt)	wt1	2	LF	u	0.048	0.078	0.07679352	0.6508837	463.7658	64500	68300	82500	66000	79500	18000
Nova1 (wt/wt)	wt1	2	LF	u	0.034	0.078	0.08968642	0.7769827	313.2356	82000	88576.92	99000	82000	98500	17000
Nova1 (wt/wt)	wt1	2	LF	u	0.028	0.11	0.1337592	0.7470931	502.5933	80500	91050	109500	80500	109500	29000
Nova1 (wt/wt)	wt1	2	LF	u	0.074	0.06	0.1373111	0.7141436	403.2244	56000	67810.34	81000	63000	79500	25000
Nova1 (wt/wt)	wt1	2	LF	u	0.054	0.09	0.1635311	0.7306978	309.6452	76000	90175	109000	76500	99500	33000
Nova1 (wt/wt)	wt1	2	LF	u	0.04	0.048	0.1206788	0.8150272	289.3877	77000	89500	107500	77000	89000	30500
Nova1 (wt/wt)	wt1	2	LF	u	0.116	0.094	0.1325833	0.6843267	948.5811	49500	63510.2	76000	66000	66000	26500
Nova1 (wt/wt)	wt1	2	LF	u	0.038	0.07	0.08297818	0.5594414	860.7671	60500	70961.54	77500	65000	75500	17000
Nova1 (wt/wt)	wt1	2	LF	u	0.104	0.014	0.1846215	0.7120448	1153.043	44000	65738.64	85500	79500	69500	41500
Nova1 (wt/wt)	wt1	2	LF	u	0.026	0.128	0.1306416	0.6530705	508.9076	50500	59136.36	70500	53500	65500	20000
Nova1 (wt/wt)	wt1	2	LF	u	0.04	0.058	0.2068993	0.7208668	1181.853	63000	74833.33	107500	64500	103000	44500
Nova1 (wt/wt)	wt1	2	LF	u	0.036	0.05	0.1989896	0.8119839	615.1382	52500	78750	107500	88000	77500	55000
Nova1 (wt/wt)	wt1	2	LF	u	0.07	0.214	0.1345998	0.8425202	991.8328	65500	73733.33	101500	68000	101000	36000
Nova1 (wt/wt)	wt1	2	LF	u	0.066	0.124	0.07339401	0.8449649	631.7851	58000	66258.62	75500	68000	75500	17500
Nova1 (wt/wt)	wt1	2	LF	u	0.06	0.072	0.1610698	0.7003095	335.604	51500	71942.31	100500	57500	74000	49000
Nova1 (wt/wt)	wt1	2	LF	u	0.072	0.824	0.03509864	0.8561709	1219.263	67500	69636.36	82000	70000	82000	14500
Nova1 (wt/wt)	wt1	2	LF	u	0.054	0.016	0.1395715	0.7727788	746.0158	60500	70130.43	88000	70000	88000	27500
Nova1 (wt/wt)	wt1	2	LF	u	0.158	0.114	0.09738108	0.808438	537.8374	60500	69757.58	86000	78000	63000	25500
Nova1 (wt/wt)	wt1	2	LF	u	0.116	0.062	0.09072541	0.8211422	604.1406	65500	76086.54	88000	71000	86000	22500
Nova1 (wt/wt)	wt1	2	LF	u	0.252	0.11	0.06729903	0.8722295	834.9716	51500	73901.79	84500	68500	73500	33000
Nova1 (wt/wt)	wt1	2	LF	u	0.132	0.012	0.1197319	0.7410392	1118.345	54000	73360	102500	54000	67000	48500
Nova1 (wt/wt)	wt1	2	LF	u	0.162	0.072	0.08307436	0.7774854	744.1172	56000	68921.88	79500	73500	73500	23500
Nova1 (wt/wt)	wt1	2	LF	u	0.03	0.222	0.2922901	0.6382842	352.0476	56500	76125	109500	109500	107000	53000
Nova1 (wt/wt)	wt1	2	LF	u	0.024	0.048	0.1271494	0.5501186	180.3091	81000	91375	107000	81000	107000	26000
Nova1 (wt/wt)	wt1	2	LF	u	0.082	0.068	0.1302172	0.8774521	227.596	61000	80764.71	109000	61500	83000	48000
Nova1 (wt/wt)	wt1	2	LF	u	0.054	0.024	0.198437	0.8260209	919.4197	50000	70921.05	109000	59500	76500	59000
Nova1 (wt/wt)	wt1	2	LF	u	0.04	0.056	0.1556882	0.8201906	759.3651	50500	63187.5	78000	50500	70000	27500
Nova1 (wt/wt)	wt1	2	LF	u	0.038	0.068	0.06876897	0.7320521	457.8013	79500	85500	95000	80000	89000	15500
Nova1 (wt/wt)	wt1	2	LF	u	0.08	0.086	0.07790857	0.7270253	658.207	60500	71071.43	78500	78500	73000	18000
Nova1 (wt/wt)	wt1	2	LF	u	0.192	0.044	0.0883518	0.8161003	1122.297	52500	65702.38	76500	70000	67500	24000
Nova1 (wt/wt)	wt1	2	LF	u	0.046	0.07	0.1295325	0.7081245	970.2109	56500	67083.33	84000	56500	84000	27500
Nova1 (wt/wt)	wt1	2	LF	u	0.072	0.068	0.0724709	0.698278	713.4785	55500	64866.67	76000	66000	55500	20500
Nova1 (wt/wt)	wt1	2	LF	u	0.042	0.136	0.116087	0.6131072	1369.868	61500	74184.21	83500	65000	77500	22000
Nova1 (wt/wt)	wt1	2	LF	u	0.062	0.052	0.1057523	0.5981254	1194.519	51500	65022.73	75500	53000	74500	24000
Nova1 (wt/wt)	wt1	2	LF	u	0.058	0.072	0.2075089	0.6846207	1106.311	47500	63260.87	88500	47500	85500	41000
Nova1 (wt/wt)	wt1	2	LF	u	0.07	0.042	0.1351883	0.7904413	495.2482	49000	63655.17	73500	61500	73500	24500
Nova1 (wt/wt)	wt1	2	LF	m	0.08	0.056	0.1316448	0.8196147	890.214	53500	62147.06	78500	62500	54500	25000
Nova1 (wt/wt)	wt1	2	LF	m	0.058	0.076	0.1877457	0.802302	429.8815	50500	84574.07	102500	84500	85000	52000
Nova1 (wt/wt)	wt1	2	LF	m	0.088	0.068	0.1896093	0.837557	291.4808	54500	66657.14	86000	67000	55000	31500
Nova1 (wt/wt)	wt1	2	LF	m	0.056	0.018	0.2164386	0.7843194	732.2511	58000	76785.71	99000	78000	64000	41000
Nova1 (wt/wt)	wt1	2	LF	m	0.066	0.074	0.1407408	0.8885738	642.8996	70500	84759.26	101000	70500	77500	30500
Nova1 (wt/wt)	wt1	2	LF	m	0.086	0.036	0.1291159	0.7855196	486.072	68500	79818.18	104000	76500	70000	35500
Nova1 (wt/wt)	wt1	2	LF	m	0.076	0.012	0.2251665	0.7597571	341.9803	55000	84833.33	109500	55000	77500	54500
Nova1 (wt/wt)	wt1	2	LF	m	0.082	0.038	0.1100416	0.7660988	323.3073	76500	86080.65	104500	86500	81000	28000
Nova1 (wt/wt)	wt1	2	LF	m	0.036	0.092	0.1770076	0.7662911	273.9531	52000	96409.09	108000	85000	52000	56000
Nova1 (wt/wt)	wt1	2	LF	m	0.05	0.058	0.2399797	0.7689744	318.5638	52000	82547.62	104000	56000	86000	52000
Nova1 (wt/wt)	wt1	2	LF	m	0.096	0.042	0.2179464	0.7560083	296.618	52000	80770.27	108500	79000	52500	56500
Nova1 (wt/wt)	wt1	2	LF	m	0.118	0.018	0.2062922	0.7350175	680.0564	60500	74670.21	109000	64000	66500	48500
Nova1 (wt/wt)	wt1	2	LF	m	0.074	0.08	0.1346568	0.7119294	258.6332	77500	93403.85	109500	77500	87000	32000
Nova1 (wt/wt)	wt1	2	LF	m	0.122	0.102	0.09189098	0.747259	596.7313	55000	70113.64	84000	68500	62000	29000
Nova1 (wt/wt)	wt1	2	LF	m	0.116	0.212	0.1419763	0.8127715	466.6112	53500	77411.11	105500	78000	73000	52000
Nova1 (wt/wt)	wt1	2	LF	m	0.17	0.05	0.1803889	0.7492717	536.3276	49500	69006.94	102500	65500	75000	53000
Nova1 (wt/wt)	wt1	2	LF	m	0.128	0.054	0.263035	0.7913528	584.1984	51000	75957.45	109500	76000	75500	58500
Nova1 (wt/wt)	wt1	2	LF	m	0.13	0.062	0.124144	0.7749894	1264.023	52000	67009.43	80000	53000	63500	28000
Nova1 (wt/wt)	wt1	2	LF	m	0.198	0.062	0.2322623	0.7171819	1467.097	45500	68853.33	105000	66500	59500	59500
Nova1 (wt/wt)	wt1	2	LF	m	0.052	0.08	0.1556636	0.6607744	588.8172	52000	63200	80500	52500	77500	28500
Nova1 (wt/wt)	wt1	2	LF	m	0.052	0.014	0.2071013	0.7587496	228.5634	52500	70552.63	104000	52500	99500	51500
Nova1 (wt/wt)	wt1	3	LF	d	0.14	0.082	0.129689584	0.806786818	351.5589573	67000	79549.01961	102000	100500	69000	35000
Nova1 (wt/wt)	wt1	3	LF	d	0.07	0.062	0.055880371	0.866235279	504.8173891	70000	76551.72414	83500	83500	83000	13500
Nova1 (wt/wt)	wt1	3	LF	d	0.098	0.056	0.184832995	0.700149084	530.5403359	55000	71682.92683	96500	76000	63500	41500
Nova1 (wt/wt)	wt1	3	LF	d	0.07	0.39	0.130101416	0.838034489	467.7392423	54500	71400	83500	70000	69000	29000
Nova1 (wt/wt)	wt1	3	LF	d	0.114	0.058	0.078776074	0.787755718	1474.232416	53000	71125	78000	67500	53500	25000
Nova1 (wt/wt)	wt1	3	LF	d	0.07	0.04	0.106820863	0.865295773	708.1128819	59000	62983.87097	83500	83000	60000	24500
Nova1 (wt/wt)	wt1	3	LF	d	0.046	0.054	0.111353336	0.803512949	530.042284	61500	65675	83000	83000	63500	21500
Nova1 (wt/wt)	wt1	3	LF	d	0.052	0.048	0.088955997	0.844828371	915.6000379	60000	70869.56522	76500	68000	60500	16500
Nova1 (wt/wt)	wt1	3	LF	d	0.04	0.016	0.123191474	0.80932966	1259.273128	63500	69125	90000	80500	64000	26500
[truncated: 92,103 more rows]
