# Supplementary material for: A humanized NOVA1 splicing factor alters mouse vocal communications
Source: Nat Commun. 2025 Feb 18;16:1542. doi: 10.1038/s41467-025-56579-2 (PMC11836289; doi:10.1038/s41467-025-56579-2)
Supplement: Supplementary file 14 — Supplementary Data 12 [file 41467_2025_56579_MOESM14_ESM.csv]

genotype	mouseID	day	Number of USVs	Call Rate	percent starting s	percent starting d	percent starting u	percent starting m	percent composition s	percent composition d	percent composition u	percent composition m	sequence Length	Fq Mean	Bandwidth Mean	Amplitude Mean	Duraiton Mean	Fq Variance Mean	Spectral Purity Mean	sfqMin	sfqMean	sfqMax	sfqStart	sfqEnd	sBw	sAmp	sfqVar	sPurity	sDur	dfqMin	dfqMean	dfqMax	dfqStart	dfqEnd	dBw	dAmp	dfqVar	dPurity	dDur	ufqMin	ufqMean	ufqMax	ufqStart	ufqEnd	uBw	uAmp	ufqVar	uPurity	uDur
Nova1 (wt/wt)	wt1	d1	737	147.4	88.70967742	6.451612903	1.612903226	3.225806452	73.13432836	9.905020353	11.39755767	5.563093623	11.37096774	76448.71538	13777.47626	543.4056692	0.046214383	0.061788215	0.782523766	77350.60976	81239.77105	84972.56098	79673.78049	81917.68293	7621.95122	403.7715488	0.033567409	0.778182806	0.031463415	65090.90909	76703.99631	91545.45455	85454.54545	67318.18182	26454.54545	458.5756676	0.125275671	0.748154033	0.056363636	70208.33333	80888.91088	94000	72000	87583.33333	23791.66667	492.0606361	0.10739356	0.745039677	0.056333333
Nova1 (wt/wt)	wt1	d2	1224	244.8	85.22727273	7.954545455	2.272727273	4.545454545	72.63071895	10.45751634	11.4379085	5.473856209	13.69318182	77087.57055	15379.08497	549.4807728	0.049715686	0.066255915	0.789751504	72957.25534	77400.43944	82398.76265	76443.75703	78284.027	9441.507312	528.1877535	0.041200018	0.795689094	0.04136333	64773.4375	77777.851	93687.5	88289.0625	71101.5625	28914.0625	572.6591175	0.126835412	0.783064138	0.0623125	64842.85714	76280.39795	93825	70414.28571	85528.57143	28982.14286	632.0974603	0.121787618	0.763491082	0.067728571
Nova1 (wt/wt)	wt1	d3	784	156.8	94.80519481	3.896103896	1.298701299	0	79.20918367	7.015306122	8.673469388	5.102040816	9.753246753	75418.28362	12853.95408	513.987052	0.045635204	0.058493431	0.785805083	72173.10789	76111.56384	80547.50403	74605.47504	77195.65217	8374.396135	477.4948463	0.038850667	0.789306532	0.036863124	60036.36364	71142.23971	89545.45455	82418.18182	67472.72727	29509.09091	607.5077212	0.132093831	0.781524922	0.073272727	62661.76471	74834.77125	90654.41176	67852.94118	84323.52941	27992.64706	685.6780969	0.126292651	0.765641763	0.072441176
Nova1 (wt/wt)	wt2	d1	81	16.2	62.5	12.5	18.75	6.25	75.30864198	14.81481481	7.407407407	2.469135802	3.3125	75621.04075	10950.61728	509.1693519	0.025037037	0.052704056	0.698350435	70959.01639	74018.23741	77065.57377	72819.67213	75311.47541	6106.557377	531.8451664	0.029733859	0.689460856	0.021311475	68666.66667	79458.11584	91875	85250	73500	23208.33333	442.720288	0.112805834	0.738989868	0.035	69333.33333	80081.74685	95666.66667	73083.33333	86666.66667	26333.33333	426.0691235	0.12410948	0.700065923	0.034666667
Nova1 (wt/wt)	wt2	d2	1124	224.8	76.19047619	14.28571429	2.380952381	7.142857143	68.68327402	16.01423488	8.985765125	6.316725979	12.9047619	75553.88859	14912.36655	499.1816099	0.04574911	0.065104321	0.772176848	71607.51295	75735.45761	80360.7513	74334.84456	76739.63731	8753.238342	477.6509988	0.038524368	0.775122037	0.036028497	64491.66667	75160.8813	90227.77778	82358.33333	69213.88889	25736.11111	504.4545791	0.113896851	0.77548061	0.058188889	64123.76238	76174.00037	90950.49505	69717.82178	84821.78218	26826.73267	589.1509158	0.117220672	0.747809385	0.061247525
Nova1 (wt/wt)	wt2	d3	958	191.6	68.42105263	12.63157895	12.63157895	6.315789474	69.51983299	15.24008351	8.559498956	6.680584551	9.642105263	75181.54375	14301.14823	506.1279214	0.047941545	0.062488117	0.762776791	71397.8979	75858.6096	80554.8048	74475.22523	77023.27327	9156.906907	453.3339595	0.040778888	0.764946908	0.036	63434.93151	73505.39586	87380.13699	79044.52055	67808.21918	23945.20548	593.1144019	0.1043171	0.757919836	0.061863014	64682.92683	75336.28157	88902.43902	69719.5122	82335.36585	24219.5122	565.2200142	0.108122767	0.754386986	0.062219512
Nova1 (wt/wt)	wt3	d1	1422	284.4	76.84210526	11.57894737	7.368421053	4.210526316	70.74542897	15.61181435	7.665260197	5.977496484	14.29473684	76523.58229	14801.33615	758.6406229	0.046869198	0.063565523	0.767397123	72369.28429	76658.36676	81100.39761	75780.31809	77080.5169	8731.11332	716.976798	0.036607889	0.763893458	0.037836978	65981.98198	76971.4179	91436.93694	85630.63063	72250	25454.95495	817.0580224	0.110002748	0.785680333	0.061558559	64926.6055	77290.7737	95623.85321	69032.11009	88697.24771	30697.24771	731.5089517	0.132495586	0.758646402	0.059981651
Nova1 (wt/wt)	wt3	d2	1671	334.2	66.07142857	15.17857143	13.39285714	5.357142857	67.62417714	15.91861161	9.275882705	7.181328546	14.55357143	76372.29807	15963.19569	730.3857676	0.053141831	0.06772781	0.773366835	72439.82301	77059.55591	81851.32743	76533.18584	76960.17699	9411.504425	701.6698621	0.03870264	0.776080612	0.042653097	64734.96241	76182.09621	91133.45865	84921.05263	70597.74436	26398.49624	757.491246	0.115079409	0.767093344	0.062240602	63222.58065	75399.92767	93264.51613	68603.22581	85003.22581	30041.93548	737.5689732	0.126580772	0.759977542	0.068129032
Nova1 (wt/wt)	wt3	d3	1037	207.4	77.94117647	10.29411765	8.823529412	2.941176471	72.90260366	14.94696239	7.425265188	4.725168756	14.83823529	77040.12804	13884.76374	725.871649	0.048979749	0.059648754	0.77253392	72980.15873	77284.87484	81680.55556	76315.47619	77521.8254	8700.396825	698.5081861	0.037446218	0.774785207	0.042071429	65632.25806	76361.82862	91745.16129	84932.25806	70845.16129	26112.90323	830.1285375	0.112802999	0.766219041	0.063987097	66746.75325	77733.76064	93707.79221	72311.68831	87454.54545	26961.03896	728.490114	0.11341393	0.770637049	0.058623377
Nova1 (wt/wt)	wt4	d1	999	199.8	82.5	10	7.5	0	83.18318318	8.708708709	7.007007007	1.101101101	7.975	79125.86117	8805.305305	469.5575861	0.028654655	0.039775088	0.720954043	76144.40433	78649.77937	81483.15283	78653.4296	78578.8207	5338.748496	469.6157542	0.023743941	0.720715637	0.025208183	72798.85057	84086.36478	97540.22989	93057.47126	75557.47126	24741.37931	422.5209942	0.114061468	0.723129053	0.040367816	67092.85714	78237.11402	93407.14286	70535.71429	88185.71429	26314.28571	526.2872883	0.122205769	0.719896248	0.046857143
Nova1 (wt/wt)	wt4	d2	648	129.6	93.87755102	5.102040816	1.020408163	0	88.58024691	7.716049383	2.469135802	1.234567901	6.091836735	76470.54477	7210.648148	478.4288885	0.025521605	0.034013281	0.70943506	74007.83972	76152.66395	78500.87108	76320.55749	76063.58885	4493.031359	478.9524978	0.021212577	0.704815815	0.022818815	68420	80452.66764	95880	91100	71270	27460	452.115515	0.131569145	0.746872801	0.04048	64937.5	75638.36031	88062.5	67031.25	82343.75	23125	474.6447761	0.112393328	0.735211976	0.046125
Nova1 (wt/wt)	wt4	d3	275	55	94	6	0	0	89.45454545	5.090909091	5.454545455	0	4.58	75753.39336	5480	393.3657811	0.019890909	0.025765511	0.70323474	74073.17073	75671.87671	77556.91057	76280.4878	75329.26829	3483.739837	381.8752866	0.016348983	0.705092884	0.01797561	69035.71429	79608.9909	94392.85714	91750	73892.85714	25357.14286	498.9347271	0.116749115	0.693994024	0.038571429	65733.33333	73491.70875	85400	69300	81933.33333	19666.66667	483.2788738	0.09527854	0.681385835	0.033866667
Nova1 (wt/wt)	wt5	d1	327	65.4	93.65079365	4.761904762	1.587301587	0	91.74311927	4.587155963	3.363914373	0.305810398	4.158730159	72141.52955	5366.972477	587.8606527	0.022122324	0.027165622	0.632714159	70150	72082.61624	74055	72556.66667	71720	3905	585.4819423	0.019626232	0.633769629	0.020726667	62233.33333	72557.03042	83133.33333	79866.66667	63433.33333	20900	522.5857031	0.116141141	0.609855443	0.031733333	63045.45455	74255.89398	84818.18182	68727.27273	79181.81818	21772.72727	716.7963161	0.09584982	0.631894337	0.044363636
Nova1 (wt/wt)	wt5	d2	183	36.6	92.30769231	7.692307692	0	0	93.98907104	3.825136612	2.18579235	0	3.615384615	74025.79705	4972.677596	534.6689949	0.021912568	0.025657243	0.615089829	72343.02326	74310.40853	76485.46512	74415.69767	74250	4142.44186	528.4736981	0.020547151	0.613632251	0.021139535	63428.57143	71915.91117	80571.42857	78642.85714	64071.42857	17142.85714	572.8701564	0.107676412	0.626838517	0.035428571	57625	65479.80369	77000	57750	72000	19375	734.2147231	0.101857691	0.657205494	0.0315
Nova1 (wt/wt)	wt5	d3	143	28.6	93.10344828	3.448275862	3.448275862	0	95.8041958	3.496503497	0.699300699	0	2.965517241	68390.1493	4185.314685	865.2305766	0.018867133	0.022764938	0.604688155	66481.75182	68175.05575	69733.57664	68394.16058	67992.70073	3251.824818	876.2647748	0.017082467	0.606410623	0.018423358	61100	74261.74242	84100	81300	63500	23000	552.7394771	0.13384533	0.538756007	0.0288	41000	68500	79000	41000	78500	38000	916.0009268	0.245861418	0.698370873	0.03
Nova1 (wt/wt)	wt6	d1	339	67.8	81.48148148	7.407407407	7.407407407	3.703703704	73.74631268	15.63421829	6.194690265	4.424778761	12.11111111	71526.17931	13454.27729	702.9071591	0.049669617	0.063731568	0.759543957	68130	71957.26773	76704	71084	73092	8574	642.8473284	0.039946463	0.758471821	0.039664	63150.9434	72446.75326	87660.37736	81037.73585	66216.98113	24509.43396	714.9558956	0.118275389	0.758826097	0.06090566	59119.04762	69277.21629	87047.61905	64095.2381	76690.47619	27928.57143	1061.155796	0.127840849	0.753670647	0.072666667
Nova1 (wt/wt)	wt6	d2	1133	226.6	88.88888889	4.444444444	4.444444444	2.222222222	78.99382171	7.149161518	8.208296558	5.648720212	12.24444444	75194.1897	12546.33716	567.3467011	0.045228597	0.05792649	0.760566826	71712.84916	75790.44126	80144.13408	74155.86592	76925.69832	8431.284916	517.5911769	0.038824988	0.762186913	0.035926257	63691.35802	74020.61258	88228.39506	80672.83951	68030.8642	24537.03704	626.1248388	0.113100834	0.762769041	0.069654321	62403.22581	73028.91965	87849.46237	66139.78495	80204.30108	25446.23656	772.3396893	0.121388824	0.746146234	0.068666667
Nova1 (wt/wt)	wt6	d3	480	96	80.70175439	10.52631579	7.01754386	1.754385965	75.625	11.25	7.708333333	5.416666667	7.736842105	74373.13145	12219.79167	532.8207591	0.047483333	0.056229191	0.761638413	71424.24242	74952.51475	78915.97796	73893.93939	75911.84573	7491.735537	487.4589597	0.035256809	0.763196055	0.03477135	63481.48148	74095.2075	86898.14815	78324.07407	68287.03704	23416.66667	568.1024279	0.10412104	0.753155677	0.068111111	62648.64865	73235.27589	87756.75676	68837.83784	80013.51351	25108.10811	616.6836815	0.120935305	0.748188693	0.07
Nova1 (wt/wt)	wt7	d1	335	67	73.07692308	15.38461538	3.846153846	7.692307692	67.76119403	17.91044776	8.656716418	5.671641791	12.07692308	72209.90798	17610.44776	984.9053711	0.06681194	0.080649567	0.749498061	68004.40529	72795.26981	78484.5815	72433.9207	73118.94273	10480.17621	991.4559939	0.046377058	0.741442873	0.0469163	59908.33333	73812.95962	92283.33333	84833.33333	64366.66667	32375	891.7714656	0.155894601	0.760168566	0.084866667	56758.62069	68325.31894	83293.10345	61603.44828	72793.10345	26534.48276	1086.858223	0.13397609	0.768829236	0.09337931
Nova1 (wt/wt)	wt7	d2	441	88.2	52.5	27.5	15	5	68.25396825	13.15192744	10.20408163	8.390022676	10.25	73697.30535	16587.30159	779.249906	0.065306122	0.074202958	0.759516293	70754.15282	75679.35841	81079.73422	75435.21595	75257.47508	10325.5814	707.7380457	0.044512015	0.755069382	0.047076412	62732.75862	74608.27331	90456.89655	82818.96552	66465.51724	27724.13793	763.0245254	0.126574168	0.765513364	0.068275862	55366.66667	66444.47317	79977.77778	60577.77778	70666.66667	24611.11111	982.0121568	0.119394125	0.771095735	0.088577778
Nova1 (wt/wt)	wt7	d3	208	41.6	77.14285714	17.14285714	5.714285714	0	75.48076923	14.42307692	6.25	3.846153846	4.942857143	77484.87179	10185.09615	456.132594	0.0325	0.043757314	0.737223296	75229.29936	77773.89919	80474.52229	77121.01911	78496.81529	5245.22293	437.6809886	0.023346336	0.734869232	0.022904459	66200	77253.36624	88650	82933.33333	73150	22450	471.0201407	0.093190458	0.73696129	0.046266667	63961.53846	75927.78048	90307.69231	67769.23077	83538.46154	26346.15385	550.7334553	0.122433742	0.752493475	0.064153846
Nova1 (wt/wt)	wt8	d1	392	78.4	85.29411765	10.29411765	4.411764706	0	87.5	7.908163265	3.316326531	1.275510204	5.029411765	77500.69226	8362.244898	310.9887097	0.026367347	0.0392412	0.692381233	73465.57377	76099.03097	79215.30055	76063.38798	76057.9235	5749.726776	412.0521064	0.026343513	0.698536777	0.024832787	67394.44444	77225.72851	89044.44444	84344.44444	70327.77778	21650	379.4953668	0.102211051	0.717737452	0.046644444	63991.07143	73956.84793	89803.57143	69214.28571	82214.28571	25812.5	545.7020376	0.121700782	0.696544504	0.046035714
Nova1 (wt/wt)	wt8	d2	204	40.8	87.80487805	2.43902439	9.756097561	0	87.74509804	5.392156863	5.882352941	0.980392157	4.024390244	74134.95612	5936.27451	533.4758882	0.024852941	0.029707043	0.697159147	72586.59218	74361.30898	76192.73743	74413.40782	74527.93296	3606.145251	506.8812326	0.0175293	0.700585321	0.021776536	68636.36364	76353.07777	86909.09091	82545.45455	70545.45455	18272.72727	427.8724066	0.090097063	0.688570587	0.041818182	60416.66667	69457.46262	83375	65875	81500	22958.33333	998.448425	0.123866416	0.65790684	0.047
Nova1 (wt/wt)	wt8	d3	311	62.2	77.04918033	16.39344262	4.918032787	1.639344262	85.85209003	9.003215434	4.501607717	0.643086817	4.229508197	77316.10619	7016.07717	338.5480142	0.023356913	0.032983982	0.709447495	75170.41199	77187.94164	79687.26592	77659.17603	76938.20225	4516.853933	340.2461685	0.021386539	0.710015092	0.021318352	68589.28571	79165.40653	89250	84910.71429	70071.42857	20660.71429	282.989943	0.103527803	0.706393455	0.029428571	66071.42857	75917.73345	89321.42857	73000	82892.85714	23250	415.1004593	0.098754649	0.710272518	0.040714286
Nova1 (wt/wt)	wt9	d1	18	3.6	100	0	0	0	100	0	0	0	2.333333333	77420.11191	4277.777778	999.3740769	0.017555556	0.023782962	0.557623899	75138.88889	77420.11191	79416.66667	75861.11111	78472.22222	4277.777778	999.3740769	0.023782962	0.557623899	0.017555556	nan	nan	nan	nan	nan	nan	nan	nan	nan	nan	nan	nan	nan	nan	nan	nan	nan	nan	nan	nan
Nova1 (wt/wt)	wt9	d2	9	1.8	100	0	0	0	100	0	0	0	3	80210.70411	9277.777778	691.5216831	0.027777778	0.035087581	0.601636555	72722.22222	80210.70411	82000	76000	81611.11111	9277.777778	691.5216831	0.035087581	0.601636555	0.027777778	nan	nan	nan	nan	nan	nan	nan	nan	nan	nan	nan	nan	nan	nan	nan	nan	nan	nan	nan	nan
Nova1 (wt/wt)	wt9	d3	17	3.4	100	0	0	0	94.11764706	0	5.882352941	0	2.5	67217.48696	5117.647059	959.7078934	0.031647059	0.02373053	0.573382614	64000	66839.53578	67687.5	66343.75	67031.25	3687.5	1009.816062	0.014037138	0.572530326	0.03025	nan	nan	nan	nan	nan	nan	nan	nan	nan	nan	63000	73264.70588	91000	64000	63500	28000	157.9772039	0.178824801	0.587019223	0.054
Nova1 (wt/wt)	wt10	d1	1407	281.4	77.77777778	13.13131313	5.050505051	4.04040404	63.46837242	15.42288557	10.37668799	10.73205402	13.85858586	75319.58817	16824.44918	525.7012191	0.060541578	0.069036872	0.769624317	71808.51064	76158.07325	81284.43449	75604.14334	76028.55543	9475.923852	501.5608402	0.039012151	0.769935704	0.044147816	64154.37788	74988.88819	91172.81106	83271.8894	69502.30415	27018.43318	540.8354273	0.112838587	0.76551372	0.070285714	62366.43836	73629.10786	88287.67123	68352.73973	83239.72603	25921.23288	540.4335669	0.113940401	0.765742492	0.071630137
Nova1 (wt/wt)	wt10	d2	1253	250.6	73.91304348	13.04347826	4.347826087	8.695652174	65.68236233	15.88188348	10.21548284	8.220271349	13.2826087	75255.67462	15373.50359	518.4256989	0.058271349	0.065004118	0.766652811	71679.82989	75788.22847	80535.84447	75109.35601	75975.69866	8856.014581	483.8146143	0.037660177	0.770546232	0.044328068	64391.9598	75382.35718	91195.9799	84907.03518	68932.1608	26804.0201	550.7602635	0.115008368	0.760419025	0.070934673	63000	74084.16817	88722.65625	68468.75	81148.4375	25722.65625	586.593826	0.113627301	0.746790846	0.074828125
Nova1 (wt/wt)	wt10	d3	1528	305.6	70.19230769	8.653846154	12.5	8.653846154	64.79057592	15.64136126	10.20942408	9.358638743	14.38461538	77088.83941	15995.74607	510.7358272	0.057439791	0.065967272	0.771841218	73467.67677	77915.04467	82708.58586	77390.90909	78204.0404	9240.909091	481.4792063	0.037990328	0.775435799	0.042838384	65972.80335	77165.71199	93119.24686	86112.97071	70966.5272	27146.44351	541.7641099	0.110876375	0.763294488	0.073364017	64233.97436	75313.26613	88246.79487	69182.69231	81817.30769	24012.82051	559.2031575	0.104468781	0.762664851	0.070217949
Nova1 (wt/wt)	wt11	d1	863	172.6	75.71428571	10	7.142857143	7.142857143	66.74391657	14.60023175	8.342989571	10.31286211	11.88571429	78629.00944	16767.09154	640.6528684	0.05633372	0.073011371	0.752054568	75746.52778	80313.9693	85204.86111	79571.18056	80480.03472	9458.333333	552.916482	0.038591238	0.751859596	0.039940972	65698.4127	78737.10001	94115.07937	87019.84127	70047.61905	28416.66667	647.6336698	0.126696595	0.746348115	0.063365079	62388.88889	75365.04696	90430.55556	68618.05556	83902.77778	28041.66667	817.1255044	0.130416263	0.737541778	0.072861111
Nova1 (wt/wt)	wt11	d2	956	191.2	80.51948052	12.98701299	5.194805195	1.298701299	67.78242678	13.59832636	9.205020921	9.414225941	11.90909091	78210.55785	16966.00418	627.866734	0.062232218	0.070774834	0.754772418	74895.83333	79875.71607	85001.54321	78689.81481	80288.58025	10105.70988	549.0085202	0.040564003	0.75258871	0.044626543	65646.15385	78912.23141	94242.30769	86615.38462	71303.84615	28596.15385	686.5985934	0.120253868	0.763994021	0.074215385	61420.45455	72411.37088	88369.31818	66994.31818	79784.09091	26948.86364	728.0025695	0.122483658	0.751536732	0.087272727
Nova1 (wt/wt)	wt11	d3	881	176.2	85.8974359	8.974358974	2.564102564	2.564102564	68.78547106	15.20998865	8.513053348	7.491486947	10.87179487	78082.35612	15666.85585	620.398544	0.059262202	0.065468871	0.748276844	74433.9934	78856.77077	83545.37954	78140.26403	79062.70627	9111.386139	577.0469516	0.037441868	0.749192596	0.04320132	67496.26866	80275.8782	94436.56716	86070.89552	71757.46269	26940.29851	559.5369302	0.112560014	0.737412608	0.071268657	62686.66667	73895.68929	90673.33333	69140	82960	27986.66667	792.1853214	0.120652424	0.750710404	0.094106667
Nova1 (wt/wt)	wt12	d1	867	173.4	83.69565217	14.13043478	0	2.173913043	76.35524798	13.9561707	4.959630911	4.728950404	9.108695652	78911.28313	10780.85352	451.2953593	0.041250288	0.047470792	0.758134162	76494.71299	79717.76321	83283.98792	79831.571	79826.28399	6789.274924	424.5246772	0.029371092	0.757795906	0.032776435	68851.23967	77909.16978	89276.8595	84045.45455	72603.30579	20425.61983	488.0499401	0.091169962	0.760281729	0.053801653	64697.67442	76032.55408	89348.83721	68034.88372	84279.06977	24651.16279	490.5315603	0.112120953	0.746065573	0.065534884
Nova1 (wt/wt)	wt12	d2	729	145.8	76.92307692	13.84615385	7.692307692	1.538461538	69.13580247	13.4430727	9.190672154	8.230452675	10.81538462	74764.98096	13588.47737	611.1274294	0.052877915	0.062084431	0.757031649	72569.44444	75932.32494	79517.85714	76242.06349	75938.49206	6948.412698	531.6679086	0.03106355	0.756098272	0.035027778	64841.83673	75018.14709	89265.30612	83045.91837	68229.59184	24423.46939	669.4449922	0.116336342	0.756587183	0.06355102	59753.73134	72319.55084	86022.38806	65544.77612	78597.01493	26268.65672	776.6803176	0.118480988	0.762946972	0.083761194
Nova1 (wt/wt)	wt12	d3	769	153.8	89.28571429	3.571428571	3.571428571	3.571428571	74.51235371	10.53315995	8.062418726	6.89206762	13.17857143	77138.68321	12924.57737	535.2359952	0.054208062	0.057170031	0.761351657	74981.67539	78715.12337	82829.84293	79211.16928	78691.97208	7848.167539	479.1945792	0.032503269	0.760503097	0.040746946	64148.14815	75172.62537	88777.77778	83475.30864	67462.96296	24629.62963	631.9085348	0.121076402	0.755881192	0.071654321	58387.09677	70657.35346	84362.90323	67379.03226	79096.77419	25975.80645	698.1452196	0.124067048	0.775270435	0.083709677
Nova1 (wt/wt)	wt13	d1	1195	239	69.41176471	16.47058824	5.882352941	8.235294118	71.29707113	15.06276151	7.112970711	6.527196653	13.70588235	70894.19959	15192.05021	579.3582132	0.061379079	0.067260479	0.779466414	66294.01408	70895.11604	75769.95305	70478.28638	70310.44601	9475.938967	565.1150736	0.042928912	0.780560207	0.051340376	60469.44444	71221.8874	87177.77778	79511.11111	65227.77778	26708.33333	662.1864331	0.117887658	0.783740739	0.078444444	59723.52941	71432.88005	88505.88235	66070.58824	81141.17647	28782.35294	507.7020312	0.125004385	0.76751781	0.069905882
Nova1 (wt/wt)	wt13	d2	1213	242.6	72.63157895	18.94736842	2.105263158	6.315789474	67.02390767	15.00412201	10.05770816	7.91426216	12.37894737	70679.40202	16860.26381	574.9438642	0.074471558	0.072971626	0.790502268	66429.27429	71263.48852	76416.97417	70757.07257	70721.40221	9987.699877	559.7697704	0.043143088	0.789058348	0.059407134	59104.3956	70573.89645	87480.76923	80335.16484	64623.62637	28376.37363	622.7931543	0.124673965	0.793680421	0.092802198	57963.11475	69242.31656	86409.83607	63434.42623	79688.52459	28446.72131	567.2644354	0.128435729	0.788973876	0.087
Nova1 (wt/wt)	wt13	d3	1074	214.8	66.17647059	19.11764706	1.470588235	13.23529412	69.18063315	14.61824953	8.659217877	7.541899441	15.38235294	69775.83538	16557.26257	587.8715857	0.059603352	0.074933978	0.770656726	65316.95828	69635.03814	74560.56528	69868.10229	68745.62584	9243.606999	584.7604141	0.041766171	0.772954341	0.049036339	57261.1465	71300.55408	89366.24204	81990.44586	62219.74522	32105.09554	608.2146787	0.145699169	0.76093189	0.077783439	56897.84946	68903.14372	86419.35484	63704.30108	79763.44086	29521.50538	560.9126595	0.139772801	0.764929692	0.06572043
Nova1 (hu/hu)	hu1	d1	39	7.8	100	0	0	0	84.61538462	7.692307692	7.692307692	0	3	69944.69438	15358.97436	347.3174716	0.026512821	0.071093275	0.644628816	75313.18137	77711.99059	80009.41526	76619.92071	78193.26065	4696.233895	420.6606673	0.022169003	0.726005313	0.021512389	66851.85185	78023.34701	90629.62963	85027.77778	70953.7037	23777.77778	491.9370195	0.110987885	0.718132678	0.040259259	68330	78639.15227	91450	71270	85170	23120	564.3851129	0.109565098	0.714653201	0.03884
Nova1 (hu/hu)	hu1	d2	357	71.4	98.46153846	1.538461538	0	0	95.23809524	1.680672269	2.521008403	0.56022409	4.569230769	78811.0795	4897.759104	444.4093104	0.020341737	0.023525417	0.706711086	76811.76471	78855.1944	80761.76471	77823.52941	79533.82353	3950	435.9168889	0.01928394	0.707797201	0.019329412	67500	83436.0761	94083.33333	93250	69583.33333	26583.33333	515.9289281	0.121630079	0.669353402	0.037666667	68611.11111	76350.40785	90000	69055.55556	82722.22222	21388.88889	726.7642549	0.094659636	0.702769612	0.034222222
Nova1 (hu/hu)	hu1	d3	461	92.2	93.44262295	1.639344262	4.918032787	0	90.23861171	4.772234273	4.555314534	0.433839479	6.409836066	79165.55869	6163.774403	416.5653861	0.023800434	0.028812599	0.731418608	76765.625	79147.45694	81307.69231	77893.02885	79764.42308	4542.067308	396.3147397	0.02132498	0.734265173	0.021879808	69750	78209.76591	89318.18182	82045.45455	73522.72727	19568.18182	603.0101208	0.092580948	0.697234858	0.039818182	71047.61905	80938.14453	93452.38095	72904.7619	86666.66667	22404.7619	592.7003763	0.103107296	0.715186682	0.038095238
Nova1 (hu/hu)	hu2	d1	4	0.8	0	0	0	0	100	0	0	0	0	62290.47619	625	513.0198146	0.0135	0.004786012	0.593599992	61875	62290.47619	62500	62500	62250	625	513.0198146	0.004786012	0.593599992	0.0135	nan	nan	nan	nan	nan	nan	nan	nan	nan	nan	nan	nan	nan	nan	nan	nan	nan	nan	nan	nan
Nova1 (hu/hu)	hu2	d2	6	1.2	100	0	0	0	100	0	0	0	2	59700	500	310.1242568	0.013	0.003699376	0.55140401	59500	59700	60000	59916.66667	59666.66667	500	310.1242568	0.003699376	0.55140401	0.013	nan	nan	nan	nan	nan	nan	nan	nan	nan	nan	nan	nan	nan	nan	nan	nan	nan	nan	nan	nan
Nova1 (hu/hu)	hu2	d3	18	3.6	100	0	0	0	100	0	0	0	2.666666667	77200.39683	3472.222222	743.9408171	0.016222222	0.018448387	0.643707688	75416.66667	77200.39683	78888.88889	75638.88889	78194.44444	3472.222222	743.9408171	0.018448387	0.643707688	0.016222222	nan	nan	nan	nan	nan	nan	nan	nan	nan	nan	nan	nan	nan	nan	nan	nan	nan	nan	nan	nan
Nova1 (hu/hu)	hu3	d1	1229	245.8	79.34782609	13.04347826	7.608695652	0	76.81041497	9.519934906	10.41497152	3.2546786	13	74974.0245	12117.57526	527.6504488	0.037816111	0.054086334	0.749277087	71725.10593	75284.30886	79164.19492	74853.2839	75185.38136	7439.088983	514.6642692	0.032378447	0.751173204	0.031925847	63183.76068	75282.98631	90012.82051	83948.71795	68688.03419	26829.05983	534.0593857	0.122726271	0.745168947	0.052324786	60800.78125	72974.88553	86414.0625	67714.84375	80726.5625	25613.28125	586.57381	0.121331771	0.7380458	0.054734375
Nova1 (hu/hu)	hu3	d2	1424	284.8	75.80645161	16.12903226	6.451612903	1.612903226	73.87640449	11.44662921	10.46348315	4.213483146	11.20967742	75223.98192	13033.70787	466.7213747	0.041620787	0.058391305	0.751335553	71564.63878	75336.42383	79373.09886	75489.06844	74702.94677	7808.460076	454.7970724	0.034867751	0.751979879	0.034587452	66628.83436	77795.7879	92104.29448	86380.3681	71285.27607	25475.46012	462.0359729	0.115632007	0.743894885	0.053128834	61755.03356	72580.09133	88036.91275	66778.52349	81372.48322	26281.87919	534.0239708	0.121800924	0.755401649	0.056590604
Nova1 (hu/hu)	hu3	d3	1178	235.6	83.63636364	8.181818182	8.181818182	0	77.9286927	10.27164686	8.998302207	2.801358234	10.48181818	77273.13053	10464.34635	429.1203348	0.03501528	0.04681056	0.75808379	74345.3159	77387.01742	80781.59041	77256.53595	77450.43573	6436.27451	419.9453273	0.028327161	0.759307678	0.029496732	69694.21488	79874.00349	92950.41322	86995.86777	72669.42149	23256.19835	399.873785	0.104527519	0.748651243	0.047619835	62660.37736	73513.85898	86636.79245	67910.37736	80533.01887	23976.41509	507.6589721	0.114662195	0.762151095	0.055339623
Nova1 (hu/hu)	hu4	d1	1445	289	69.04761905	17.46031746	9.523809524	3.968253968	73.70242215	11.48788927	10.17301038	4.636678201	11.22222222	74573.00902	13670.93426	509.4874927	0.039510035	0.061401874	0.742818159	70672.30047	74549.6336	78583.56808	74912.20657	73806.10329	7911.267606	480.7112121	0.03453418	0.746851868	0.032497653	65358.43373	77841.36378	94256.0241	88042.16867	71740.96386	28897.59036	588.3456982	0.129221839	0.728192142	0.056096386	59554.42177	72074.0168	88482.9932	64921.76871	79496.59864	28928.57143	568.9981406	0.135927211	0.729728215	0.053809524
Nova1 (hu/hu)	hu4	d2	1234	246.8	82.35294118	9.243697479	5.042016807	3.361344538	72.93354943	12.07455429	10.37277147	4.619124797	10.04201681	74024.67348	13750	487.2106123	0.039278768	0.064256375	0.737458218	70331.11111	74251.48434	78514.44444	74705.55556	73428.88889	8183.333333	460.5487258	0.037343543	0.739594184	0.032073333	63520.13423	76209.7353	92395.97315	86791.94631	68291.94631	28875.83893	517.0075854	0.13503853	0.723565081	0.053100671	60238.28125	71186.6634	85792.96875	64507.8125	79277.34375	25554.6875	556.883028	0.12494648	0.743936338	0.05609375
Nova1 (hu/hu)	hu4	d3	1202	240.4	84.32835821	10.44776119	2.985074627	2.23880597	79.20133111	9.983361065	8.319467554	2.495840266	8.589552239	75575.49311	10306.15641	386.7474999	0.031079867	0.048761561	0.739388743	72902.31092	75788.2983	79152.83613	75879.20168	75487.39496	6250.52521	366.4090656	0.029175956	0.742902674	0.026451681	66962.5	78049.12296	91820.83333	85208.33333	70883.33333	24858.33333	426.263429	0.115259179	0.731688327	0.04695	61920	72526.25912	87190	64985	81115	25270	473.9831599	0.125826005	0.716331878	0.04142
Nova1 (hu/hu)	hu5	d1	940	188	76.38888889	15.27777778	5.555555556	2.777777778	63.19148936	15.74468085	11.4893617	9.574468085	12.70833333	70810.76199	19040.95745	613.6329076	0.057434043	0.087708423	0.770719127	66652.3569	71349.73952	76797.13805	70965.48822	70998.3165	10144.78114	572.3507011	0.04435145	0.768928968	0.042050505	58949.32432	72679.70876	90763.51351	82942.56757	64625	31814.18919	611.6529165	0.150174893	0.767057659	0.068540541	54583.33333	68154.25759	86500	61356.48148	74833.33333	31916.66667	755.9343364	0.151090019	0.765168289	0.075425926
Nova1 (hu/hu)	hu5	d2	1170	234	73.33333333	13.33333333	8.888888889	4.444444444	69.48717949	14.27350427	9.743589744	6.495726496	12.65555556	73637.27707	15524.78632	498.7762608	0.046136752	0.071783278	0.771869457	70498.76999	74317.87602	78758.30258	73695.57196	74326.56827	8259.532595	478.5952425	0.036889688	0.771886811	0.034236162	62568.86228	75046.37874	92565.86826	85550.8982	66026.94611	29997.00599	484.5597637	0.14218817	0.773309491	0.059449102	57684.21053	70225.04982	89035.08772	62622.80702	81192.98246	31350.87719	594.2592271	0.150850327	0.761559723	0.066947368
Nova1 (hu/hu)	hu5	d3	1237	247.4	75.49019608	15.68627451	4.901960784	3.921568627	64.99595796	16.8148747	10.10509297	8.084074373	11.71568627	73477.94193	17527.08165	496.9705478	0.051833468	0.078155102	0.766290468	70013.68159	74236.89966	79091.41791	73529.22886	74300.99502	9077.736318	474.8977232	0.039419888	0.76573725	0.038226368	61754.80769	74057.49216	92742.78846	82574.51923	67379.80769	30987.98077	516.148979	0.139139522	0.765519461	0.065778846	58172	71064.73179	87548	63556	78872	29376	544.7751002	0.140936115	0.758658012	0.063888
Nova1 (hu/hu)	hu6	d1	958	191.6	64.28571429	20	7.142857143	8.571428571	68.47599165	17.84968685	8.246346555	5.427974948	13.31428571	69022.90697	14241.12735	654.6139934	0.055810021	0.066860683	0.773095508	65471.03659	69374.63968	73987.80488	69344.5122	68978.65854	8516.768293	628.934246	0.039023128	0.769906699	0.045652439	59549.7076	68615.54885	83345.02924	77897.66082	63058.47953	23795.32164	663.1159535	0.115164855	0.787654536	0.062725146	55955.6962	69006.82023	84740.50633	60835.44304	74658.22785	28784.81013	807.9020766	0.137884707	0.762568954	0.077392405
Nova1 (hu/hu)	hu6	d2	1230	246	63.36633663	15.84158416	11.88118812	8.910891089	67.15447154	16.66666667	9.349593496	6.829268293	11.75247525	70041.20725	14719.9187	602.3142698	0.056344715	0.066695605	0.771758155	66989.70944	70824.60475	75366.22276	70725.1816	70564.16465	8376.513317	583.8783422	0.037144425	0.767328304	0.04311138	58807.31707	69071.95455	83107.31707	77868.29268	63092.68293	24300	647.3619474	0.111568956	0.784784097	0.071863415	55586.95652	67380.27274	84760.86957	62008.69565	78256.52174	29173.91304	652.1508963	0.138874981	0.77207834	0.078521739
Nova1 (hu/hu)	hu6	d3	1121	224.2	68.91891892	18.91891892	8.108108108	4.054054054	68.06422837	15.25423729	9.991079393	6.690454951	14.77027027	70939.0047	15126.67261	560.7731013	0.05882248	0.0680768	0.769530854	67126.47444	71169.77787	75998.68938	71203.14548	70648.75491	8872.214941	539.3818475	0.040363943	0.76348114	0.046272608	61140.35088	71990.47558	87143.27485	81239.76608	66254.38596	26002.92398	534.0188727	0.119488692	0.780683357	0.06697076	56995.53571	69611.00035	84647.32143	64901.78571	77517.85714	27651.78571	651.8428006	0.127136549	0.78236725	0.086107143
Nova1 (hu/hu)	hu7	d1	848	169.6	83.52941176	9.411764706	5.882352941	1.176470588	79.48113208	11.20283019	7.66509434	1.650943396	9.670588235	75778.15733	11445.16509	463.8000405	0.03829717	0.05230412	0.732199296	71908.01187	75274.36145	79077.89318	75269.28783	75572.7003	7169.881306	464.8581981	0.032960734	0.733440071	0.032724036	66052.63158	78898.17262	94894.73684	88200	68615.78947	28842.10526	443.5637103	0.132151889	0.735003089	0.058968421	67007.69231	76606.19515	92615.38462	71115.38462	86607.69231	25607.69231	458.9827	0.115749681	0.719725281	0.056892308
Nova1 (hu/hu)	hu7	d2	761	152.2	91.66666667	5.952380952	1.19047619	1.19047619	82.39159001	7.227332457	7.884362681	2.496714849	8.55952381	74976.31864	10486.8594	545.5852149	0.038712221	0.047328364	0.711835661	71464.91228	74755.1426	78440.98884	74380.38278	75348.48485	6976.076555	543.1836706	0.032640944	0.711286898	0.032724083	65118.18182	76185.67259	91400	84872.72727	70336.36364	26281.81818	553.1170934	0.117001081	0.705799241	0.057927273	66333.33333	76055.66646	91441.66667	69683.33333	83375	25108.33333	512.122237	0.107411634	0.720275526	0.064966667
Nova1 (hu/hu)	hu7	d3	611	122.2	85.07462687	7.462686567	5.970149254	1.492537313	78.88707038	12.92962357	5.89198036	2.291325696	8.373134328	74791.38523	11119.47627	478.1561416	0.038222586	0.049963532	0.708892577	71172.19917	74405.95601	78090.24896	74134.85477	74531.12033	6918.049793	476.5103845	0.031750813	0.703038445	0.030452282	65544.3038	76245.87747	91537.97468	84069.62025	68791.13924	25993.67089	435.445658	0.115342579	0.73595904	0.063341772	65847.22222	76303.24149	91388.88889	69430.55556	84833.33333	25541.66667	539.3789699	0.113679238	0.713769615	0.061611111
Nova1 (hu/hu)	hu8	d1	1300	260	76.34408602	10.75268817	9.677419355	3.225806452	67.61538462	14.61538462	12.23076923	5.538461538	13.56989247	72741.97239	15441.15385	516.0082267	0.052304615	0.071662626	0.789795887	69309.44255	73159.56521	77610.9215	72819.68146	73571.10353	8301.478953	518.6828547	0.03766475	0.784440746	0.041290102	63947.36842	75164.54543	92707.89474	85644.73684	67300	28760.52632	432.1252527	0.132098303	0.796412725	0.067284211	58396.22642	68565.82958	87877.35849	62125.78616	79619.49686	29481.13208	577.8234718	0.143817298	0.799929628	0.071886792
Nova1 (hu/hu)	hu8	d2	1080	216	72.09302326	18.60465116	3.488372093	5.813953488	65.46296296	17.59259259	8.611111111	8.333333333	12.24418605	73184.5345	17338.88889	599.4624102	0.059927778	0.074917148	0.770178017	68777.22772	73151.6317	78202.26308	72866.33663	73304.80905	9425.035361	603.6833386	0.041049717	0.76286692	0.04654314	61568.42105	74633.68212	93173.68421	85978.94737	67436.84211	31605.26316	559.1156236	0.134835467	0.78107669	0.081168421	61376.34409	72386.12088	89704.30108	65946.23656	83134.4086	28327.95699	610.2066216	0.125146113	0.780374274	0.068064516
Nova1 (hu/hu)	hu8	d3	1135	227	80.32786885	9.016393443	9.836065574	0.819672131	71.62995595	11.54185022	11.27753304	5.550660793	8.926229508	74706.34996	14694.27313	510.1188615	0.0505163	0.065023579	0.753761675	70891.14391	74877.45422	79651.29151	74058.42558	75500	8760.147601	492.4194303	0.038293641	0.753168037	0.040772448	62854.96183	75287.55836	91187.0229	82893.12977	68225.19084	28332.06107	551.8006495	0.127649395	0.744861877	0.066916031	63714.84375	74381.11867	90660.15625	67035.15625	85101.5625	26945.3125	543.6225138	0.123671713	0.754169857	0.063140625
Nova1 (hu/hu)	hu9	d1	12	2.4	100	0	0	0	91.66666667	0	8.333333333	0	3	64544.24603	7041.666667	488.1031755	0.019833333	0.037646679	0.602262773	62545.45455	64070.99567	67727.27273	63045.45455	64681.81818	5181.818182	517.2548514	0.026595835	0.598728761	0.017454545	nan	nan	nan	nan	nan	nan	nan	nan	nan	nan	63500	69750	91000	63500	91000	27500	167.4347409	0.159205966	0.641136908	0.046
Nova1 (hu/hu)	hu9	d2	728	145.6	80.35714286	16.07142857	1.785714286	1.785714286	63.87362637	18.54395604	9.340659341	8.241758242	12.21428571	74136.3677	17496.56593	832.0234187	0.056876374	0.079371905	0.741382261	70690.32258	75330.50679	80022.58065	73916.12903	75709.67742	9332.258065	783.7404506	0.040568265	0.734497663	0.042946237	60996.2963	73645.8936	90740.74074	83514.81481	66137.03704	29744.44444	782.0937772	0.135419888	0.762841559	0.066562963	58110.29412	72426.22002	88397.05882	64316.17647	78617.64706	30286.76471	907.8936288	0.145810251	0.740569235	0.073852941
Nova1 (hu/hu)	hu9	d3	517	103.4	70.83333333	14.58333333	8.333333333	6.25	67.89168279	18.95551257	5.02901354	8.123791103	10.125	73682.52737	14816.24758	833.9298537	0.056417795	0.067318079	0.763349206	70575.49858	74484.06291	78660.96866	74199.4302	73962.96296	8085.470085	755.549151	0.035864178	0.765206607	0.04191453	60647.95918	72220.47202	87469.38776	79923.46939	65821.42857	26821.42857	920.3065379	0.124666665	0.763189683	0.074795918	60250	71912.51743	85980.76923	65346.15385	80442.30769	25730.76923	1057.064089	0.119122795	0.747352043	0.072384615
Nova1 (hu/hu)	hu10	d1	1209	241.8	84.96240602	7.518796992	5.263157895	2.255639098	73.69727047	11.49710505	9.760132341	5.045492142	8.706766917	78884.18547	12716.29446	441.9417606	0.035401158	0.057926588	0.751992603	76340.62851	79440.6374	82741.30191	78469.1358	80024.69136	6400.673401	421.3058822	0.028692986	0.750539617	0.026002245	67302.15827	79036.11374	95169.06475	90262.58993	73535.97122	27866.90647	488.1461865	0.129590018	0.757111864	0.054705036	65406.77966	77452.23845	93656.77966	68385.59322	87266.94915	28250	507.9850339	0.131898394	0.749635587	0.048474576
Nova1 (hu/hu)	hu10	d2	1068	213.6	82.82828283	7.070707071	8.080808081	2.02020202	75.56179775	11.51685393	8.895131086	4.026217228	10.31313131	77431.89791	11858.61423	414.9826102	0.036250936	0.054489408	0.776252119	75446.09665	78260.63341	81489.46716	77145.60099	79014.25031	6043.370508	392.1606046	0.027734065	0.778036881	0.027625774	64341.46341	75280.02673	93252.03252	86585.36585	71414.63415	28910.56911	468.176152	0.130213731	0.77709578	0.058731707	64900	76182.06288	92821.05263	68057.89474	86452.63158	27921.05263	471.8922257	0.136417989	0.75942523	0.049368421
Nova1 (hu/hu)	hu10	d3	658	131.6	83.87096774	6.451612903	8.064516129	1.612903226	71.42857143	11.39817629	10.03039514	7.142857143	10.06451613	74549.28278	12953.64742	500.5820316	0.041981763	0.061546603	0.769943142	72848.93617	75592.96625	78715.95745	75425.53191	75736.17021	5867.021277	474.1744393	0.027470634	0.766954031	0.031076596	61040	72122.4641	91633.33333	84900	66213.33333	30593.33333	574.2260398	0.14707137	0.795960451	0.064	61598.48485	71868.9651	88537.87879	65954.54545	80598.48485	26939.39394	530.1511023	0.129577941	0.756242109	0.058
Nova1 (hu/hu)	hu11	d1	5	1	0	0	0	0	100	0	0	0	0	78552.85714	6400	411.8438333	0.0152	0.038440245	0.589176814	75800	78552.85714	82200	79500	78300	6400	411.8438333	0.038440245	0.589176814	0.0152	nan	nan	nan	nan	nan	nan	nan	nan	nan	nan	nan	nan	nan	nan	nan	nan	nan	nan	nan	nan
Nova1 (hu/hu)	hu11	d2	30	6	100	0	0	0	96.66666667	0	3.333333333	0	7.333333333	81086.97571	5083.333333	327.5640237	0.024666667	0.022487482	0.713214446	79275.86207	81522.24088	83827.58621	80603.44828	82344.82759	4551.724138	313.7728729	0.019743121	0.712489138	0.022	nan	nan	nan	nan	nan	nan	nan	nan	nan	nan	62500	68464.28571	83000	70000	80500	20500	727.507397	0.102073945	0.7342484	0.102
Nova1 (hu/hu)	hu11	d3	4	0.8	0	0	0	0	100	0	0	0	0	88312.5	500	291.0033179	0.0125	0.002561771	0.548497318	88125	88312.5	88625	88500	88250	500	291.0033179	0.002561771	0.548497318	0.0125	nan	nan	nan	nan	nan	nan	nan	nan	nan	nan	nan	nan	nan	nan	nan	nan	nan	nan	nan	nan
Nova1 (hu/hu)	hu12	d1	1502	300.4	80.46875	13.28125	3.125	3.125	68.44207723	16.77762983	10.78561917	3.994673768	11.515625	75088.10358	14531.95739	473.4529681	0.038391478	0.065832842	0.769652147	91833.33333	94733.33333	105166.6667	105000	92166.66667	13333.33333	33.91227968	0.073354819	0.590439785	0.012	nan	nan	nan	nan	nan	nan	nan	nan	nan	nan	59000	85571.42857	104500	69500	59000	45500	25.37370575	0.203021757	0.614511511	0.022
Nova1 (hu/hu)	hu12	d2	1434	286.8	75.18248175	13.86861314	7.299270073	3.649635036	69.31659693	13.45885635	11.22733612	5.9972106	10.13138686	74110.91606	15674.68619	485.4259757	0.04025802	0.071420457	0.745518938	70795.77465	74679.9109	79463.27968	73309.85915	75893.86318	8667.50503	443.4905135	0.03942473	0.749385589	0.029742455	60248.70466	72808.57477	88735.7513	81585.49223	69274.6114	28487.04663	517.5559456	0.132397655	0.733189731	0.054549223	60950.31056	73694.13675	91543.47826	67236.02484	85074.53416	30593.1677	567.0727838	0.143946093	0.734495285	0.056086957
Nova1 (hu/hu)	hu12	d3	1213	242.6	76.41509434	9.433962264	9.433962264	4.716981132	69.49711459	13.27287716	11.54163232	5.688375927	11.1509434	73287.80809	15088.21105	532.1434351	0.040255565	0.070251898	0.741865823	69564.65006	73881.12465	78286.47687	72101.42349	75007.11744	8721.826809	484.0761609	0.040374771	0.745191676	0.029886121	59968.9441	72129.26868	87161.49068	79326.08696	69624.2236	27192.54658	585.1711455	0.128163179	0.7381766	0.051440994	60835.71429	73259.61151	89892.85714	65532.14286	84221.42857	29057.14286	606.4652046	0.141006434	0.724567644	0.055085714
Nova1 (hu/hu)	hu13	d1	793	158.6	88.65979381	7.216494845	3.092783505	1.030927835	83.35435057	7.692307692	6.557377049	2.395964691	7.608247423	75420.72071	9186.002522	469.0018851	0.033679697	0.042261801	0.742337701	73261.72466	75754.74636	79071.10439	75786.68684	76005.29501	5809.379728	452.1261245	0.026695446	0.741666556	0.028550681	65278.68852	75351.93375	89614.7541	84811.47541	70286.88525	24336.06557	531.0032973	0.11567217	0.735466209	0.049803279	61365.38462	72183.67927	87528.84615	68009.61538	80509.61538	26163.46154	588.6882357	0.1196987	0.755473051	0.061615385
Nova1 (hu/hu)	hu13	d2	832	166.4	77.90697674	8.139534884	11.62790698	2.325581395	75.96153846	10.45673077	10.09615385	3.485576923	9.186046512	74284.26937	10618.99038	514.1740845	0.035865385	0.048769577	0.743179161	71907.43671	74299.51239	77217.56329	74428.00633	74496.0443	5310.126582	489.2200445	0.024258494	0.743244252	0.027857595	65959.77011	76184.24505	90948.27586	87879.31034	69747.12644	24988.50575	525.044967	0.116038678	0.748079558	0.054367816	60958.33333	72557.5847	88172.61905	67291.66667	81482.14286	27214.28571	648.2928935	0.128733775	0.744317631	0.060928571
Nova1 (hu/hu)	hu13	d3	1288	257.6	85.29411765	5.882352941	6.617647059	2.205882353	76.94099379	10.01552795	9.627329193	3.416149068	9.235294118	75973.27318	11016.30435	462.1909061	0.036659938	0.049829747	0.744477946	73048.94046	75768.51493	79132.69425	75448.53683	76200.80727	6083.753784	443.5517173	0.027629744	0.748268031	0.029858729	67015.50388	77763.68251	92337.2093	88248.06202	72887.5969	25321.70543	481.581791	0.113599564	0.739201054	0.056651163	65750	76241.04397	93032.25806	68604.83871	85612.90323	27282.25806	539.823936	0.128103547	0.71805399	0.049806452
Nova1 (hu/wt)	het1	d1	475	95	85.29411765	8.823529412	4.411764706	1.470588235	78.31578947	16.42105263	4.421052632	0.842105263	6.147058824	78240.21284	10056.84211	340.8078338	0.026008421	0.047178819	0.75595063	73319.16996	76207.47334	79555.33597	75497.03557	76955.5336	6236.166008	356.8374485	0.029172929	0.754761104	0.023881423	69193.54839	78715.45088	90602.15054	84252.68817	70564.51613	21408.60215	354.6080819	0.101365249	0.741989278	0.036129032	67403.22581	78135.4581	91516.12903	70951.6129	84177.41935	24112.90323	388.8847987	0.109310444	0.736255674	0.052387097
Nova1 (hu/wt)	het1	d2	30	6	100	0	0	0	100	0	0	0	2.333333333	58022.61461	1816.666667	543.4071428	0.016533333	0.011412983	0.64438304	57200	58022.61461	59016.66667	58383.33333	57800	1816.666667	543.4071428	0.011412983	0.64438304	0.016533333	nan	nan	nan	nan	nan	nan	nan	nan	nan	nan	nan	nan	nan	nan	nan	nan	nan	nan	nan	nan
Nova1 (hu/wt)	het1	d3	370	74	89.79591837	10.20408163	0	0	77.56756757	10	9.72972973	2.702702703	6.693877551	76126.73133	10995.94595	370.1844083	0.034897297	0.05070221	0.761808342	73102.78746	75995.84458	79541.81185	75081.88153	76951.21951	6439.02439	341.7531834	0.030708366	0.760539017	0.026689895	67391.89189	77243.02999	88148.64865	82013.51351	70472.97297	20756.75676	411.4562946	0.096520067	0.765549514	0.048540541	62736.11111	76055.59352	92166.66667	68222.22222	82069.44444	29430.55556	497.9401768	0.130128118	0.762677969	0.0705
Nova1 (hu/wt)	het2	d1	7	1.4	100	0	0	0	100	0	0	0	2	58647.95918	1357.142857	984.7454538	0.014	0.011958273	0.626544615	58000	58647.95918	59357.14286	58285.71429	59071.42857	1357.142857	984.7454538	0.011958273	0.626544615	0.014	nan	nan	nan	nan	nan	nan	nan	nan	nan	nan	nan	nan	nan	nan	nan	nan	nan	nan	nan	nan
Nova1 (hu/wt)	het2	d2	24	4.8	100	0	0	0	95.83333333	0	4.166666667	0	9	54188.73149	2500	340.4414345	0.043583333	0.014004277	0.597532445	53369.56522	54117.22706	55434.78261	53804.34783	54239.13043	2065.217391	348.5827	0.010113499	0.597781612	0.044	nan	nan	nan	nan	nan	nan	nan	nan	nan	nan	51500	55833.33333	64000	51500	52000	12500	153.1923273	0.103492154	0.591801603	0.034
Nova1 (hu/wt)	het2	d3	5	1	100	0	0	0	100	0	0	0	2	64949.44444	6800	150.7538236	0.0212	0.032674761	0.543644868	60900	64949.44444	67700	63200	65400	6800	150.7538236	0.032674761	0.543644868	0.0212	nan	nan	nan	nan	nan	nan	nan	nan	nan	nan	nan	nan	nan	nan	nan	nan	nan	nan	nan	nan
Nova1 (hu/wt)	het3	d1	87	17.4	86.66666667	13.33333333	0	0	94.25287356	3.448275862	2.298850575	0	3.066666667	70242.06578	4833.333333	384.7578373	0.019034483	0.024168526	0.762109594	68378.04878	69699.13003	71975.60976	69786.58537	69780.4878	3597.560976	386.1668263	0.018907434	0.766314181	0.018097561	69666.66667	79652.77778	92666.66667	81833.33333	72166.66667	23000	185.4212259	0.101556246	0.661555548	0.029333333	67000	78386.36364	95250	67000	94750	28250	625.9942057	0.123791726	0.740552594	0.042
Nova1 (hu/wt)	het3	d2	525	105	90.47619048	3.174603175	6.349206349	0	73.71428571	9.714285714	8.19047619	8.380952381	7.587301587	76496.62451	12537.14286	523.8235908	0.052670476	0.053184712	0.757706064	73760.98191	77110.80678	80432.81654	75894.05685	77887.5969	6671.834625	453.0313909	0.029432744	0.751360302	0.031850129	65166.66667	74731.62436	87401.96078	81529.41176	69735.29412	22235.29412	708.4161683	0.097049562	0.778072348	0.085058824	65953.48837	78692.97418	94383.72093	70348.83721	85441.86047	28430.23256	558.6681752	0.124496775	0.753149792	0.069255814
Nova1 (hu/wt)	het3	d3	226	45.2	81.08108108	13.51351351	5.405405405	0	82.30088496	9.734513274	6.194690265	1.769911504	5.189189189	73470.99543	7756.637168	334.3082743	0.026982301	0.03704549	0.760176834	70080.64516	72220.13489	74284.94624	71067.2043	72776.88172	4204.301075	314.1899332	0.020113009	0.761321374	0.021731183	67545.45455	79573.62914	89227.27273	83772.72727	73772.72727	21681.81818	435.3196273	0.099213116	0.751265386	0.043181818	66107.14286	79685.23261	93535.71429	67107.14286	91107.14286	27428.57143	427.7877818	0.139958184	0.758131822	0.047428571
Nova1 (hu/wt)	het4	d1	187	37.4	80	13.33333333	6.666666667	0	85.56149733	8.556149733	4.812834225	1.069518717	5.666666667	78810.93926	8826.203209	502.2194011	0.029251337	0.040934363	0.713463995	75521.875	78588.32097	81500	77059.375	79884.375	5978.125	505.8880181	0.027034225	0.712085296	0.026	73281.25	83430.79819	94031.25	89093.75	77406.25	20750	309.5448006	0.094408793	0.715333835	0.032125	65111.11111	78011.39901	92388.88889	66111.11111	85555.55556	27277.77778	630.0480854	0.14063432	0.71901446	0.060888889
Nova1 (hu/wt)	het4	d2	959	191.8	90.29126214	5.825242718	2.912621359	0.970873786	81.96037539	9.906152242	5.839416058	2.294056309	8.951456311	78055.23555	10114.18144	466.7967556	0.035649635	0.04643949	0.753923168	74846.05598	77887.91432	81208.01527	77178.75318	78599.23664	6361.959288	453.3201977	0.028098667	0.752423759	0.030928753	69821.05263	80673.54762	94221.05263	88847.36842	72742.10526	24400	523.0477994	0.11414262	0.770161931	0.052673684	65633.92857	77413.19707	93696.42857	69205.35714	87803.57143	28062.5	527.9766252	0.137570701	0.739312194	0.053571429
Nova1 (hu/wt)	het4	d3	639	127.8	87.20930233	4.651162791	8.139534884	0	90.29733959	4.538341158	4.538341158	0.625978091	6.941860465	81908.25801	7998.435055	349.8197817	0.029940532	0.035422911	0.741029887	79047.66031	82025.64397	85181.97574	81054.59272	83305.026	6134.315425	345.6149145	0.026985186	0.741578613	0.02752513	69034.48276	80449.10675	89965.51724	85551.72414	73448.27586	20931.03448	361.843811	0.088505265	0.754178364	0.056689655	69431.03448	81896.11972	97655.17241	71586.2069	93034.48276	28224.13793	390.6462533	0.130037725	0.719913048	0.04337931
Nova1 (hu/wt)	het5	d1	1281	256.2	82.96296296	8.888888889	5.185185185	2.962962963	71.8969555	13.89539422	9.992193599	4.215456674	9.148148148	73912.01364	13154.17642	526.2127404	0.043864169	0.058219461	0.720773392	69273.77377	72404.46629	76491.49149	73019.51952	71859.85986	7217.717718	526.3410133	0.031977125	0.717814005	0.035861862	66724.2268	77336.69256	93755.15464	88007.73196	70278.35052	27030.92784	495.8277287	0.122963414	0.743545311	0.05656701	63164.23358	74146.08841	90302.91971	68704.37956	83014.59854	27138.68613	569.9201377	0.120092916	0.739045551	0.069766423
Nova1 (hu/wt)	het5	d2	823	164.6	83.14606742	7.865168539	6.741573034	2.247191011	79.58687728	11.42162819	5.467800729	3.523693803	8.674157303	69901.33955	9926.488457	567.6375941	0.044862697	0.045951873	0.722106939	66494.65649	69317.45362	72416.79389	69734.35115	68814.50382	5922.137405	567.3474329	0.028024355	0.713015669	0.038100763	63292.55319	73184.30105	87420.21277	83085.10638	66734.04255	24127.65957	580.0578641	0.109530048	0.765869684	0.062680851	62333.33333	71734.61185	87500	66277.77778	82044.44444	25166.66667	490.0340353	0.117104816	0.74454352	0.063511111
Nova1 (hu/wt)	het5	d3	1117	223.4	80.8	8	9.6	1.6	78.60340197	10.56401074	7.341092211	3.491495076	8.448	73971.92994	10123.09758	491.3857799	0.036712623	0.047075522	0.730074661	71055.80866	73385.38855	76172.55125	73683.94077	73139.52164	5116.742597	493.0921178	0.023173677	0.721390255	0.029874715	67567.79661	78641.83623	94652.54237	89783.89831	69665.25424	27084.74576	433.8623917	0.130873681	0.766677241	0.049661017	61024.39024	72384.34037	88304.87805	64597.56098	82298.78049	27280.4878	545.9403265	0.134281903	0.751831036	0.060756098
Nova1 (hu/wt)	het6	d1	512	102.4	86.84210526	6.578947368	6.578947368	0	81.8359375	7.8125	8.3984375	1.953125	6.013157895	74583.30521	9956.054688	507.7534193	0.033519531	0.046789688	0.726785171	71594.27208	74324.99726	77640.81146	73994.03341	74652.74463	6046.539379	493.2206129	0.028549637	0.723630512	0.026945107	66987.5	77668.07952	92787.5	88200	70012.5	25800	515.6333622	0.12005165	0.738269207	0.05985	63023.25581	74006.39931	91302.32558	67476.74419	85011.62791	28279.06977	605.7379662	0.137327857	0.744657491	0.058046512
Nova1 (hu/wt)	het6	d2	558	111.6	97.33333333	2.666666667	0	0	89.06810036	5.376344086	4.659498208	0.896057348	6.653333333	73035.10738	7080.645161	647.76558	0.031075269	0.033034679	0.712045361	70372.2334	72637.20841	75072.43461	72599.59759	72662.97787	4700.201207	656.104899	0.021898215	0.711839736	0.028245473	64266.66667	75278.628	88800	86116.66667	66883.33333	24533.33333	620.934214	0.123231762	0.720290912	0.0476	64307.69231	77516.04587	92153.84615	67019.23077	87384.61538	27846.15385	552.0372215	0.123999554	0.70014932	0.054538462
Nova1 (hu/wt)	het6	d3	582	116.4	89.28571429	4.761904762	4.761904762	1.19047619	84.36426117	7.560137457	6.701030928	1.374570447	6.178571429	73125.17908	8017.182131	576.1025233	0.030635739	0.037878588	0.716732753	70366.59878	72884.47214	75601.83299	72620.16293	73102.85132	5235.234216	579.4801745	0.024949775	0.716930286	0.026757637	65204.54545	74309.32184	87034.09091	81329.54545	68102.27273	21829.54545	553.949482	0.104002051	0.718278195	0.044681818	65564.10256	74892.95729	88641.02564	68487.17949	84782.05128	23076.92308	556.7714936	0.110008708	0.720212666	0.050666667
Nova1 (hu/wt)	het7	d1	1039	207.8	82.75862069	4.597701149	9.195402299	3.448275862	76.90086622	10.3946102	7.988450433	4.716073147	11.56321839	78966.05227	13866.69875	501.0915003	0.046465833	0.058808744	0.75919647	75725.90738	79760.57661	84090.11264	79493.1164	80068.83605	8364.205257	473.7282718	0.034450135	0.758405686	0.036237797	64574.07407	78704.99156	95564.81481	87287.03704	68407.40741	30990.74074	578.1166167	0.133033808	0.766475988	0.073555556	62813.25301	75126.35235	92493.9759	68337.3494	82819.27711	29680.72289	533.8715339	0.129564791	0.75383104	0.068987952
Nova1 (hu/wt)	het7	d2	1209	241.8	77.66990291	12.62135922	6.796116505	2.912621359	75.02067825	10.83540116	9.677419355	4.466501241	11.26213592	79809.09998	14507.44417	506.4967908	0.04630273	0.060667323	0.754769761	75852.2602	80142.24254	85026.46086	79530.31974	80626.24035	9174.200662	481.298498	0.037618634	0.756085442	0.037331863	68118.32061	80850.16454	96541.98473	90221.37405	71538.16794	28423.66412	567.8551896	0.123428439	0.748186705	0.061938931	66508.54701	78280.48715	96102.5641	70871.79487	86982.90598	29594.01709	555.4621073	0.126016512	0.741650603	0.064649573
Nova1 (hu/wt)	het7	d3	1258	251.6	80.64516129	7.52688172	8.602150538	3.225806452	70.82670906	13.11605723	10.57233704	5.484896661	13.05376344	79300.03588	14867.2496	503.7542674	0.047807631	0.063788093	0.748988497	75651.51515	79824.45599	84343.99551	79258.13692	80236.2514	8692.480359	471.5420271	0.035754932	0.74977608	0.036179574	67778.78788	80493.38817	95127.27273	88724.24242	71866.66667	27348.48485	531.9960033	0.116633963	0.733335706	0.063212121	65097.74436	77245.42567	93560.15038	68537.59398	86229.32331	28462.40602	598.5452514	0.130736152	0.751107886	0.06887218
Nova1 (hu/wt)	het8	d1	8	1.6	100	0	0	0	100	0	0	0	2	75222.97009	7562.5	285.5464713	0.02	0.037752798	0.590431645	70125	75222.97009	77687.5	74062.5	73437.5	7562.5	285.5464713	0.037752798	0.590431645	0.02	nan	nan	nan	nan	nan	nan	nan	nan	nan	nan	nan	nan	nan	nan	nan	nan	nan	nan	nan	nan
Nova1 (hu/wt)	het8	d2	988	197.6	72.47706422	11.9266055	11.9266055	3.669724771	71.7611336	13.96761134	9.51417004	4.75708502	8.642201835	72656.41019	12894.23077	546.9953248	0.046787449	0.059014634	0.761080734	69406.91114	72832.17539	76965.44429	73604.37236	72099.43583	7558.533145	554.9119704	0.034032186	0.759771465	0.037932299	64304.34783	74092.71192	88735.50725	84496.37681	67079.71014	24431.15942	453.7131205	0.113115633	0.774125816	0.061710145	58515.95745	70645.39311	85393.61702	64914.89362	78425.53191	26877.65957	581.0867583	0.127580901	0.750514076	0.066702128
Nova1 (hu/wt)	het8	d3	502	100.4	80.59701493	13.43283582	4.47761194	1.492537313	75.49800797	13.34661355	7.569721116	3.585657371	6.865671642	71352.57557	10283.86454	571.7621459	0.039422311	0.04934535	0.744791055	69244.06332	71697.6493	74721.63588	72298.15303	71282.3219	5477.572559	516.5965638	0.026006199	0.741813057	0.031002639	61970.14925	72046.04325	85164.1791	78947.76119	65880.59701	23194.02985	676.7508511	0.112350627	0.757686155	0.057402985	56171.05263	67827.16684	81960.52632	62486.84211	75644.73684	25789.47368	833.6592022	0.130378923	0.742991004	0.064684211
Nova1 (hu/wt)	het9	d1	94	18.8	100	0	0	0	94.68085106	1.063829787	3.191489362	1.063829787	3.217391304	72775.04163	5430.851064	394.7528047	0.021808511	0.028134194	0.721155246	70601.1236	72469.19813	74674.1573	71505.61798	74061.79775	4073.033708	377.3794625	0.021078774	0.722972838	0.020741573	57000	75230.76923	105000	105000	58000	48000	421.5140751	0.258166292	0.644265548	0.044	70333.33333	81023.01865	97000	71333.33333	96666.66667	26666.66667	603.2488411	0.135590817	0.696049719	0.036666667
Nova1 (hu/wt)	het9	d2	1385	277	68.93203883	14.5631068	10.67961165	5.825242718	62.23826715	19.63898917	9.097472924	9.025270758	12.84466019	72419.68748	18163.89892	873.1568815	0.065127798	0.080619633	0.771566829	67760.44084	72968.39798	78664.73318	73029.00232	72907.19258	10904.29234	820.8976031	0.048658941	0.771821794	0.049617169	60165.44118	71860.44429	86900.73529	80623.16176	65976.10294	26735.29412	959.5987029	0.113108553	0.7734298	0.085551471	62571.42857	74696.03978	92095.2381	70301.5873	84980.15873	29523.80952	806.1152965	0.135990632	0.755867442	0.068634921
Nova1 (hu/wt)	het9	d3	1388	277.6	73.33333333	12.22222222	6.666666667	7.777777778	62.03170029	16.13832853	9.654178674	12.17579251	14.82222222	72812.51091	18895.53314	809.5399693	0.064064841	0.085729629	0.773338709	69451.21951	74369.73264	79979.09408	74130.0813	74631.24274	10527.87456	719.022494	0.046505898	0.770374355	0.046413473	61401.78571	72743.24452	88803.57143	83497.76786	67741.07143	27401.78571	888.2603243	0.122250087	0.77102869	0.074607143	61242.53731	72104.67448	90018.65672	66444.02985	85074.62687	28776.1194	837.47262	0.141837539	0.777296239	0.070298507
Nova1 (hu/wt)	het10	d1	566	113.2	87.3015873	4.761904762	7.936507937	0	83.56890459	8.833922261	5.830388693	1.766784452	8.412698413	75802.55259	10919.61131	426.1565971	0.036024735	0.050349522	0.746542036	71241.0148	75194.43542	79189.21776	73150.10571	76354.12262	7948.20296	406.6774888	0.037246391	0.748341862	0.031429175	67170	77631.76368	93000	85460	70960	25830	521.5667669	0.113331796	0.748347537	0.06552	70000	81942.16612	94757.57576	72272.72727	88393.93939	24757.57576	505.6325597	0.116052195	0.716642701	0.041818182
Nova1 (hu/wt)	het10	d2	834	166.8	85.05747126	4.597701149	8.045977011	2.298850575	83.69304556	8.752997602	4.196642686	3.357314149	9.16091954	72663.63813	11533.57314	425.2450091	0.042021583	0.054641895	0.756472907	68634.67049	72770.68642	77335.95989	71413.32378	73410.45845	8701.289398	399.0925613	0.041376385	0.755049162	0.035234957	61164.38356	70857.69423	84520.54795	76979.45205	63993.15068	23356.16438	538.144345	0.111045775	0.779074339	0.071150685	65471.42857	75176.82845	88300	69528.57143	83000	22828.57143	416.8444752	0.113386406	0.725121628	0.042228571
Nova1 (hu/wt)	het10	d3	918	183.6	84.70588235	9.411764706	5.882352941	0	76.25272331	12.30936819	6.427015251	5.010893246	10.41176471	71847.17783	14618.73638	515.1834069	0.052557734	0.068800627	0.758163969	67505	72023.42417	76882.14286	71337.85714	72487.85714	9377.142857	457.3929816	0.044222401	0.757070995	0.041391429	58831.85841	70364.22289	88893.80531	80384.95575	63345.13274	30061.9469	713.0495894	0.136623886	0.774941753	0.090778761	61262.71186	74084.18179	90076.27119	65237.28814	84347.45763	28813.55932	575.473323	0.147405165	0.735705007	0.053864407
Nova1 (hu/wt)	het11	d1	1101	220.2	72.56637168	15.04424779	9.734513274	2.654867257	70.48138056	13.26067212	10.35422343	5.903723887	9.185840708	77550.06754	15152.58856	390.4876561	0.053122616	0.064504219	0.770916873	74443.9433	78547.77027	83347.93814	77599.2268	79595.36082	8903.994845	363.700995	0.037740077	0.770449893	0.038664948	64489.72603	76951.69474	92928.08219	84503.42466	69726.0274	28438.35616	420.8566189	0.119804037	0.76164758	0.070561644	63640.35088	76195.13082	92043.85965	68758.77193	83846.49123	28403.50877	435.9813268	0.126098496	0.772271883	0.075385965
Nova1 (hu/wt)	het11	d2	1435	287	81.73913043	9.565217391	6.086956522	2.608695652	71.08013937	14.07665505	7.665505226	7.177700348	12.2173913	76843.72206	14655.4007	422.6215412	0.051011847	0.063189048	0.775539613	73656.37255	77632.34096	81924.01961	76043.13725	78727.45098	8267.647059	388.9050133	0.036647036	0.776751306	0.036594118	64623.76238	76073.66087	93195.54455	84633.66337	69799.50495	28571.78218	492.073759	0.119743846	0.774248505	0.075	63990.90909	76053.66826	91618.18182	69118.18182	84900	27627.27273	507.6721589	0.121922649	0.757780117	0.067090909
Nova1 (hu/wt)	het11	d3	1191	238.2	91.57894737	2.105263158	6.315789474	0	67.33837112	11.75482788	9.991603694	10.91519731	12.13684211	76597.35899	15926.53233	453.6833041	0.060629723	0.06746497	0.760821099	74001.24688	78273.88727	82641.5212	76501.87032	79282.41895	8640.274314	401.3001575	0.037508514	0.758123198	0.03784788	63535.71429	75371.07422	90285.71429	83160.71429	68246.42857	26750	502.7103903	0.117106258	0.754445007	0.075728571	61483.19328	73975.49912	89785.71429	66701.68067	82012.60504	28302.52101	560.5668087	0.121977524	0.762137387	0.093428571
Nova1 (hu/wt)	het12	d1	792	158.4	71.42857143	16.32653061	2.040816327	10.20408163	65.90909091	18.05555556	7.954545455	8.080808081	15.73469388	69276.58096	17272.72727	458.4011552	0.07340404	0.079040721	0.814073582	64949.23372	69839.41402	75014.36782	70418.58238	68281.6092	10065.1341	446.2753024	0.045489989	0.814000847	0.060739464	59458.04196	70800.54495	88353.14685	82650.34965	63377.62238	28895.1049	428.6768013	0.128319903	0.819124325	0.085818182	53523.80952	64878.48025	84976.19048	59174.60317	74198.4127	31452.38095	557.5776865	0.153632015	0.802199481	0.088412698
Nova1 (hu/wt)	het12	d2	1029	205.8	62.31884058	21.73913043	5.797101449	10.14492754	63.75121477	14.38289602	10.1068999	11.75898931	14.53623188	69355.08062	18186.10301	513.0017595	0.07034208	0.086061827	0.795489498	66559.45122	71130.28527	76237.80488	71669.96951	70211.12805	9678.353659	496.1710379	0.043659199	0.788914636	0.049948171	59118.24324	70316.55709	88496.62162	81800.67568	62537.16216	29378.37838	525.2451667	0.136917056	0.793697038	0.081378378	51451.92308	62835.08128	81903.84615	57697.11538	73475.96154	30451.92308	555.3822314	0.155576779	0.815851026	0.103346154
Nova1 (hu/wt)	het12	d3	1007	201.4	64	13.33333333	6.666666667	16	62.16484608	18.47070506	7.547169811	11.81727905	13.18666667	69852.47553	17677.25919	505.2330081	0.069040715	0.081350603	0.791681797	66635.78275	71248.08249	76086.26198	71742.01278	70229.23323	9450.479233	453.3228557	0.042490595	0.789556679	0.050977636	58220.43011	69676.48869	87618.27957	80532.25806	62053.76344	29397.84946	567.8602378	0.13470194	0.803570754	0.083483871	56434.21053	67252.10042	82789.47368	61585.52632	74072.36842	26355.26316	517.8891132	0.129592727	0.780637399	0.069815789
Nova1 (hu/wt)	het13	d1	544	108.8	83.78378378	6.756756757	9.459459459	0	77.02205882	11.39705882	8.639705882	2.941176471	6.689189189	76101.64077	12875	520.4655162	0.034544118	0.061088217	0.762345401	73642.00477	76967.08145	81087.11217	75889.02148	78150.358	7445.107399	472.1052122	0.033856689	0.763389134	0.027823389	61387.09677	76523.82351	91637.09677	84870.96774	70387.09677	30250	564.3717174	0.138285009	0.764917006	0.049258065	58457.44681	70402.82966	88010.6383	62255.31915	80851.06383	29553.19149	786.2434249	0.160827338	0.749816368	0.052042553
Nova1 (hu/wt)	het13	d2	435	87	83.92857143	10.71428571	3.571428571	1.785714286	72.87356322	16.55172414	7.586206897	2.988505747	6.928571429	77537.61524	12798.85057	464.7724663	0.033613793	0.058206186	0.752881339	74039.43218	77809.51169	81943.21767	76384.85804	79033.12303	7903.785489	434.9098699	0.035745808	0.752984632	0.026971609	67451.38889	77458.40633	90361.11111	82902.77778	71305.55556	22909.72222	509.0668475	0.107696499	0.758847834	0.042944444	65303.0303	76355.5073	93424.24242	69318.18182	88393.93939	28121.21212	552.5836999	0.130457279	0.741644083	0.052484848
Nova1 (hu/wt)	het13	d3	196	39.2	70.37037037	11.11111111	11.11111111	7.407407407	68.87755102	9.693877551	11.2244898	10.20408163	6.555555556	78156.64192	15716.83673	658.5343548	0.039704082	0.075092827	0.759489418	76418.51852	79644.12501	83351.85185	78311.11111	81018.51852	6933.333333	572.1836918	0.030230985	0.757196441	0.02642963	62052.63158	76159.27208	88815.78947	83868.42105	70605.26316	26763.15789	759.9333448	0.135451604	0.741605632	0.048736842	59022.72727	75556.15252	95204.54545	63409.09091	85113.63636	36181.81818	922.8427903	0.18282685	0.780345828	0.061909091
Nova1 (hu/wt)	het14	d1	1462	292.4	72.72727273	16.36363636	6.363636364	4.545454545	66.9630643	19.01504788	7.729138167	6.292749658	12.90909091	75665.38347	16221.61423	563.8671365	0.047608755	0.073191175	0.768569567	71703.26864	75821.46457	80502.55363	76093.46272	75754.85189	8799.284985	547.771116	0.038241335	0.771773832	0.036508682	64508.99281	76976.26187	93613.30935	86906.47482	68741.00719	29104.31655	526.5437255	0.132834657	0.768823257	0.063330935	60194.69027	72809.99915	90836.28319	64380.53097	83318.58407	30641.59292	702.4163808	0.149824306	0.749672009	0.057858407
Nova1 (hu/wt)	het14	d2	1365	273	70	17	8	5	67.54578755	16.04395604	10.6959707	5.714285714	13.08	76630.8454	15477.28938	633.6422816	0.0472	0.068977178	0.747287655	72791.21475	76926.07372	81556.94143	76748.9154	77235.35792	8765.726681	626.8671467	0.037552768	0.748268099	0.036186551	66561.64384	78493.08969	94182.6484	87689.49772	70936.07306	27621.00457	557.9906679	0.123932746	0.753325258	0.060319635	61438.35616	73109.18162	89767.12329	65400.68493	82811.64384	28328.76712	741.0101166	0.137644277	0.733981273	0.065438356
Nova1 (hu/wt)	het14	d3	1020	204	74.07407407	16.04938272	3.703703704	6.172839506	66.2745098	16.96078431	7.745098039	9.019607843	11.9382716	74599.03594	17008.33333	686.644146	0.055098039	0.079865105	0.744552166	72170.11834	76084.15389	80477.81065	75780.32544	76311.39053	8307.692308	625.8685259	0.037293549	0.738198817	0.036872781	61971.09827	75404.69596	92618.49711	85500	66754.33526	30647.39884	693.6726984	0.143933691	0.755624151	0.073352601	53170.88608	66471.58838	85379.74684	57531.64557	75797.46835	32208.86076	910.0160546	0.174587723	0.748650195	0.074810127
[truncated: 10 more columns]
