# Supplementary material for: A humanized NOVA1 splicing factor alters mouse vocal communications
Source: Nat Commun. 2025 Feb 18;16:1542. doi: 10.1038/s41467-025-56579-2 (PMC11836289; doi:10.1038/s41467-025-56579-2)
Supplement: Supplementary file 15 — Supplementary Data 13 [file 41467_2025_56579_MOESM15_ESM.xlsx]

## Sheet: SupplTable13_adult.usv_genotype
genotype	N	total.USV	se	call.rate	se	Sequence.Length	se	Percent.starting.s	se	Percent.starting.d	se	Percent.starting.u	se	Percent.starting.m	se
Nova1 (wt/wt)	13	723.974	119.998	144.795	23.9995	9.35874	1.11893	81.3391	2.82053	10.1585	1.47203	5.1827	0.939328	3.31965	0.819327
Nova1 (hu/wt)	14	718.405	107.494	143.681	21.4988	8.52495	0.853475	83.409	2.21039	8.65218	1.14467	5.3765	0.646194	2.56231	0.86057
Nova1 (hu/hu)	13	827.718	135.154	165.544	27.0308	8.77015	1.02821	76.0006	4.2323	8.90924	1.60691	5.12714	0.831759	2.27074	0.568163
genotype	Percent.composition.s	se	Percent.composition.d	se	Percent.composition.u	se	Percent.composition.m	se	s.Amp	se	d.Amp	se	u.Amp	se	m.Amp	se
Nova1 (wt/wt)	77.2397	2.95765	10.978	1.40836	7.0184	0.772677	4.7639	0.908383	572.965	38.1655	581.682	31.718	629.918	51.73	768.475	51.3342
Nova1 (hu/wt)	78.5218	2.46228	10.405	1.17145	6.75505	0.609196	4.31819	0.815602	483.175	21.0631	534.301	26.6871	561.342	42.9043	706.679	44.8911
Nova1 (hu/hu)	78.3508	3.13716	10.1084	1.50754	7.70651	0.997066	3.83427	0.730226	476.964	26.9817	552.92	29.5377	587.823	27.2844	674.991	51.0981
genotype	s.fqVar	se	d.fqVar	se	u.fqVar	se	m.fqVar	se	s.Bw	se	d.Bw	se	u.Bw	se	m.Bw	se
Nova1 (wt/wt)	0.0326267	0.00228824	0.116534	0.00246652	0.126438	0.00514519	0.163175	0.00404979	7413.27	572.781	25320	820.878	26368.6	497.111	36893.3	746.075
Nova1 (hu/wt)	0.0318177	0.00206008	0.12069	0.00475145	0.131367	0.0038166	0.159467	0.00617672	6986.26	511.729	26281.2	972.39	26905	1193.2	36139.5	998.187
Nova1 (hu/hu)	0.0312128	0.00296089	0.124775	0.00298411	0.128357	0.00494249	0.155646	0.0047104	6741.05	669.462	27127.9	654.657	27104	1040.34	35520.6	908.195
genotype	s.Dur	se	d.Dur	se	u.Dur	se	m.Dur	se	s.Purity	se	d.Purity	se	u.Purity	se	m.Purity	se
Nova1 (wt/wt)	0.0346172	0.00274819	0.0591003	0.00422082	0.0629186	0.00441921	0.112314	0.00899726	0.729092	0.0177208	0.740049	0.0142295	0.727604	0.0148529	0.753491	0.0102703
Nova1 (hu/wt)	0.0327929	0.00218839	0.0606668	0.00338692	0.0603634	0.00352818	0.112221	0.00528045	0.734021	0.0130669	0.754654	0.00553529	0.736734	0.0122582	0.765827	0.00548344
Nova1 (hu/hu)	0.029773	0.00257647	0.0583994	0.00272123	0.0617665	0.00477502	**0.10099	0.00458148	0.719652	0.0156418	0.748879	0.00754861	0.737705	0.00750442	0.752613	0.0087817
							**p=0.0076
