# Supplementary material for: A humanized NOVA1 splicing factor alters mouse vocal communications
Source: Nat Commun. 2025 Feb 18;16:1542. doi: 10.1038/s41467-025-56579-2 (PMC11836289; doi:10.1038/s41467-025-56579-2)
Supplement: Supplementary file 16 — Supplementary Data 14 [file 41467_2025_56579_MOESM16_ESM.xlsx]

## Sheet: Sheet1
Long duration "s"
genotype	Duration [sec]	se	FqVariance	se	Purity	se	Amplitude	se	Bandwidth	se
Nova1 (wt/wt)	0.0771303	0.00371244	0.0620904	0.00243344	0.76762	0.0141886	695.757	62.7416	15342.5	780.312
Nova1 (hu/wt)	0.0759895	0.00245011	0.058245	0.00395297	0.776771	0.013805	626.175	53.0176	13995.7	939.807
Nova1 (hu/hu)	0.074387	0.00276605	0.0598019	0.0033316	0.767336	0.0121751	699.032	46.813	14343.5	863.805
genotype	Fqmax [Hz]	se	Fqmin [Hz]	se	Fqmean [Hz]	se	Fqstart [Hz]	se	Fqend [Hz]	se
Nova1 (wt/wt)	81088.9	989.288	65746.4	698.811	73371.3	1163.65	73567.9	837.215	72840.4	1594.97
Nova1 (hu/wt)	78591.7	2064.12	64596.1	1314.17	70751	1670.48	71297.3	1649.24	69923.7	1740.56
Nova1 (hu/hu)	77818.3	1008.84	63474.9	561.022	**69752.04	717.772	*70161.11	743.098	*69336.54	728.835
					**p=0.0058		*p=0.020		*p=0.024
Short duration "s"
genotype	Duration [sec]	se	FqVariance	se	Purity	se	Amplitude	se	Bandwidth	se
Nova1 (wt/wt)	0.0218312	0.000789447	0.0246536	0.00144635	0.720486	0.0176764	508.922	50.3364	5221.21	339.244
Nova1 (hu/wt)	0.02186	0.000506838	0.0248847	0.00140315	0.731497	0.0118071	443.632	20.9571	5210.26	330.851
Nova1 (hu/hu)	0.0213064	0.000689426	0.0239841	0.00130851	0.726213	0.0110276	450.364	24.0128	4994.89	288.365
genotype	Fqmax [Hz]	se	Fqmin [Hz]	se	Fqmean [Hz]	se	Fqstart [Hz]	se	Fqend [Hz]	se
Nova1 (wt/wt)	79553.5	955.625	74332.3	745.166	76935.8	818.424	76085.3	798.907	77586.9	896.799
Nova1 (hu/wt)	77653.5	1642.43	72443.3	1388.72	75017.3	1499.08	74202.3	1460.41	75751	1569.9
Nova1 (hu/hu)	78867.7	812.521	73872.8	795.181	76329.9	791.842	75610.9	793.42	76836	800.984
