# Supplementary material for: A humanized NOVA1 splicing factor alters mouse vocal communications
Source: Nat Commun. 2025 Feb 18;16:1542. doi: 10.1038/s41467-025-56579-2 (PMC11836289; doi:10.1038/s41467-025-56579-2)
Supplement: Supplementary file 17 — Supplementary Data 15 [file 41467_2025_56579_MOESM17_ESM.xlsx]

## Sheet: Sheet1
Syllable Composition in low/ high Fqmax USVs
genotype	Syl	high.Fqmax_component	se	low.Fqmax_component	se
Nova1 (wt/wt)	s	0.41601	0.0320637	0.771758	0.0210895
Nova1 (hu/wt)	s	0.338979	0.0354294	0.755429	0.0227539
Nova1 (hu/hu)	s	0.394435	0.0345844	0.768534	0.0228032
Nova1 (wt/wt)	u	0.138533	0.0164279	0.0641095	0.00557923
Nova1 (hu/wt)	u	0.143173	0.0138417	0.0667526	0.00505008
Nova1 (hu/hu)	u	0.161762	0.0170335	0.0742121	0.00441311
Nova1 (wt/wt)	d	0.229388	0.011989	0.100552	0.0105501
Nova1 (hu/wt)	d	0.2119	0.0174237	0.117514	0.0137443
Nova1 (hu/hu)	d	0.236361	0.0160725	0.107297	0.0158546
Nova1 (wt/wt)	m	0.117121	0.0173659	0.0459024	0.00774571
Nova1 (hu/wt)	m	0.128987	0.0259999	0.0439413	0.00791515
Nova1 (hu/hu)	m	0.100273	0.0107517	0.0400656	0.00734184
Nova1 (wt/wt)	notIDd	0.125602	0.0146516	0.028944	0.00576067
Nova1 (hu/wt)	notIDd	0.20131	0.063662	0.027896	0.00426384
Nova1 (hu/hu)	notIDd	0.171403	0.0298439	0.0382709	0.00894962
249621_FqMax_Mixtools_02.R
