# Supplementary material for: A humanized NOVA1 splicing factor alters mouse vocal communications
Source: Nat Commun. 2025 Feb 18;16:1542. doi: 10.1038/s41467-025-56579-2 (PMC11836289; doi:10.1038/s41467-025-56579-2)
Supplement: Supplementary file 18 — Supplementary Data 16 [file 41467_2025_56579_MOESM18_ESM.xlsx]

## Sheet: Sheet1
USV characteristics of high Fqmax (above 100kHz)
genotype	Syl	Duration [sec]	se	FqVariance	se	Purity	se	Amplitude	se	Bandwidth	se
Nova1 (wt/wt)	s	0.0302548	0.00244817	0.0595428	0.00557161	0.656319	0.0210913	246.057	22.7596	15990.2	1562.86
Nova1 (hu/wt)	s	0.0301384	0.00141482	0.061715	0.00387884	0.671771	0.0131508	250.52	17.8475	15768.3	933.922
Nova1 (hu/hu)	s	0.03048	0.00259585	0.0600117	0.00793048	0.665408	0.0162674	258.519	16.5401	16010.8	2094.33
Nova1 (wt/wt)	u	0.044848	0.00316293	0.14049	0.00506592	0.710369	0.0194247	394.5	25.3622	34118	1157.91
Nova1 (hu/wt)	u	0.048343	0.00222708	0.153146	0.00364737	0.723383	0.00699008	404.888	30.2299	34986.2	841.023
Nova1 (hu/hu)	u	0.0466107	0.00284205	(*1) 0.16005	0.00492373	0.714156	0.0117805	393.121	20.565	36608.7	777.518
Nova1 (wt/wt)	d	0.0586679	0.00453076	0.144982	0.00507061	0.724267	0.0188888	451.644	26.2278	35331.5	1445.05
Nova1 (hu/wt)	d	0.0572741	0.00376903	0.152972	0.0050913	0.732906	0.00850326	411.274	16.7304	35771.4	1117.63
Nova1 (hu/hu)	d	0.0574318	0.00348405	(**) 0.16470	0.00414504	0.73167	0.0154799	420.99	26.0157	38338.1	952.034
Nova1 (wt/wt)	m	0.117058	0.0095152	0.167432	0.00324141	0.76505	0.0048485	600.619	46.0091	45153.3	963.702
Nova1 (hu/wt)	m	0.101555	0.00582182	0.179718	0.00626987	0.760096	0.0045019	567.716	34.5558	45114.6	1293.74
Nova1 (hu/hu)	m	0.0933865	0.00505603	(*2) 0.18490	0.00470216	0.759116	0.00578678	499.596	22.863	45774.1	1027.44
				(*1) p=0.047
				(**) p=0.0084
				(*2) p=0.031
genotype	Syl	Fqmax [Hz]	se	Fqmin [Hz]	se	Fqmean [Hz]	se	Fqstart [Hz]	se	Fqend [Hz]	se
Nova1 (wt/wt)	s	104939	238.509	88948.4	1451.95	95619.6	941.323	93975.2	1120.2	97158.6	901.882
Nova1 (hu/wt)	s	104825	218.976	89056.9	897.387	95401.1	766.019	94448.9	730.72	96625.4	977.839
Nova1 (hu/hu)	s	104778	383.127	88767	1811.46	95003.9	1105.2	93768.9	1303.25	95754.2	1084.97
Nova1 (wt/wt)	u	104985	367.268	70866.7	1120.65	83381.2	724.771	74843.1	1390.28	97819	917.471
Nova1 (hu/wt)	u	105382	218.382	70396.1	842.053	83693.8	942.233	73717.8	754.588	97218.8	1058.66
Nova1 (hu/hu)	u	105492	189.679	68882.8	729.667	82503.2	576.719	73276	649.971	95504.5	604.789
Nova1 (wt/wt)	d	105523	203.376	70191.4	1446.49	84220	989.35	95905.1	1117.68	75421	1145.16
Nova1 (hu/wt)	d	105344	231.569	69572.6	1083.33	84446.5	1051.13	97092.3	792.38	75321.3	1148.93
Nova1 (hu/hu)	d	105767	219.849	67429.3	946.565	82381.5	794.663	96591.2	897.83	74919.7	896.958
Nova1 (wt/wt)	m	106093	436.669	60939.4	1071.93	77618.8	1122.16	89235.7	2418.72	75659.4	1247.57
Nova1 (hu/wt)	m	105886	335.711	60771.4	1156.05	77554.8	932.858	85578	2231.71	79490.2	1652.64
Nova1 (hu/hu)	m	105860	210.967	60086.1	1077.26	78034.6	847.37	86436.6	2071.34	77933.4	959.452
USV characteristics of low Fqmax (below 100kHz)
genotype	Syl	Duration [sec]	se	FqVariance	se	Purity	se	Amplitude	se	Bandwidth	se
Nova1 (wt/wt)	s	0.0352287	0.0028075	0.030898	0.00205464	0.734526	0.0174014	608.192	52.2084	6829.31	491.207
Nova1 (hu/wt)	s	0.0329533	0.00226729	0.0298641	0.00206092	0.738595	0.0134131	501.048	24.2414	6386.96	481.63
Nova1 (hu/hu)	s	0.0304006	0.00251773	0.0289638	0.00211264	0.727151	0.0154354	513.706	27.6483	6109.71	509.046
Nova1 (wt/wt)	u	0.0679135	0.00528424	0.121417	0.00577104	0.734844	0.0153116	695.259	60.6729	24299.8	474.191
Nova1 (hu/wt)	u	0.0648069	0.00388535	0.126364	0.00473872	0.744177	0.0129882	623.386	52.4134	24800.3	1101.32
Nova1 (hu/hu)	u	0.0657081	0.00477087	0.11803	0.00401702	0.748599	0.00653846	654.659	23.1669	24053.2	632.964
Nova1 (wt/wt)	d	0.0594719	0.00457584	0.108127	0.00231481	0.743708	0.0148807	619.242	40.0585	22571.4	630.04
Nova1 (hu/wt)	d	0.0624803	0.00406632	0.107982	0.00328993	0.765188	0.00553825	588.393	43.899	23098.8	714.201
Nova1 (hu/hu)	d	0.0576941	0.0034078	0.109671	0.00305439	0.753034	0.00812498	575.139	37.5828	23195.5	533.286
Nova1 (wt/wt)	m	0.118158	0.0088419	0.156812	0.00568883	0.756378	0.0104252	824.41	56.6602	34042.8	892.408
Nova1 (hu/wt)	m	0.11688	0.00620597	0.150334	0.00668075	0.768254	0.00679252	763.972	50.3248	32536.3	956.969
Nova1 (hu/hu)	m	0.103298	0.00518113	0.143397	0.00587073	0.747337	0.0152447	720.72	70.8346	30940.2	1275.66
genotype	Syl	Fqmax [Hz]	se	Fqmin [Hz]	se	Fqmean [Hz]	se	Fqstart [Hz]	se	Fqend [Hz]	se
Nova1 (wt/wt)	s	77335.4	952.502	70506.1	894.057	73950.5	822.795	73466.4	896.448	74170.8	838.234
Nova1 (hu/wt)	s	75373.4	1360.98	68986.4	1135.7	72112.2	1215.41	71649.6	1191.11	72333.8	1286.9
Nova1 (hu/hu)	s	75513.3	1505.9	69403.5	1372.6	72317.4	1414.38	71953.6	1436.33	72426.9	1414.07
Nova1 (wt/wt)	u	83941.2	956.478	59641.3	981.072	70781.2	665.745	64439.5	1045.92	75947.4	1341.9
Nova1 (hu/wt)	u	83564.4	1632.86	58764.1	1119.54	69600.8	1378.18	62810.2	1275.77	76863	2092.95
Nova1 (hu/hu)	u	84012.2	716.186	59959	1169.13	70080.1	869.156	64842.1	994.709	78219.8	927.717
Nova1 (wt/wt)	d	85804.8	867.993	63233.4	879.507	73550.9	809.65	80403.9	795.885	67294.9	866.344
Nova1 (hu/wt)	d	86189.9	423.381	63091.1	823.552	73411.6	698.473	80576.8	419.73	66825.3	744.461
Nova1 (hu/hu)	d	85824.4	592.791	62628.9	889.763	73252.8	1094.05	80493	837.292	66830.4	730.392
Nova1 (wt/wt)	m	86954.7	1201.82	52911.9	827.34	68490.2	927.109	72944.9	706.17	69726.4	1245.52
Nova1 (hu/wt)	m	86895.8	598.442	54359.5	1087.08	69126	778.407	72779.9	899.06	68996.2	1066.68
Nova1 (hu/hu)	m	85177.2	872.652	54236.9	891.652	68423.3	822.063	71596.4	957.975	68893.9	963.579
