# Supplementary material for: A humanized NOVA1 splicing factor alters mouse vocal communications
Source: Nat Commun. 2025 Feb 18;16:1542. doi: 10.1038/s41467-025-56579-2 (PMC11836289; doi:10.1038/s41467-025-56579-2)
Supplement: Supplementary file 19 — Supplementary Data 17 [file 41467_2025_56579_MOESM19_ESM.xlsx]

## Sheet: Sheet2
Comparison of USV analysis for Humanized mouse
Study	Title (DOI)
Enard et al., 2009	A Humanized Version of Foxp2 Affects Cortico-Basal Ganglia Circuits in Mice (https://doi.org/10.1016/j.cell.2009.03.041)
Experiment
Mouse	modification	Age	sex
humanized FOXP2	2 amino acid substitution in mouse FOXP2	pup (P4, P7, P10, P13)	male and female
Method	USV induction	recording time
isolation-induced	isolate pup from their mother and nest	2 min (3 min for P13)
Recording setting
microphone	preamplifier, recording software, whistle tracking algorithm		Call count / structure analysis	extraction for acoustic parameters
UltraSoundGate CM16	UltraSoundGate 116,Avisoft SASLab Pro v4.33c		AVISOFT Recorder 2.97	custom software program LMA 2005
Representative parameter
Number of calls, peak frequency (mean, start, end, max and min), location of the max frequency, greatest difference [Hz] in peak frequency,
Slope of the call from start to the end peak frequency, slope of a linear trend through the peak frequencies of a call, moduration of calls (global/local)
Syllable classification
call type1: all calls that contained no or only minor frequency jumps , short call (<50ms); call type2: all calls that contained no or only minor frequency jumps, long call (>50ms);
call type3: all calls with frequency jumps; call type4: remaining sounds (not analyzed)
Representative findings
No significant differences in the number of calls
Foxp2hum/hum had a significantly lower start, mean, minimum and maximum peak frequencies in short 's'
For short 's', the slope of the calls declined less in frequency in Foxp2hum/hum
Calls with frequency jumps lasted longer, had longer gaps, and started and ended with higher peak frequencies in Foxp2hum/hum mice
Study	Title (DOI)
Hammerschmidts et al., 2015	A humanized version of Foxp2 does not affect ultrasonic vocalization in adult mice (10.1111/gbb.12237 )
Experiment
Mouse	modification	Age	sex
humanized FOXP2	2 amino acid substitution in mouse FOXP2	adult (9-16 wks)	male (with female)
Method	USV induction	recording time
courtship	place male mouse with female in the same box	120sec for habituation, 30sec pre-recording, 2min recording
Recording setting
microphone	preamplifier, recording software, whistle tracking algorithm		Call count / structure analysis	extraction for acoustic parameters
UltraSoundGate CM16	UltraSoundGate 116,Avisoft SASLab Pro v4.33/ 5.2		Avisoft Recorder 4.2	custom software program lma 2012
Representative parameter
number of call elements, inter-element interval (ICI), element duration, amplitude gap, PF start, Pfmax, Pfmax location, Pfjump, element slope
Syllable classification
category1: elements<60ms; category2: elements >60ms; category3: elements >=200ms. Also classified 19 element type for finer grained level of analysis, using a visual classification.
Representative findings
No significant differences in the number of elements
Males homozygous for humanized Foxp2 produced call elements with slightly more pronounced frequency jumps and a slightly earlier frequency maximum
Study	Title (DOI)
von Merten et al., 2021	A humanized version of Foxp2 affects ultrasonic vocalization in adult female and male mice (10.1111/gbb.12764 )
Experiment
Mouse	modification	Age	sex
humanized FOXP2	2 amino acid substitution in mouse FOXP2	adult (10-16wks)	male and female
Method	USV induction	recording time
courtship (natural condition)	Natural vocalizations of males and females without physical contact with each other (but with visual, olfactory, and acoustic contact)	12h, during night (19pm-7am)
Recording setting
microphone	preamplifier, recording software, whistle tracking algorithm		Call count / structure analysis	extraction for acoustic parameters
CM16/CMPA	Avisoft UltraSoundGate 416Hm, Avisoft USGH recorder		Selena (University of Tübingen)	custom-written MATLAB script (SVM, SH)
Representative parameter
number of songs: number of syllables, duration, syllables per second
syllable: average, start, and minimum frequency, frequency bandwidth, duration, frequency slope, relative amplitude
Syllable classification
Three syllable groups: simple syllables (S), turn syllables (T) and jump syllables (J). Also classified 12 syllable types; depending on their frequency slope and existence of turning points and jumps
Representative findings
No significant differences in the number of calls
Foxp2hum/hum mice showed a significantly larger variance in average number of songs
Foxp2hum/hum mice emitted USV with significantly higher average and start frequencies, and larger frequency bandwidths ( a consequence of the larger number of jump syllables)
Foxp2hum/hum mice used more complex syllables containing frequency jumps and less simple or turn syllables
Foxp2hum/hum mice used many transitions containing jumps
(Female) Females and males contributed almost equally on number of songs and syllables during recording
(Female) Females emitted USV syllables with smaller frequency bandwidths than males
(Female) Females used less jump syllables than males, which fitting to the smaller average frequency bandwidth of female calls.
Study	Title				DOI
This study	A humanized NOVA1 splicing factor alters mouse vocal communications
Experiment
Mouse	modification	Age	sex
humanized NOVA1 (Nova1hu/hu)	1 amino acid substitution in mouse NOVA1	pup (P7)	male and female
humanized NOVA1 (Nova1hu/hu)	1 amino acid substitution in mouse NOVA1	adult (8-12wks)	male (with female)
Method	USV induction	recording time
(pup) isolation-induced	isolate pup from their mother and nest	5min
(adult) courtship	place male mouse with female in the same box	15min for habituation, 5min recording
Recording setting
microphone	preamplifier, recording software, whistle tracking algorithm		Call count / structure analysis	extraction for acoustic parameters
UltraSoundGateCM16/CMPA	Ultrasound Gate USGH amplifier, AvisoftRecorderUSG		Avisoft Bioacoustics	Mouse Song Analyzer 2” (MSA2)
Representative parameter
number of syllable, each duration, bandwidth, amplitude, purity, frequency variable, start- minimum- maximun end-frequency
Syllable classification
Four syllable type: simple syllable (s), one downward pitch jump (d), one upward pitch jump (u), multiple pitch jumps (M).
Also classified with each duration or peak frequency (parameter with bimodal distribution)
Representative findings
pup	No significant differences in the number of syllables
	Nova1hu/hu produced lower amplitude for 's' syllable
	Nova1hu/hu had less syllables containing pitch jumps
	NOVA1hu/hu had increased proposion of complex syllables with high maximum frequency (Fqmax)
adult	No significant differences in the number of syllables
	Nova1hu/hu had lower start, mean and end peak frequencies (Fq) in long 's' syllable
	Nova1hu/hu had increased frequency variance (Fqvariance) in complex syllables with high Fqmax.
Nova1hu/hu mice had comparable number of vocalizations, having qualitative changes in some specific parameters both in pups and adults.
Vocal changes are specific to each developmental stage (or specific to social context).
Heterozygous (Nova1hu/wt) mice show intermediate values between Nova1wt/wt and Nova1hu/hu in both pup and adult USVs.
