# Supplementary material for: A humanized NOVA1 splicing factor alters mouse vocal communications
Source: Nat Commun. 2025 Feb 18;16:1542. doi: 10.1038/s41467-025-56579-2 (PMC11836289; doi:10.1038/s41467-025-56579-2)
Supplement: Supplementary file 20 — Supplementary Data 18 [file 41467_2025_56579_MOESM20_ESM.xlsx]

## Sheet: Sheet1
GeneID	exon_len	Nova1 (ko/ko) vs. Nova1 (wt/wt)					Nova1 (hu/hu) vs. Nova1 (wt/wt)
		tpm_wt	tpm_ko	log2FC	p-value	FDR	tpm_wt	tpm_hu	log2FC	p-value	FDR
Nova1	7912	116.776	0.217509	-9.14418	1.78897e-307	2.9026e-303	115.977	115.941	-0.00640769	0.940732	1
Ttr	1221	60.2036	1935.75	4.93342	1.28835e-56	1.04518e-52	2125.93	1713.13	-0.330468	0.523041	1
Clic6	3743	0.74204	7.20679	3.21349	5.5017e-39	2.9755e-35	12.1503	9.18006	-0.424203	0.246033	1
Car12	4291	1.29783	9.0159	2.73456	4.11465e-34	1.669e-30	6.27911	4.9152	-0.369696	0.35708	1
Tmem72	3335	0.124081	3.91543	4.93847	9.11924e-34	2.95919e-30	2.27282	1.4824	-0.626303	0.140729	1
Slc4a5	5225	0.519784	4.28408	2.98239	4.87647e-30	1.31868e-26	6.34094	5.02396	-0.35943	0.446525	1
Aqp1	2760	0.865345	7.98348	3.14589	1.17013e-29	2.71219e-26	12.0997	9.34629	-0.387783	0.324248	1
Kcne2	1694	0.234148	4.49009	4.16589	3.42284e-21	6.94196e-18	9.48183	7.0507	-0.443307	0.318936	1
Cldn1	3241	2.57615	8.34394	1.63676	7.83824e-21	1.41306e-17	6.93016	6.78822	-0.0451674	0.898225	1
Impact	3432	146.336	92.255	-0.727949	8.42029e-20	1.36619e-16	91.8115	92.7969	0.00882479	0.907215	1
Folr1	1458	2.98184	17.5723	2.50352	2.79603e-17	4.12415e-14	19.987	16.7932	-0.266077	0.455636	1
Col9a3	3569	29.284	51.7484	0.762869	3.16558e-17	4.28012e-14	77.7924	77.7397	-0.00835356	0.957396	1
Cldn2	3066	0.265456	1.83054	2.69715	1.85372e-16	2.31358e-13	2.51419	1.8265	-0.474165	0.287451	1
Ctgf	2402	3.39874	8.32471	1.22143	1.19585e-13	1.3859e-10	7.56988	8.61227	0.169582	0.376622	1
Hif3a	7019	2.13742	5.23419	1.22848	2.57263e-12	2.78273e-09	11.2126	11.6225	0.0409752	0.781666	1
Wfikkn2	3392	1.68462	4.77824	1.44308	4.5632e-12	4.62737e-09	6.76144	6.0118	-0.179633	0.368026	1
Fbn1	14162	13.6996	20.967	0.554998	9.09349e-12	8.67893e-09	14.1029	13.5634	-0.0669574	0.579786	1
Dzip1	8327	143.433	114.217	-0.387818	3.06408e-10	2.76193e-07	175.799	176.949	0.00415651	0.947193	1
Arrdc3	6136	34.8875	48.683	0.419692	1.29163e-09	1.10298e-06	29.2477	27.875	-0.071186	0.449403	1
Col8a2	4331	2.30223	5.81156	1.27934	1.416e-09	1.14873e-06	7.00881	6.20136	-0.184999	0.350675	1
Oca2	3120	0.450429	2.03004	2.11698	2.20066e-09	1.70027e-06	1.86722	1.5592	-0.279628	0.59144	1
Sult1a1	1370	18.6107	36.0442	0.88435	2.58752e-09	1.9083e-06	18.9424	21.5593	0.171859	0.359871	1
Ace2	3704	0.6935	2.03483	1.50176	3.93313e-09	2.77456e-06	1.143	0.919674	-0.317782	0.385708	1
Mettl16	2718	51.4906	39.2518	-0.45399	5.29218e-09	3.57773e-06	39.6128	37.0103	-0.103363	0.431388	1
Ctxn2	1030	48.3738	33.3456	-0.595378	1.04927e-08	6.54787e-06	31.0739	28.3149	-0.131096	0.246029	1
Prodh	2686	6.26932	11.7973	0.840433	4.77528e-08	2.86959e-05	9.88399	11.9213	0.258374	0.12786	1
Lbp	4054	1.20647	2.84924	1.17891	9.85831e-08	5.71254e-05	6.05068	5.26641	-0.215705	0.365999	1
Tra2a	1613	130.42	105.284	-0.371298	1.02925e-07	5.75846e-05	190.312	193.693	0.022049	0.838274	1
Fut9	11990	71.013	58.001	-0.354035	1.32596e-07	7.17124e-05	31.038	31.6057	0.0228841	0.752965	1
Enpp2	4849	66.8281	103.467	0.569379	1.8512e-07	9.68896e-05	103.022	93.5177	-0.149869	0.299051	1
Abca4	8251	2.46122	4.88667	0.926529	3.52244e-07	0.00017114	6.09128	6.0163	-0.0306839	0.852769	1
Neat1	3177	3.41978	6.38747	0.840901	3.55114e-07	0.00017114	7.82546	8.64737	0.133609	0.569573	1
Rbm47	5995	0.381763	1.11112	1.45699	3.58629e-07	0.00017114	1.40212	1.29845	-0.128618	0.728343	1
Ndufa12	561	330.668	261.415	-0.400345	4.77193e-07	0.000221213	198.064	203.577	0.0384434	0.697879	1
Per1	4966	8.70733	13.8326	0.614911	7.61228e-07	0.000333809	29.4925	28.9064	-0.0339246	0.736443	1
Col8a1	5012	3.15381	5.61549	0.773102	8.70645e-07	0.000371742	7.55128	7.01586	-0.116999	0.596407	1
Mertk	3589	9.9618	15.1621	0.547601	1.06523e-06	0.000434718	9.56041	10.0655	0.066177	0.68925	1
Ugt1a6a	3441	0.557531	1.52906	1.36369	1.07172e-06	0.000434718	1.5744	1.45023	-0.138653	0.599927	1
Mthfd2l	2757	50.3801	38.3199	-0.457533	1.12257e-06	0.000444235	30.6159	33.6034	0.126355	0.21565	1
Ap4s1	1101	94.4917	72.6872	-0.441057	1.31427e-06	0.000495906	64.9218	64.9894	-0.00544274	0.950466	1
Sgms2	5855	1.77376	3.19532	0.794103	2.00729e-06	0.000740189	2.61672	2.73697	0.0526545	0.834507	1
Tinagl1	2680	1.33078	3.07531	1.15657	2.63058e-06	0.000948471	5.04824	4.54161	-0.160817	0.38373	1
Tgfbr3	6099	6.29362	10.1273	0.622622	2.91245e-06	0.00102727	8.06465	8.60356	0.0803352	0.528892	1
Rmrp	275	35077.7	26716.5	-0.458443	3.08096e-06	0.00106359	167.343	164.034	-0.0341491	0.885679	1
Tomm5	636	122.984	90.2933	-0.509587	3.50467e-06	0.00118055	73.1175	76.4973	0.0609991	0.629346	1
Igfbp3	2442	26.0266	39.8445	0.550328	3.5653e-06	0.00118055	22.9108	23.7803	0.0442282	0.794132	1
Mrpl20	665	318.178	260.581	-0.351101	3.80601e-06	0.00123505	227.358	214.848	-0.0873368	0.31942	1
Vat1	4670	88.7621	74.9268	-0.303086	4.07978e-06	0.00129793	130.856	128.172	-0.0347393	0.621784	1
Eps8	4933	38.6063	32.4611	-0.310575	4.26827e-06	0.00133178	28.2152	27.3875	-0.0474211	0.591259	1
Lhx8	1977	4.65804	0.628642	-2.93063	4.5897e-06	0.00140505	1.61713	1.46787	-0.13741	0.861942	1
Ahi1	5350	534.039	443.584	-0.329628	4.68809e-06	0.0014086	319.842	324.985	0.0184377	0.793125	1
Fras1	15912	10.723	14.043	0.331149	4.92924e-06	0.00143513	6.94421	6.93587	-0.00986239	0.92556	1
Prps2	3647	11.014	16.2371	0.501816	4.9533e-06	0.00143513	17.8182	16.1841	-0.147707	0.340842	1
Car14	1833	8.45638	15.2641	0.78248	6.6822e-06	0.00190208	16.4263	15.4807	-0.0993274	0.553297	1
Barhl1	3674	5.26004	8.42152	0.615164	7.29957e-06	0.00204199	28.1797	29.9431	0.0791709	0.309385	1
Mical2	10703	4.43354	6.35954	0.463923	9.11208e-06	0.00250582	6.3961	5.91868	-0.119981	0.44861	1
Peg10	6666	35.6782	46.9603	0.336887	1.01207e-05	0.00273682	67.3171	64.6225	-0.0650739	0.461703	1
Oxt	471	4.26526	0.654588	-2.47626	1.09905e-05	0.0029233	3.07518	5.23486	0.761084	0.0463518	1
Sostdc1	1751	4.10604	7.96671	0.901057	1.27366e-05	0.00333307	13.3031	10.192	-0.391603	0.0888458	1
Gpcpd1	5184	99.5996	128.101	0.300619	1.33828e-05	0.00344661	65.0459	66.2553	0.0201806	0.838841	1
Morf4l1	1866	130.352	169.539	0.31895	1.43654e-05	0.00363739	329.814	336.773	0.0246079	0.756524	1
Dsp	9592	0.468712	1.07254	1.13017	1.4572e-05	0.00363739	0.818955	0.81348	-0.0142373	0.957796	1
Gstp1	913	282.063	200.771	-0.547458	1.52033e-05	0.00373748	251.691	249.347	-0.016855	0.782733	1
Manf	2393	72.8052	58.4636	-0.379303	1.67328e-05	0.00405207	64.262	66.9106	0.0540389	0.597205	1
Tmem163	2663	61.958	51.1668	-0.333196	1.74375e-05	0.00416064	65.732	64.3017	-0.0352574	0.642067	1
Nova2	8372	11.9441	17.3131	0.480863	2.09126e-05	0.0047921	66.1564	66.417	1.79209e-05	1	1
Xbp1	1800	91.2525	74.9956	-0.344206	2.10118e-05	0.0047921	96.4542	96.5096	-0.00261745	0.982772	1
Net1	4092	12.243	17.0052	0.411616	2.12654e-05	0.0047921	11.6538	11.6895	-0.0062326	0.975131	1
Slc2a1	2572	38.9212	55.308	0.444579	2.17088e-05	0.0048147	101.592	99.9274	-0.0308351	0.699488	1
Glul	2782	264.949	339.642	0.296205	2.19592e-05	0.0048147	277.24	268.755	-0.0513761	0.611247	1
Rgma	3740	16.4173	22.6177	0.405904	2.26115e-05	0.00489161	117.409	115.923	-0.0241615	0.763664	1
Sema3b	3825	4.45932	7.34647	0.659209	2.44319e-05	0.0052159	7.06392	5.60172	-0.33743	0.0315803	1
Zbtb16	5776	3.99831	6.44923	0.626021	2.59548e-05	0.00542963	5.14753	5.31872	0.0336787	0.869147	1
Lipa	2971	39.3422	32.4921	-0.338749	2.65447e-05	0.00542963	28.8408	28.3057	-0.0303395	0.713101	1
1700001L19Rik	1808	19.0219	13.7444	-0.520856	2.67717e-05	0.00542963	11.5746	12.2093	0.0783027	0.562147	1
Taf5	3258	54.2626	41.3936	-0.455995	2.84515e-05	0.00569908	21.1775	22.7354	0.100432	0.278953	1
Gm1673	658	306.113	255.5	-0.320681	3.28411e-05	0.00649814	137.822	171.889	0.308012	0.0920703	1
Tpbg	3722	15.008	20.1592	0.363868	3.36581e-05	0.00657955	11.7662	11.8443	0.00548827	0.959737	1
Usmg5	341	1762.15	1351.24	-0.449783	3.57473e-05	0.00685961	756.053	808.988	0.0943252	0.301848	1
Avp	507	21.5667	6.62616	-1.73597	3.59723e-05	0.00685961	24.9217	42.1698	0.746598	0.00468318	1
Klf9	3263	6.33437	9.772	0.572844	3.63591e-05	0.00685961	6.54978	7.1495	0.116557	0.493451	1
Higd1a	1838	74.9215	61.5378	-0.344895	3.7941e-05	0.00707578	56.2198	54.9504	-0.0366035	0.674965	1
Col4a3	9967	0.296655	0.70936	1.18513	4.26473e-05	0.0078631	0.850605	0.833256	-0.0285479	0.919688	1
Rpl24	679	71.5442	99.1956	0.407103	4.48766e-05	0.00813647	263.36	272.691	0.0431204	0.697397	1
Reck	4610	10.1816	13.9712	0.395459	4.55959e-05	0.00813647	12.5072	13.5789	0.106523	0.405016	1
Igfbpl1	2754	25.5991	36.3888	0.441775	4.56345e-05	0.00813647	55.1174	57.3273	0.0511423	0.636349	1
Rpph1	325	22020	16872.9	-0.451339	5.15932e-05	0.00900107	200.381	195.199	-0.0412942	0.851123	1
Rcan1	2506	59.2934	49.6937	-0.315341	5.27763e-05	0.00910952	66.9566	69.1207	0.0402983	0.513319	1
Matn2	6059	8.50182	11.9993	0.430815	5.41571e-05	0.00924947	8.41898	8.50844	0.00383536	0.972539	1
Hint2	591	69.3091	42.5355	-0.77454	5.47984e-05	0.00926151	41.6515	42.5721	0.0227445	0.878068	1
Atxn7l2	3346	7.31541	10.8978	0.52031	5.65721e-05	0.0094627	27.6651	27.0607	-0.0381752	0.716948	1
Rnaseh2c	646	59.9541	42.1348	-0.564027	5.73416e-05	0.00949354	37.9824	45.3299	0.2501	0.0705922	1
6330527O06Rik	1955	21.7262	30.6397	0.433266	5.87334e-05	0.00962575	18.0818	18.7505	0.049337	0.768049	1
Tns1	10482	3.97707	5.84775	0.501887	6.11099e-05	0.00991509	14.2169	12.9215	-0.144019	0.137761	1
Calr	1943	822.04	679.898	-0.338116	6.1813e-05	0.00992986	864.508	846.182	-0.0351399	0.637651	1
Hap1	3706	376.368	321.072	-0.288661	6.32526e-05	0.00996654	548.796	528.713	-0.0588615	0.479452	1
Dbi	851	940.687	762.681	-0.367649	6.38377e-05	0.00996654	721.954	742.55	0.0364402	0.642323	1
Gm606	4702	0.872115	1.75014	0.959756	6.38842e-05	0.00996654	1.35195	1.3186	-0.0345968	0.877181	1
Utp18	3999	54.9848	47.6608	-0.268444	7.37491e-05	0.011396	36.7787	37.0243	0.00400403	0.96611	1
Hist1h1c	1561	71.1281	98.7009	0.409873	7.79636e-05	0.0119336	9.08284	9.26718	0.0213043	0.914223	1
Dnajc15	648	250.174	205.282	-0.3498	8.37044e-05	0.0126038	122.411	115.882	-0.0820868	0.407468	1
Gpr158	8140	16.7929	13.8696	-0.333896	8.38959e-05	0.0126038	8.95642	9.29894	0.0481764	0.555488	1
Ndst4	7154	18.1086	24.7017	0.389255	8.67945e-05	0.0129196	13.1223	12.1738	-0.115144	0.22601	1
Dlx1	3887	4.9378	2.711	-0.927982	9.10331e-05	0.0134274	13.5238	12.9814	-0.0655873	0.563578	1
Hspa5	2616	433.768	356.8	-0.34638	9.2676e-05	0.0135466	379.239	380.765	0.00332018	0.975166	1
Hck	2092	16.5921	12.287	-0.488532	9.37193e-05	0.0135768	14.2151	13.8514	-0.0379895	0.852703	1
Ndufs8	977	198.852	172.638	-0.265421	9.70782e-05	0.0139389	164.815	169.871	0.0393373	0.569756	1
Fezf1	2308	2.66942	0.909008	-1.61612	9.80007e-05	0.0139479	5.03397	4.68836	-0.111649	0.496222	1
Notch2	10777	12.8775	17.5489	0.384282	0.000100487	0.0141774	17.5049	16.5681	-0.0879561	0.320775	1
Kcnmb2	2919	14.9922	11.1465	-0.491527	0.000106225	0.0148578	10.7895	10.9198	0.0175577	0.914961	1
Ndrg1	5957	20.4426	16.8707	-0.334725	0.000112128	0.0155494	27.8021	29.7018	0.091864	0.324742	1
Slc6a7	3343	71.8641	60.9858	-0.294316	0.000114854	0.0157924	106.507	101.186	-0.0770473	0.447324	1
Pde4c	3141	0.23701	0.709587	1.51568	0.000119815	0.0163362	0.709444	0.655305	-0.125606	0.738749	1
Pcp2	1727	3.8226	6.46939	0.698926	0.000121951	0.0164888	7.67263	7.58544	-0.0199838	0.900061	1
Ndufb2	455	744.488	631.71	-0.299875	0.000125212	0.0167898	304.931	337.038	0.140344	0.054596	1
Ccdc50	8288	100.401	87.544	-0.260302	0.000131514	0.0174701	70.6045	71.53	0.014287	0.851662	1
Slc7a3	2653	43.5055	34.3256	-0.401283	0.000132439	0.0174701	34.1503	32.2448	-0.0861057	0.454383	1
Slc16a6	4508	4.33132	6.67716	0.563546	0.000139592	0.0182651	6.99848	7.08101	0.0124349	0.913474	1
Galnt11	2581	85.1141	74.7322	-0.247348	0.000146753	0.0190485	63.4608	63.9567	0.00467937	0.948172	1
Ccdc141	7056	15.0384	20.3378	0.374168	0.000149412	0.0192397	10.8315	11.555	0.0824701	0.557487	1
Zc3h6	5668	13.4462	17.8782	0.348422	0.000151114	0.0192812	10.1321	10.1202	-0.0082182	0.941222	1
Sec23ip	4577	50.3176	43.5749	-0.269886	0.00015211	0.0192812	53.0857	50.3413	-0.083053	0.165338	1
Epas1	5352	7.2016	10.0069	0.415059	0.000154058	0.0193767	34.9737	33.639	-0.0632948	0.643923	1
Ak4	5162	7.0198	5.41711	-0.43253	0.00015736	0.0196397	8.30002	8.37259	0.00992378	0.959493	1
Fam107a	3205	1.66351	3.89649	1.15017	0.000160554	0.0197935	5.86634	5.93665	0.00365323	0.995156	1
Tmem212	717	7.83504	4.26755	-0.948068	0.000161032	0.0197935	4.41415	5.37085	0.29713	0.437744	1
Gpr62	1981	10.3798	7.23323	-0.571587	0.000165557	0.0200625	4.98305	5.71546	0.18746	0.212314	1
Lepr	7693	4.80684	6.73242	0.42298	0.000165693	0.0200625	5.66619	5.71202	-0.000388058	0.99822	1
Snap29	3432	47.5998	39.4905	-0.332291	0.000170635	0.0202884	42.8683	43.9221	0.0304752	0.707004	1
Mab21l2	2703	32.2289	42.1949	0.328948	0.000172748	0.0202884	29.5895	30.5105	0.0397447	0.76554	1
Bpnt1	2187	78.58	67.3777	-0.283232	0.000174036	0.0202884	67.7888	66.9256	-0.0204494	0.776445	1
Akirin1	2370	86.7888	75.7813	-0.257472	0.00017405	0.0202884	68.4465	71.3799	0.0544541	0.494788	1
Vwa1	3140	18.5369	14.8572	-0.378401	0.000175062	0.0202884	22.4537	23.1955	0.0416582	0.723086	1
Ndufa13	1315	260.639	225.201	-0.272286	0.000178064	0.02049	221.897	239.164	0.104587	0.191237	1
Timp3	4681	45.7201	59.084	0.308326	0.000189976	0.0217068	51.6773	51.2015	-0.0214503	0.848487	1
2610002M06Rik	5841	47.3292	41.1657	-0.262596	0.000196751	0.0223236	40.021	39.2812	-0.0318154	0.651083	1
Actn2	3665	4.38843	6.55084	0.523048	0.000203408	0.0227808	6.01696	6.26322	0.0507673	0.699148	1
Mtus2	9716	12.6913	16.0985	0.28434	0.000203653	0.0227808	23.3079	22.9503	-0.0269383	0.637012	1
Myo5b	8276	7.26354	10.0635	0.413052	0.000204993	0.0227808	7.07928	6.53483	-0.1203	0.231865	1
Emr1	3245	11.7669	8.48622	-0.538184	0.000214428	0.0234039	8.15255	7.92534	-0.0445162	0.780352	1
Ebf1	5718	27.3469	34.6568	0.281682	0.000214758	0.0234039	32.22	33.457	0.0479148	0.519748	1
Srp19	876	110.788	92.0213	-0.330819	0.000214926	0.0234039	113.56	109.698	-0.0535564	0.599241	1
Gstm6	1194	5.10366	9.1657	0.778733	0.000224488	0.0242821	23.859	27.2376	0.18757	0.165567	1
Tmtc1	8452	19.2055	23.9094	0.256919	0.000229511	0.024661	13.753	13.9949	0.0193596	0.822547	1
Nrn1	1596	153.333	133.959	-0.25643	0.000235395	0.024967	118.098	121.553	0.0386306	0.717325	1
Rpl38	472	634.204	499.51	-0.41103	0.0002365	0.024967	406.065	463.885	0.186618	0.113599	1
Itfg3	2879	15.7258	21.5527	0.397407	0.000236975	0.024967	35.6105	34.7623	-0.0426216	0.650916	1
Gpr17	5193	13.9742	11.4165	-0.352437	0.000240474	0.0251721	18.0616	17.8595	-0.0201066	0.907686	1
Aph1c	5185	1.82201	2.86806	0.586557	0.000252256	0.0262363	2.41483	2.26046	-0.0922239	0.590518	1
Lmbr1l	2335	20.6695	28.2148	0.38958	0.000262185	0.0270952	41.8948	40.3224	-0.0608505	0.488666	1
Aif1l	2953	22.4164	18.6004	-0.331057	0.000278969	0.0284671	20.682	21.182	0.0273659	0.794841	1
Mfrp	1906	1.1878	2.45801	1.0135	0.000282785	0.0286762	3.89667	3.3781	-0.21427	0.40809	1
Ptprq	7164	0.69791	1.27824	0.804592	0.000286591	0.0288314	0.664204	0.662671	-0.0199561	0.956188	1
Fkbp5	4021	21.0041	28.8564	0.397948	0.000287869	0.0288314	41.8789	41.786	-0.011728	0.909735	1
Slc29a4	2789	26.7002	34.8843	0.328839	0.000299734	0.0296891	95.677	95.2516	-0.0131149	0.836425	1
Pcdhga3	2573	8.32975	11.6595	0.425856	0.000300093	0.0296891	14.1177	13.3093	-0.092164	0.345338	1
Kdm6b	7288	5.75559	7.75342	0.371835	0.000307857	0.0301372	49.5542	49.9363	0.00582738	0.939463	1
Creld2	1364	56.3833	46.5032	-0.333303	0.000308337	0.0301372	66.2249	63.9091	-0.0535864	0.717108	1
C920006O11Rik	1447	0.585955	1.61613	1.35933	0.000314873	0.0305734	5.67878	5.85983	0.0294284	0.912955	1
Sigmar1	1591	30.5167	23.3918	-0.440102	0.000321429	0.0305734	43.1061	42.4369	-0.024476	0.799162	1
Shfm1	491	669.262	570.554	-0.294274	0.000322331	0.0305734	312.574	347.317	0.147859	0.153009	1
Rfx1	6393	5.56957	7.80685	0.432858	0.000324858	0.0305734	28.679	28.0833	-0.0367348	0.7047	1
Moxd1	3083	3.74211	7.01655	0.844364	0.000325118	0.0305734	9.05476	6.78358	-0.426133	0.0256318	1
Sim1	7355	3.70999	2.6815	-0.52465	0.000325906	0.0305734	3.0252	3.02783	-0.00755199	0.978112	1
1810011O10Rik	1331	4.85456	9.02707	0.822524	0.000325991	0.0305734	7.68654	7.53352	-0.0355864	0.852128	1
Leprel2	3065	18.65	24.846	0.351933	0.000335422	0.0312772	44.674	42.8939	-0.0632719	0.604849	1
Pcdha2	5216	55.9616	68.649	0.236258	0.000340394	0.0315265	84.3451	85.1247	0.00763523	0.900474	1
Ccdc72	637	231.737	191.644	-0.33839	0.000341983	0.0315265	406.444	400.099	-0.0263686	0.80241	1
Leng8	5503	55.6726	69.4793	0.262605	0.000346665	0.0317776	172.032	168.705	-0.0338113	0.809415	1
Fbln7	2909	2.48124	1.36479	-0.927855	0.00035039	0.0318969	4.07719	4.01616	-0.022622	0.884664	1
Hexb	1905	143.373	124.547	-0.266089	0.000351898	0.0318969	87.9683	89.4689	0.0177683	0.81504	1
Resp18	710	452.06	395.31	-0.254983	0.000355496	0.0320441	354.503	363.548	0.0340064	0.695203	1
Fbln2	4413	9.64621	14.3742	0.513985	0.000365325	0.0327481	20.4101	19.9254	-0.0440929	0.633247	1
Dlx6as1	4371	7.3592	3.35613	-1.20485	0.000368251	0.032829	3.08128	2.52155	-0.289293	0.267653	1
Prmt2	2142	252.911	227.25	-0.21536	0.000371994	0.0329815	312.882	318.787	0.0224783	0.773128	1
Myof	8361	2.64636	4.25637	0.618739	0.000376043	0.0331592	4.50265	4.05101	-0.164313	0.251041	1
1700026D08Rik	1372	5.0112	2.60243	-0.99288	0.000381062	0.0334201	3.5319	3.34146	-0.072608	0.789242	1
Plagl1	5791	11.519	14.8184	0.304347	0.000383349	0.0334399	31.4814	30.4055	-0.0564209	0.41489	1
Lox	3641	5.23266	8.81399	0.687511	0.000390285	0.0337615	7.57311	7.93445	0.0513078	0.721025	1
Hbb-b2	261	143.675	239.166	0.671547	0.000391196	0.0337615	299.551	335.442	0.155029	0.632582	1
Ina	2259	197.058	239.849	0.225319	0.000396159	0.0340089	393.534	392.721	-0.00786135	0.917894	1
Rpl37a	646	1005.24	855.322	-0.296709	0.000401572	0.034278	562.905	597.871	0.0830304	0.374411	1
Galntl1	4259	48.0898	41.5819	-0.2678	0.000404582	0.034278	67.9865	66.2435	-0.0423192	0.477131	1
Slco1a4	3823	2.51247	4.8001	0.880182	0.000405632	0.034278	4.39645	3.89895	-0.182658	0.436268	1
1700003M02Rik	2300	8.62558	5.51451	-0.704215	0.000408129	0.0343103	5.70199	5.29451	-0.104131	0.505298	1
Frem1	12522	4.40229	6.10478	0.410778	0.000419976	0.0351242	3.35437	3.4142	0.0134819	0.917757	1
Plbd1	2463	1.18624	2.24623	0.864196	0.000423011	0.0351967	1.05848	0.742712	-0.480875	0.273827	1
Epn3	3884	1.55151	2.69191	0.734777	0.000433998	0.0358096	2.9128	2.2556	-0.374677	0.10422	1
Pla2g3	2727	16.7565	22.7604	0.377282	0.000435889	0.0358096	18.877	18.4916	-0.0340328	0.821621	1
Ndufa3	274	620.9	532.255	-0.281947	0.000436998	0.0358096	539.225	586.596	0.116564	0.162862	1
Clec2d	1214	10.7032	17.5293	0.643261	0.000441946	0.0360331	3.51983	4.26608	0.268644	0.272583	1
Ostc	1062	199.559	168.632	-0.306564	0.000450652	0.0365591	127.884	127.451	-0.00787916	0.940943	1
Rps26	453	1400.09	1182.66	-0.308483	0.000455038	0.0366957	1328.3	1338.58	0.00543027	0.956436	1
Aebp1	4095	9.57609	14.8639	0.568866	0.000456858	0.0366957	38.5198	37.4943	-0.0500712	0.637601	1
Arhgap24	8395	10.9432	9.31203	-0.290724	0.000460601	0.0368141	7.0329	7.20978	0.0308017	0.767448	1
Grrp1	1226	6.57284	4.11717	-0.712723	0.000470895	0.0374523	6.19506	6.92979	0.162068	0.302598	1
Fbxo32	6936	1.33925	2.12727	0.59643	0.000476998	0.0377508	1.60486	1.44364	-0.169869	0.3351	1
Ssfa2	5345	10.8116	14.4597	0.360691	0.000479302	0.0377508	19.0221	17.6467	-0.11697	0.270426	1
Top1	7321	75.2802	66.6718	-0.23643	0.000485196	0.0380305	94.8608	97.798	0.0390704	0.683419	1
Stau2	4970	136.216	121.066	-0.23151	0.000501285	0.0391027	110.145	108.954	-0.0199447	0.770175	1
Cacna1h	8232	20.4382	26.1319	0.29862	0.000511618	0.0397178	57.0685	55.6814	-0.0415808	0.71065	1
Pdia6	2866	197.563	174.282	-0.243371	0.00053216	0.0411157	231.815	234.601	0.0129066	0.892746	1
Naa25	5440	51.7654	46.2398	-0.2236	0.000565695	0.0432095	36.0584	36.6444	0.019535	0.783832	1
Alas2	1979	28.8591	38.2406	0.341615	0.000566432	0.0432095	22.928	25.3487	0.134806	0.574262	1
Cartpt	874	20.577	29.1096	0.439332	0.000567249	0.0432095	14.2659	15.7903	0.149545	0.259369	1
Fam40b	6431	15.8374	20.4708	0.314586	0.000578304	0.0438457	12.6022	12.2486	-0.0456866	0.662883	1
Scara5	5596	0.473294	1.03654	1.0574	0.000594349	0.0448526	1.15327	1.24708	0.101471	0.687824	1
Tmtc3	6630	20.8142	17.8973	-0.279072	0.000614429	0.0460082	14.4523	13.5332	-0.101255	0.150771	1
Tomm7	1109	199.093	173.349	-0.263349	0.000615333	0.0460082	109.378	116.39	0.0855572	0.394434	1
Mthfd1	3324	53.556	47.17	-0.244307	0.000624976	0.0465148	57.3698	59.1045	0.0368583	0.574475	1
6230400D17Rik	1088	19.5365	13.9172	-0.546615	0.000636782	0.0470859	10.712	11.9122	0.151471	0.281083	1
Dmrtc1a	1382	0.985332	2.23475	1.10804	0.000638452	0.0470859	1.87536	2.0319	0.0905378	0.83362	1
Supt6h	6847	59.1776	72.2389	0.228541	0.000645138	0.0473636	88.979	86.3978	-0.0484021	0.469528	1
Hoxb3	3721	6.36894	9.06677	0.444621	0.000649301	0.0474546	3.17068	3.36092	0.0824495	0.791602	1
Etv1	4223	17.3821	14.1346	-0.363578	0.000653712	0.0475627	16.5645	16.589	-0.00494108	0.957077	1
Rplp1	468	3640.31	3093.22	-0.300295	0.000664809	0.0481541	2170.53	2234.84	0.0365807	0.637163	1
Per2	6005	6.08852	8.29281	0.388775	0.000672596	0.0484632	10.494	9.91222	-0.0899445	0.389951	1
Fli1	3087	8.18906	6.10832	-0.484666	0.00067505	0.0484632	10.0071	9.89729	-0.0275083	0.835358	1
Fabp3	640	381.729	332.539	-0.260876	0.000681811	0.048733	290.986	289.807	-0.00965017	0.907388	1
Odc1	2547	116.903	146.302	0.261816	0.000685205	0.0487504	168.735	166.059	-0.0275533	0.697236	1
Miat	8863	77.9225	101.527	0.327242	0.000688064	0.0487504	186.125	181.948	-0.0385935	0.772949	1
Mfsd2a	2150	45.2585	57.1276	0.274922	0.000698318	0.0492618	62.452	62.1194	-0.0147515	0.869642	1
