# Supplementary material for: A humanized NOVA1 splicing factor alters mouse vocal communications
Source: Nat Commun. 2025 Feb 18;16:1542. doi: 10.1038/s41467-025-56579-2 (PMC11836289; doi:10.1038/s41467-025-56579-2)
Supplement: Supplementary file 23 — Source Data [file 41467_2025_56579_MOESM23_ESM.xlsx]

## Sheet: Fig1
chr	position	MAF_AFR	MAF_AMR	MAF_EAS	MAF_FIN	MAF_NFE	MAF_OTH	MAF_SAS	ID	Chr	posi_start	posi_end	ref_allele	alt_allele	varType	ratio_in_AFR	ratio_in_AMR	ratio_in_EAS	ratio_in_FIN	ratio_in_NFE	ratio_in_OTH	ratio_in_SAS	Consequence	Impact
14	26917119	0.000101771	0	0	0	0	0	7.19321e-05	rs148675154	14	26917119	26917119	T	C	SNP	1/9826	0/11418	0/8580	0/6600	0/65010	0/860	1/13902	3_prime_UTR_variant	MODIFIER
14	26917120	0	0	0	0	4.62264e-05	0	0	14:26917120_G/T	14	26917120	26917120	G	T	SNP	0/9816	0/11404	0/8568	0/6592	3/64898	0/856	0/13850	3_prime_UTR_variant	MODIFIER
14	26917129	0	0	0	0	0	0	7.06514e-05	14:26917129_G/A	14	26917129	26917129	G	A	SNP	0/9906	0/11454	0/8586	0/6604	0/65204	0/864	1/14154	3_prime_UTR_variant	MODIFIER
14	26917130	0	0	0	0	1.53261e-05	0	0	14:26917130_AG/A	14	26917130	26917131	AG	A	DEL	0/9932	0/11452	0/8592	0/6606	1/65248	0/866	0/14154	3_prime_UTR_variant	MODIFIER
14	26917132	0	0	0	0	0	0	7.03136e-05	14:26917132_G/A	14	26917132	26917132	G	A	SNP	0/9962	0/11464	0/8586	0/6604	0/65274	0/868	1/14222	3_prime_UTR_variant	MODIFIER
14	26917135	0	0	0	0	1.52975e-05	0	0	14:26917135_T/C	14	26917135	26917135	T	C	SNP	0/10018	0/11474	0/8598	0/6602	1/65370	0/866	0/14264	3_prime_UTR_variant	MODIFIER
14	26917143	0	0	0	0	3.0485e-05	0	0	14:26917143_A/T	14	26917143	26917143	A	T	SNP	0/10128	0/11502	0/8612	0/6610	2/65606	0/874	0/14718	3_prime_UTR_variant	MODIFIER
14	26917145	0	0	0	0	0	0	6.74309e-05	14:26917145_C/A	14	26917145	26917145	C	A	SNP	0/10150	0/11510	0/8614	0/6612	0/65658	0/874	1/14830	3_prime_UTR_variant	MODIFIER
14	26917160	0	0	0	0	3.02389e-05	0	6.32591e-05	14:26917160_G/A	14	26917160	26917160	G	A	SNP	0/10308	0/11534	0/8632	0/6612	2/66140	0/894	1/15808	3_prime_UTR_variant	MODIFIER
14	26917196	0	8.64603e-05	0	0	0	0	0	14:26917196_A/C	14	26917196	26917196	A	C	SNP	0/10380	1/11566	0/8638	0/6614	0/66642	0/904	0/16502	missense_variant	MODERATE
14	26917204	9.62464e-05	0	0	0	0	0	0	14:26917204_C/A	14	26917204	26917204	C	A	SNP	1/10390	0/11564	0/8640	0/6614	0/66670	0/906	0/16504	missense_variant	MODERATE
14	26917207	0	8.64454e-05	0	0	1.49961e-05	0	0	14:26917207_A/G	14	26917207	26917207	A	G	SNP	0/10392	1/11568	0/8640	0/6614	1/66684	0/908	0/16506	synonymous_variant	LOW
14	26917209	0	0	0	0	1.49943e-05	0	0	14:26917209_AT/A	14	26917209	26917210	AT	A	DEL	0/10394	0/11568	0/8640	0/6614	1/66692	0/908	0/16506	frameshift_variant	HIGH
14	26917228	0	0	0	0	1.4988e-05	0	0	14:26917228_T/G	14	26917228	26917228	T	G	SNP	0/10398	0/11568	0/8642	0/6614	1/66720	0/908	0/16508	missense_variant	MODERATE
14	26917238	9.61908e-05	0	0	0	0	0	0	14:26917238_G/A	14	26917238	26917238	G	A	SNP	1/10396	0/11568	0/8642	0/6612	0/66714	0/908	0/16508	missense_variant	MODERATE
14	26917253	0	0	0	0	1.49889e-05	0	0	14:26917253_G/T	14	26917253	26917253	G	T	SNP	0/10402	0/11564	0/8638	0/6612	1/66716	0/908	0/16506	missense_variant	MODERATE
14	26917275	0	0	0.000115848	0	0	0	0	14:26917275_C/T	14	26917275	26917275	C	T	SNP	0/10394	0/11554	1/8632	0/6612	0/66692	0/908	0/16504	missense_variant	MODERATE
14	26917280	0	0	0	0.000151286	2.99886e-05	0	0	14:26917280_C/T	14	26917280	26917280	C	T	SNP	0/10398	0/11548	0/8630	1/6610	2/66692	0/908	0/16504	missense_variant	MODERATE
14	26917282	9.61723e-05	0	0	0	0.000119958	0	0	14:26917282_A/G	14	26917282	26917282	A	G	SNP	1/10398	0/11558	0/8628	0/6612	8/66690	0/908	0/16504	synonymous_variant	LOW
14	26917294	0	8.65501e-05	0	0	0	0	0	14:26917294_A/C	14	26917294	26917294	A	C	SNP	0/10396	1/11554	0/8622	0/6610	0/66668	0/908	0/16500	synonymous_variant	LOW
14	26917299	0	8.65651e-05	0	0	1.50029e-05	0	0	14:26917299_C/T	14	26917299	26917299	C	T	SNP	0/10396	1/11552	0/8620	0/6610	1/66654	0/908	0/16500	missense_variant	MODERATE
14	26917300	0	0	0	0	0	0	6.05914e-05	14:26917300_G/A	14	26917300	26917300	G	A	SNP	0/10394	0/11548	0/8614	0/6612	0/66636	0/908	1/16504	synonymous_variant	LOW
14	26917318	0	0	0	0.000151286	0	0	0	14:26917318_G/T	14	26917318	26917318	G	T	SNP	0/10388	0/11546	0/8612	1/6610	0/66622	0/906	0/16502	synonymous_variant	LOW
14	26917321	0	0	0	0	0	0	6.05914e-05	14:26917321_C/T	14	26917321	26917321	C	T	SNP	0/10390	0/11542	0/8612	0/6610	0/66614	0/908	1/16504	synonymous_variant	LOW
14	26917328	0	0.000259785	0	0	0	0	0	14:26917328_C/T	14	26917328	26917328	C	T	SNP	0/10384	3/11548	0/8610	0/6606	0/66598	0/908	0/16504	missense_variant	MODERATE
14	26917359	0	0	0	0.000151286	0	0	0	14:26917359_A/G	14	26917359	26917359	A	G	SNP	0/10394	0/11542	0/8624	1/6610	0/66638	0/908	0/16506	synonymous_variant	LOW
14	26917360	0	0	0	0	3.00084e-05	0	0	14:26917360_T/C	14	26917360	26917360	T	C	SNP	0/10396	0/11542	0/8626	0/6610	2/66648	0/908	0/16506	synonymous_variant	LOW
14	26917383	9.61723e-05	0	0	0	0	0	0	14:26917383_T/C	14	26917383	26917383	T	C	SNP	1/10398	0/11546	0/8638	0/6612	0/66688	0/908	0/16510	missense_variant	MODERATE
14	26917384	0.000480769	0	0	0	0	0	0	14:26917384_T/C	14	26917384	26917384	T	C	SNP	5/10400	0/11542	0/8636	0/6612	0/66694	0/908	0/16510	synonymous_variant	LOW
14	26917392	0	0	0	0	0	0	6.05694e-05	14:26917392_C/T	14	26917392	26917392	C	T	SNP	0/10400	0/11550	0/8642	0/6612	0/66704	0/908	1/16510	missense_variant	MODERATE
14	26917421	0	0	0	0	1.49867e-05	0	0	14:26917421_A/G	14	26917421	26917421	A	G	SNP	0/10398	0/11566	0/8648	0/6612	1/66726	0/908	0/16512	missense_variant	MODERATE
14	26917425	0	0	0	0	1.49862e-05	0	0	14:26917425_C/T	14	26917425	26917425	C	T	SNP	0/10400	0/11568	0/8648	0/6612	1/66728	0/908	0/16512	missense_variant	MODERATE
14	26917432	0	0	0	0	1.49849e-05	0	0	rs145857010	14	26917432	26917432	T	C	SNP	0/10394	0/11570	0/8646	0/6612	1/66734	0/908	0/16512	synonymous_variant	LOW
14	26917439	0	0	0	0	1.4984e-05	0	0	14:26917439_G/A	14	26917439	26917439	G	A	SNP	0/10394	0/11570	0/8646	0/6612	1/66738	0/908	0/16512	missense_variant	MODERATE
14	26917441	0	0	0	0	0.000254743	0	0	14:26917441_G/A	14	26917441	26917441	G	A	SNP	0/10394	0/11570	0/8648	0/6612	17/66734	0/908	0/16512	synonymous_variant	LOW
14	26917444	0	0	0	0	1.49849e-05	0	0	14:26917444_C/T	14	26917444	26917444	C	T	SNP	0/10386	0/11570	0/8648	0/6612	1/66734	0/908	0/16512	synonymous_variant	LOW
14	26917452	0	0	0	0	1.49853e-05	0	0	14:26917452_T/G	14	26917452	26917452	T	G	SNP	0/10378	0/11568	0/8650	0/6612	1/66732	0/908	0/16512	missense_variant	MODERATE
14	26917463	0	0	0	0	0	0	6.05694e-05	14:26917463_G/C	14	26917463	26917463	G	C	SNP	0/10342	0/11562	0/8650	0/6612	0/66726	0/908	1/16510	missense_variant	MODERATE
14	26917473	0	0	0	0	1.49876e-05	0	0	14:26917473_C/G	14	26917473	26917473	C	G	SNP	0/10334	0/11552	0/8648	0/6612	1/66722	0/908	0/16510	missense_variant	MODERATE
14	26917476	0	0	0	0	2.99805e-05	0	0	14:26917476_G/A	14	26917476	26917476	G	A	SNP	0/10334	0/11554	0/8644	0/6610	2/66710	0/908	0/16510	synonymous_variant	LOW
14	26917495	9.77326e-05	8.66852e-05	0	0	1.5006e-05	0	0	14:26917495_A/G	14	26917495	26917495	A	G	SNP	1/10232	1/11536	0/8638	0/6606	1/66640	0/908	0/16490	synonymous_variant	LOW
14	26917498	0	0	0	0	1.50119e-05	0	0	14:26917498_T/C	14	26917498	26917498	T	C	SNP	0/10216	0/11522	0/8638	0/6606	1/66614	0/908	0/16484	synonymous_variant	LOW
14	26917501	0	8.67905e-05	0	0	0	0	0	14:26917501_A/G	14	26917501	26917501	A	G	SNP	0/10202	1/11522	0/8628	0/6596	0/66568	0/906	0/16472	synonymous_variant	LOW
14	26917504	0	0	0	0	0	0	6.07681e-05	14:26917504_G/A	14	26917504	26917504	G	A	SNP	0/10176	0/11508	0/8624	0/6600	0/66532	0/906	1/16456	synonymous_variant	LOW
14	26917511	0	0	0	0	1.50689e-05	0	0	14:26917511_G/T	14	26917511	26917511	G	T	SNP	0/10082	0/11464	0/8614	0/6584	1/66362	0/904	0/16424	missense_variant	MODERATE
14	26917525	0.000100806	0	0	0	9.07029e-05	0	0	rs138328757	14	26917525	26917525	C	T	SNP	1/9920	0/11416	0/8598	0/6562	6/66150	0/904	0/16392	synonymous_variant	LOW
14	26917545	0.000973394	0.00133968	0.00190246	0.00635877	0.000632351	0.00165017	0.000291206	14:26917545_T/C	14	26917545	26917545	T	C	SNP	6/6164	9/6718	11/5782	19/2988	30/47442	1/606	4/13736	frameshift_variant	HIGH
14	26917546	0	0	0	0	3.03905e-05	0	0	14:26917546_C/A	14	26917546	26917546	C	A	SNP	0/9678	0/11396	0/8564	0/6516	2/65810	0/888	0/16422	synonymous_variant	LOW
14	26917549	0	8.73515e-05	0	0	4.54256e-05	0	0.00012164	rs149607158	14	26917549	26917549	C	T	SNP	0/9792	1/11448	0/8596	0/6524	3/66042	0/896	2/16442	synonymous_variant	LOW
14	26917550	0.000204415	0	0	0	6.05969e-05	0	0.000121625	14:26917550_G/A	14	26917550	26917550	G	A	SNP	2/9784	0/11446	0/8602	0/6524	4/66010	0/894	2/16444	missense_variant	MODERATE
14	26917552	0.000409082	0.000174795	0.000349081	0	9.09008e-05	0	0	rs144344947	14	26917552	26917552	C	T	SNP	4/9778	2/11442	3/8594	0/6522	6/66006	0/894	0/16436	synonymous_variant	LOW
14	26917553	0	0	0	0	1.51552e-05	0	6.08569e-05	14:26917553_G/A	14	26917553	26917553	G	A	SNP	0/9762	0/11438	0/8594	0/6516	1/65984	0/892	1/16432	missense_variant	MODERATE
14	26917556	0	0.000174978	0	0	0	0	0	14:26917556_C/A	14	26917556	26917556	C	A	SNP	0/9764	2/11430	0/8596	0/6526	0/66002	0/892	0/16430	missense_variant	MODERATE
14	26917559	0	0	0	0	0	0	0.00048727	14:26917559_C/G	14	26917559	26917559	C	G	SNP	0/9744	0/11422	0/8594	0/6522	0/65990	0/888	8/16418	missense_variant	MODERATE
14	26917570	0.000102902	0	0	0	0	0	0	14:26917570_G/A	14	26917570	26917570	G	A	SNP	1/9718	0/11392	0/8582	0/6534	0/65884	0/890	0/16386	synonymous_variant	LOW
14	26917571	0.000102796	0	0	0	0	0	0	14:26917571_C/T	14	26917571	26917571	C	T	SNP	1/9728	0/11390	0/8576	0/6538	0/65894	0/892	0/16386	missense_variant	MODERATE
14	26917608	0	0	0	0	1.56843e-05	0	0	14:26917608_A/T	14	26917608	26917608	A	T	SNP	0/9330	0/11134	0/8324	0/6336	1/63758	0/882	0/16250	missense_variant	MODERATE
14	26917612	0.000454133	0.000762922	0.00114155	0.000492773	0.000777579	0.00119332	0.000442478	14:26917612_GGCT/G	14	26917612	26917615	GGCT	G	DEL	4/8808	8/10486	9/7884	3/6088	47/60444	1/838	7/15820	inframe_deletion	MODERATE
14	26917615	0	0	0	0	0	0	6.32911e-05	14:26917615_T/G	14	26917615	26917615	T	G	SNP	0/8644	0/10480	0/7818	0/5996	0/59750	0/820	1/15800	synonymous_variant	LOW
14	26917620	0.000442184	0	0	0	0	0	0	14:26917620_C/T	14	26917620	26917620	C	T	SNP	4/9046	0/10948	0/8066	0/6152	0/62282	0/866	0/16144	missense_variant	MODERATE
14	26917630	0	0	0	0	0	0	6.18888e-05	14:26917630_G/C	14	26917630	26917630	G	C	SNP	0/9104	0/10962	0/8032	0/6144	0/62216	0/866	1/16158	missense_variant	MODERATE
14	26917633	0	0	0	0	1.6257e-05	0	0	14:26917633_G/C	14	26917633	26917633	G	C	SNP	0/8952	0/10940	0/7982	0/6018	1/61512	0/856	0/16130	synonymous_variant	LOW
14	26917645	0	0	0.000124502	0	0	0	0	14:26917645_T/C	14	26917645	26917645	T	C	SNP	0/9250	0/10974	1/8032	0/6058	0/62232	0/862	0/16160	synonymous_variant	LOW
14	26917659	0	0	0.000370188	0	0	0	0	14:26917659_C/T	14	26917659	26917659	C	T	SNP	0/9582	0/11074	3/8104	0/6188	0/63160	0/878	0/16188	missense_variant	MODERATE
14	26917665	0	0	0	0	1.56902e-05	0	0	14:26917665_T/C	14	26917665	26917665	T	C	SNP	0/9714	0/11122	0/8154	0/6246	1/63734	0/886	0/16206	missense_variant	MODERATE
14	26917669	0	0	0	0	1.55758e-05	0	0	14:26917669_T/C	14	26917669	26917669	T	C	SNP	0/9808	0/11174	0/8218	0/6268	1/64202	0/890	0/16230	synonymous_variant	LOW
14	26917671	0	0	0	0	0	0	6.15991e-05	14:26917671_C/A	14	26917671	26917671	C	A	SNP	0/9848	0/11182	0/8240	0/6276	0/64344	0/892	1/16234	missense_variant	MODERATE
14	26917675	0	0	0.000120627	0	0	0	0	14:26917675_T/C	14	26917675	26917675	T	C	SNP	0/9940	0/11226	1/8290	0/6354	0/64784	0/894	0/16258	synonymous_variant	LOW
14	26917677	0	8.8968e-05	0	0	0	0	0	14:26917677_GA/G	14	26917677	26917678	GA	G	DEL	0/9992	1/11240	0/8328	0/6368	0/64916	0/894	0/16278	frameshift_variant	HIGH
14	26917683	0	0	0	0.000155618	0	0	0	14:26917683_G/T	14	26917683	26917683	G	T	SNP	0/10094	0/11300	0/8416	1/6426	0/65362	0/896	0/16324	missense_variant	MODERATE
14	26917686	0	0	0	0	9.15053e-05	0	0	14:26917686_C/T	14	26917686	26917686	C	T	SNP	0/10142	0/11322	0/8450	0/6452	6/65570	0/902	0/16342	missense_variant	MODERATE
14	26917688	0	0	0	0	1.52184e-05	0	0	14:26917688_A/G	14	26917688	26917688	A	G	SNP	0/10166	0/11332	0/8466	0/6478	1/65710	0/902	0/16352	missense_variant	MODERATE
14	26917690	0	0	0	0	0	0	6.11098e-05	14:26917690_A/G	14	26917690	26917690	A	G	SNP	0/10178	0/11342	0/8492	0/6500	0/65802	0/902	1/16364	synonymous_variant	LOW
14	26917717	0	8.71536e-05	0	0	1.5043e-05	0	0	14:26917717_G/A	14	26917717	26917717	G	A	SNP	0/10370	1/11474	0/8602	0/6586	1/66476	0/908	0/16468	synonymous_variant	LOW
14	26917725	0	0	0	0	1.50218e-05	0	0	14:26917725_A/G	14	26917725	26917725	A	G	SNP	0/10374	0/11494	0/8614	0/6592	1/66570	0/908	0/16478	synonymous_variant	LOW
14	26917726	0	0	0	0	1.50209e-05	0	0.000242748	14:26917726_T/C	14	26917726	26917726	T	C	SNP	0/10380	0/11496	0/8614	0/6594	1/66574	0/908	4/16478	synonymous_variant	LOW
14	26917727	0	0	0	0	1.50191e-05	0	0	14:26917727_G/A	14	26917727	26917727	G	A	SNP	0/10382	0/11498	0/8616	0/6594	1/66582	0/908	0/16480	missense_variant	MODERATE
14	26917728	0	0	0	0	1.50159e-05	0	0	14:26917728_T/C	14	26917728	26917728	T	C	SNP	0/10382	0/11498	0/8618	0/6596	1/66596	0/908	0/16484	missense_variant	MODERATE
14	26917732	0	0	0	0	1.50119e-05	0	0	14:26917732_A/C	14	26917732	26917732	A	C	SNP	0/10386	0/11506	0/8616	0/6600	1/66614	0/908	0/16488	synonymous_variant	LOW
14	26917735	0	0	0	0	1.50092e-05	0	0	14:26917735_T/C	14	26917735	26917735	T	C	SNP	0/10386	0/11506	0/8620	0/6602	1/66626	0/908	0/16492	synonymous_variant	LOW
14	26917744	0	8.68206e-05	0	0	0	0	0	14:26917744_G/T	14	26917744	26917744	G	T	SNP	0/10396	1/11518	0/8630	0/6602	0/66652	0/908	0/16494	synonymous_variant	LOW
14	26917747	0	8.68357e-05	0	0	0	0	0	14:26917747_G/A	14	26917747	26917747	G	A	SNP	0/10396	1/11516	0/8630	0/6602	0/66654	0/908	0/16494	synonymous_variant	LOW
14	26917750	0	0	0	0.000151469	0	0	0.000121242	14:26917750_C/T	14	26917750	26917750	C	T	SNP	0/10396	0/11518	0/8626	1/6602	0/66656	0/908	2/16496	synonymous_variant	LOW
14	26917753	0	0	0	0	0	0	6.06208e-05	14:26917753_C/A	14	26917753	26917753	C	A	SNP	0/10396	0/11520	0/8630	0/6602	0/66664	0/908	1/16496	synonymous_variant	LOW
14	26917756	0.000673206	0	0	0	0	0	0	rs150753405	14	26917756	26917756	G	A	SNP	7/10398	0/11522	0/8630	0/6604	0/66668	0/908	0/16498	synonymous_variant	LOW
14	26917761	0	0	0	0	2.99967e-05	0	0	14:26917761_T/C	14	26917761	26917761	T	C	SNP	0/10400	0/11524	0/8632	0/6608	2/66674	0/908	0/16498	missense_variant	MODERATE
14	26917765	0	0	0	0	1.49966e-05	0	0	14:26917765_T/C	14	26917765	26917765	T	C	SNP	0/10400	0/11528	0/8632	0/6608	1/66682	0/908	0/16502	synonymous_variant	LOW
14	26917789	0	0	0	0	2.99868e-05	0	0	14:26917789_A/G	14	26917789	26917789	A	G	SNP	0/10404	0/11544	0/8634	0/6608	2/66696	0/908	0/16506	synonymous_variant	LOW
14	26917800	0	0	0	0	1.49912e-05	0	0.000121153	14:26917800_C/T	14	26917800	26917800	C	T	SNP	0/10404	0/11548	0/8634	0/6606	1/66706	0/908	2/16508	missense_variant	MODERATE
14	26917801	0.000288351	8.66551e-05	0	0	0	0	0.0018173	rs148779283	14	26917801	26917801	G	A	SNP	3/10404	1/11540	0/8632	0/6606	0/66710	0/908	30/16508	synonymous_variant	LOW
14	26917802	0	0.00017322	0	0	0	0	0	14:26917802_C/G	14	26917802	26917802	C	G	SNP	0/10404	2/11546	0/8638	0/6606	0/66708	0/908	0/16508	missense_variant	MODERATE
14	26917804	0	8.65951e-05	0	0	0	0	0	14:26917804_A/G	14	26917804	26917804	A	G	SNP	0/10404	1/11548	0/8638	0/6610	0/66710	0/908	0/16508	synonymous_variant	LOW
14	26917820	0	0	0	0	1.49867e-05	0	0	14:26917820_C/G	14	26917820	26917820	C	G	SNP	0/10404	0/11558	0/8640	0/6612	1/66726	0/908	0/16508	missense_variant	MODERATE
14	26917823	0	0	0	0	4.49586e-05	0	0	14:26917823_A/G	14	26917823	26917823	A	G	SNP	0/10404	0/11556	0/8642	0/6612	3/66728	0/908	0/16510	missense_variant	MODERATE
14	26917824	0	0.00017307	0	0	0	0	0	14:26917824_A/G	14	26917824	26917824	A	G	SNP	0/10404	2/11556	0/8642	0/6612	0/66728	0/908	0/16510	synonymous_variant	LOW
14	26917825	0	0	0	0	1.49862e-05	0	0	14:26917825_T/C	14	26917825	26917825	T	C	SNP	0/10404	0/11556	0/8642	0/6612	1/66728	0/908	0/16510	synonymous_variant	LOW
14	26917829	0	0	0	0	1.49862e-05	0	0	14:26917829_C/T	14	26917829	26917829	C	T	SNP	0/10404	0/11564	0/8646	0/6614	1/66728	0/908	0/16512	missense_variant	MODERATE
14	26917836	0	0	0	0	1.49858e-05	0	0	14:26917836_C/G	14	26917836	26917836	C	G	SNP	0/10404	0/11568	0/8644	0/6614	1/66730	0/908	0/16512	missense_variant	MODERATE
14	26917839	0	0	0	0	1.49858e-05	0	0	rs143497058	14	26917839	26917839	C	T	SNP	0/10404	0/11568	0/8644	0/6614	1/66730	0/908	0/16512	missense_variant	MODERATE
14	26917841	0	0	0	0	1.49853e-05	0	0	14:26917841_G/C	14	26917841	26917841	G	C	SNP	0/10404	0/11570	0/8642	0/6614	1/66732	0/908	0/16510	missense_variant	MODERATE
14	26917843	0	0	0	0	0	0	6.0562e-05	14:26917843_A/G	14	26917843	26917843	A	G	SNP	0/10406	0/11572	0/8646	0/6614	0/66734	0/908	1/16512	synonymous_variant	LOW
14	26917844	0	0	0	0	0	0	0.00090843	14:26917844_G/C	14	26917844	26917844	G	C	SNP	0/10406	0/11572	0/8646	0/6614	0/66734	0/908	15/16512	missense_variant	MODERATE
14	26917846	9.60984e-05	0	0	0	0	0	0	14:26917846_A/G	14	26917846	26917846	A	G	SNP	1/10406	0/11572	0/8646	0/6614	0/66734	0/908	0/16512	synonymous_variant	LOW
14	26917848	0	0	0	0.000151194	0.000149853	0	0	14:26917848_T/A	14	26917848	26917848	T	A	SNP	0/10406	0/11572	0/8646	1/6614	10/66732	0/908	0/16512	missense_variant	MODERATE
14	26917851	0	0	0	0	1.49849e-05	0	0	14:26917851_G/C	14	26917851	26917851	G	C	SNP	0/10406	0/11570	0/8646	0/6614	1/66734	0/908	0/16512	missense_variant	MODERATE
14	26917862	0	0	0	0	0	0	6.0562e-05	14:26917862_G/A	14	26917862	26917862	G	A	SNP	0/10406	0/11574	0/8646	0/6614	0/66734	0/908	1/16512	missense_variant	MODERATE
14	26917864	0	0	0	0	2.99697e-05	0	0	14:26917864_A/G	14	26917864	26917864	A	G	SNP	0/10406	0/11574	0/8646	0/6614	2/66734	0/908	0/16512	synonymous_variant	LOW
14	26917865	0	0	0	0	1.49849e-05	0	0	14:26917865_G/C	14	26917865	26917865	G	C	SNP	0/10406	0/11572	0/8646	0/6614	1/66734	0/908	0/16512	missense_variant	MODERATE
14	26917866	0	0	0	0	1.49849e-05	0	0	14:26917866_T/A	14	26917866	26917866	T	A	SNP	0/10406	0/11572	0/8646	0/6614	1/66734	0/908	0/16512	missense_variant	MODERATE
14	26917873	0	0.000259202	0	0	2.99679e-05	0	0.000242277	rs147178109	14	26917873	26917873	A	G	SNP	0/10406	3/11574	0/8644	0/6614	2/66738	0/908	4/16510	synonymous_variant	LOW
14	26917876	0	0	0	0	0	0	0.000121124	14:26917876_A/C	14	26917876	26917876	A	C	SNP	0/10406	0/11574	0/8644	0/6614	0/66738	0/908	2/16512	synonymous_variant	LOW
14	26917885	9.60984e-05	0	0	0	8.99038e-05	0	0	14:26917885_G/A	14	26917885	26917885	G	A	SNP	1/10406	0/11576	0/8646	0/6614	6/66738	0/908	0/16512	synonymous_variant	LOW
14	26917919	0	0	0	0	1.4984e-05	0	0	14:26917919_T/C	14	26917919	26917919	T	C	SNP	0/10406	0/11574	0/8654	0/6614	1/66738	0/908	0/16512	missense_variant	MODERATE
14	26917936	0	0	0	0	1.4984e-05	0	0	14:26917936_G/C	14	26917936	26917936	G	C	SNP	0/10406	0/11574	0/8654	0/6614	1/66738	0/908	0/16512	synonymous_variant	LOW
14	26917945	0	0	0.000115554	0	0	0	0	14:26917945_G/A	14	26917945	26917945	G	A	SNP	0/10406	0/11576	1/8654	0/6614	0/66738	0/908	0/16512	synonymous_variant	LOW
14	26917948	0	8.63707e-05	0	0	0	0	0	14:26917948_A/G	14	26917948	26917948	A	G	SNP	0/10406	1/11578	0/8654	0/6614	0/66736	0/908	0/16512	synonymous_variant	LOW
14	26917980	0	0	0.000346741	0	0	0	0	14:26917980_T/C	14	26917980	26917980	T	C	SNP	0/10406	0/11578	3/8652	0/6614	0/66730	0/908	0/16512	missense_variant	MODERATE
14	26917982	0	0	0	0	1.49862e-05	0	0	rs144207941	14	26917982	26917982	A	G	SNP	0/10406	0/11578	0/8654	0/6614	1/66728	0/908	0/16512	missense_variant	MODERATE
14	26917983	0	0	0	0	2.99724e-05	0	0	14:26917983_G/C	14	26917983	26917983	G	C	SNP	0/10406	0/11578	0/8652	0/6614	2/66728	0/908	0/16512	missense_variant	MODERATE
14	26917990	0	0	0	0	1.49844e-05	0	0	14:26917990_A/G	14	26917990	26917990	A	G	SNP	0/10406	0/11578	0/8652	0/6614	1/66736	0/908	0/16512	synonymous_variant	LOW
14	26917997	0	0	0.00023116	0	0	0	0	14:26917997_C/T	14	26917997	26917997	C	T	SNP	0/10406	0/11576	2/8652	0/6614	0/66734	0/908	0/16512	missense_variant	MODERATE
14	26918012	0	0	0	0	1.49858e-05	0	0	rs151215128	14	26918012	26918012	T	A	SNP	0/10406	0/11578	0/8652	0/6614	1/66730	0/908	0/16512	missense_variant	MODERATE
14	26918013	0	8.63707e-05	0	0	0	0	0	14:26918013_C/T	14	26918013	26918013	C	T	SNP	0/10404	1/11578	0/8654	0/6614	0/66732	0/908	0/16512	missense_variant	MODERATE
14	26918015	0	0	0	0.000453583	0	0	0	14:26918015_C/G	14	26918015	26918015	C	G	SNP	0/10402	0/11578	0/8654	3/6614	0/66730	0/908	0/16512	missense_variant	MODERATE
14	26918018	0	8.63707e-05	0	0	0	0	0	14:26918018_C/T	14	26918018	26918018	C	T	SNP	0/10402	1/11578	0/8652	0/6614	0/66728	0/908	0/16512	missense_variant	MODERATE
14	26918020	0	0	0	0	1.49871e-05	0	0	14:26918020_C/T	14	26918020	26918020	C	T	SNP	0/10404	0/11578	0/8652	0/6614	1/66724	0/908	0/16512	synonymous_variant	LOW
14	26918027	0	0	0	0	0	0	6.0562e-05	14:26918027_A/G	14	26918027	26918027	A	G	SNP	0/10404	0/11576	0/8652	0/6614	0/66722	0/908	1/16512	missense_variant	MODERATE
14	26918082	0	0	0	0	7.50661e-05	0	0	14:26918082_C/A	14	26918082	26918082	C	A	SNP	0/10308	0/11552	0/8638	0/6612	5/66608	0/904	0/16500	missense_variant	MODERATE
14	26918090	0	0	0.000115848	0	0	0	0	14:26918090_T/C	14	26918090	26918090	T	C	SNP	0/10304	0/11548	1/8632	0/6612	0/66574	0/904	0/16494	missense_variant	MODERATE
14	26918100	0	0	0.000231696	0	0	0	0	14:26918100_C/T	14	26918100	26918100	C	T	SNP	0/10280	0/11544	2/8632	0/6612	0/66520	0/904	0/16492	missense_variant	MODERATE
14	26918104	0	0	0	0	1.50376e-05	0	0	14:26918104_C/T	14	26918104	26918104	C	T	SNP	0/10270	0/11542	0/8632	0/6612	1/66500	0/904	0/16488	synonymous_variant	LOW
14	26918110	0	0	0	0	1.50485e-05	0	0	14:26918110_A/G	14	26918110	26918110	A	G	SNP	0/10258	0/11542	0/8630	0/6612	1/66452	0/904	0/16482	synonymous_variant	LOW
14	26918143	0	0	0	0	1.51524e-05	0	0	14:26918143_T/C	14	26918143	26918143	T	C	SNP	0/10150	0/11524	0/8604	0/6612	1/65996	0/900	0/16374	synonymous_variant	LOW
14	26918150	0	0	0	0	0	0	0.00012335	14:26918150_T/C	14	26918150	26918150	T	C	SNP	0/10078	0/11514	0/8592	0/6612	0/65694	0/894	2/16214	missense_variant	MODERATE
14	26918155	0	0	0	0	1.52756e-05	0	0	14:26918155_A/G	14	26918155	26918155	A	G	SNP	0/10040	0/11498	0/8584	0/6610	1/65464	0/896	0/16094	synonymous_variant	LOW
14	26918173	0	0	0	0	3.13215e-05	0	0	14:26918173_T/C	14	26918173	26918173	T	C	SNP	0/9426	0/11436	0/8492	0/6602	2/63854	0/864	0/14720	splice_region_variant&intron_variant	LOW
14	26918177	0.000323346	0.000175101	0.000236239	0.00030303	0.000268486	0	0.000435667	14:26918177_TA/TAA	14	26918177	26918178	TA	TAA	INS	3/9278	2/11422	2/8466	2/6600	17/63318	0/852	6/13772	intron_variant	MODIFIER
14	26918178	0.000107875	0	0	0	1.58243e-05	0	0	rs192177242	14	26918178	26918178	A	T	SNP	1/9270	0/11410	0/8456	0/6596	1/63194	0/846	0/13638	intron_variant	MODIFIER
14	26918186	0.000332668	0	0	0.000303122	0.00100328	0	0	14:26918186_T/TA	14	26918186	26918186	T	TA	INS	3/9018	0/11402	0/8418	2/6598	63/62794	0/840	0/13278	intron_variant	MODIFIER
14	26918187	0	0	0	0	1.59586e-05	0	0	14:26918187_A/G	14	26918187	26918187	A	G	SNP	0/9002	0/11400	0/8420	0/6594	1/62662	0/840	0/13280	intron_variant	MODIFIER
14	26918188	0.000110939	0	0	0	1.59368e-05	0	0	14:26918188_C/T	14	26918188	26918188	C	T	SNP	1/9014	0/11398	0/8418	0/6598	1/62748	0/836	0/13188	intron_variant	MODIFIER
14	26918189	0.00011121	0	0.000831947	0	3.18969e-05	0	0.000228206	rs184762063	14	26918189	26918189	G	A	SNP	1/8992	0/11396	7/8414	0/6598	2/62702	0/838	3/13146	intron_variant	MODIFIER
14	26918190	0	8.77809e-05	0	0	0	0	0	14:26918190_T/C	14	26918190	26918190	T	C	SNP	0/8964	1/11392	0/8404	0/6596	0/62632	0/834	0/12986	intron_variant	MODIFIER
14	26918195	0	0	0	0	0	0	7.88519e-05	14:26918195_A/G	14	26918195	26918195	A	G	SNP	0/8896	0/11386	0/8398	0/6594	0/62444	0/826	1/12682	intron_variant	MODIFIER
14	26918207	0	0.00123435	0	0	0	0	0	14:26918207_T/C	14	26918207	26918207	T	C	SNP	0/8674	14/11342	0/8320	0/6588	0/61602	0/800	0/11278	intron_variant	MODIFIER
14	26918212	0	0	0	0	1.63297e-05	0	0	14:26918212_TG/GG	14	26918212	26918213	TG	GG	INSDEL	0/8548	0/11332	0/8282	0/6588	1/61238	0/794	0/10788	intron_variant	MODIFIER
14	26918216	0	0	0	0	1.64214e-05	0	0	14:26918216_T/A	14	26918216	26918216	T	A	SNP	0/8422	0/11310	0/8248	0/6584	1/60896	0/786	0/10484	intron_variant	MODIFIER
14	26918218	0	0	0	0	1.6469e-05	0	0	14:26918218_T/A	14	26918218	26918218	T	A	SNP	0/8336	0/11298	0/8220	0/6582	1/60720	0/786	0/10308	intron_variant	MODIFIER
14	26918220	0.000119933	8.85112e-05	0	0	0.000560187	0.00254453	0.000194099	14:26918220_CATTAT/TATTAT	14	26918220	26918225	CATTAT	TATTAT	INSDEL	1/8338	1/11298	0/8218	0/6582	34/60694	2/786	2/10304	intron_variant	MODIFIER
14	26939636	0.000108015	0	0	0	0	0	0	14:26939636_C/T	14	26939636	26939636	C	T	SNP	1/9258	0/10956	0/8544	0/6394	0/64016	0/872	0/16198	intron_variant	MODIFIER
14	26939637	0.000432339	0.00036503	0.000116986	0.00234448	0.00026526	0	6.17208e-05	rs183029950	14	26939637	26939637	G	A	SNP	4/9252	4/10958	1/8548	15/6398	17/64088	0/872	1/16202	intron_variant	MODIFIER
14	26939640	0	0	0.000467727	0	0	0	0	14:26939640_T/G	14	26939640	26939640	T	G	SNP	0/9268	0/10972	4/8552	0/6410	0/64180	0/872	0/16214	intron_variant	MODIFIER
14	26939644	0	0	0	0.000156006	7.78016e-05	0	0	14:26939644_G/A	14	26939644	26939644	G	A	SNP	0/9272	0/10992	0/8554	1/6410	5/64266	0/872	0/16230	intron_variant	MODIFIER
14	26939652	0	0	0.000233754	0	0	0	0	14:26939652_C/A	14	26939652	26939652	C	A	SNP	0/9306	0/11022	2/8556	0/6426	0/64446	0/872	0/16252	intron_variant	MODIFIER
14	26939657	0	0	0.00175193	0	0	0	0	14:26939657_C/T	14	26939657	26939657	C	T	SNP	0/9326	0/11042	15/8562	0/6438	0/64592	0/872	0/16258	intron_variant	MODIFIER
14	26939658	0	0	0	0	1.54727e-05	0	0.00135301	14:26939658_T/C	14	26939658	26939658	T	C	SNP	0/9342	0/11042	0/8562	0/6440	1/64630	0/872	22/16260	intron_variant	MODIFIER
14	26939660	0	0	0	0	1.54574e-05	0	0	14:26939660_A/AT	14	26939660	26939660	A	AT	INS	0/9350	0/11054	0/8566	0/6444	1/64694	0/872	0/16270	intron_variant	MODIFIER
14	26939661	0	0	0	0	1.54502e-05	0	0	14:26939661_T/C	14	26939661	26939661	T	C	SNP	0/9356	0/11054	0/8566	0/6444	1/64724	0/872	0/16276	intron_variant	MODIFIER
14	26939665	0	0	0	0	0	0	6.13949e-05	14:26939665_T/C	14	26939665	26939665	T	C	SNP	0/9372	0/11076	0/8566	0/6442	0/64784	0/876	1/16288	intron_variant	MODIFIER
14	26939667	0	0	0	0	1.54273e-05	0	0	14:26939667_G/A	14	26939667	26939667	G	A	SNP	0/9384	0/11074	0/8566	0/6438	1/64820	0/874	0/16296	intron_variant	MODIFIER
14	26939676	0	8.99442e-05	0	0	0	0	0	14:26939676_T/C	14	26939676	26939676	T	C	SNP	0/9402	1/11118	0/8574	0/6460	0/64962	0/876	0/16308	intron_variant	MODIFIER
14	26939680	0	0	0.000116632	0	0	0	0	14:26939680_C/G	14	26939680	26939680	C	G	SNP	0/9410	0/11134	1/8574	0/6462	0/65034	0/878	0/16316	intron_variant	MODIFIER
14	26939686	0	0	0	0	0	0	6.1237e-05	14:26939686_A/G	14	26939686	26939686	A	G	SNP	0/9430	0/11148	0/8578	0/6460	0/65110	0/878	1/16330	intron_variant	MODIFIER
14	26939687	0	0	0	0	1.53605e-05	0	0	14:26939687_T/C	14	26939687	26939687	T	C	SNP	0/9428	0/11148	0/8578	0/6460	1/65102	0/878	0/16330	intron_variant	MODIFIER
14	26939689	0	0	0	0	1.53648e-05	0	0	14:26939689_T/A	14	26939689	26939689	T	A	SNP	0/9430	0/11146	0/8578	0/6466	1/65084	0/878	0/16326	intron_variant	MODIFIER
14	26939701	0	0	0	0	0	0	6.1237e-05	14:26939701_G/A	14	26939701	26939701	G	A	SNP	0/9424	0/11148	0/8580	0/6474	0/65060	0/876	1/16330	intron_variant	MODIFIER
14	26939712	0	0	0	0	1.53837e-05	0	0	14:26939712_G/T	14	26939712	26939712	G	T	SNP	0/9416	0/11138	0/8580	0/6472	1/65004	0/874	0/16322	intron_variant	MODIFIER
14	26939715	0	0	0	0	1.53841e-05	0	6.12595e-05	14:26939715_G/T	14	26939715	26939715	G	T	SNP	0/9418	0/11144	0/8580	0/6474	1/65002	0/874	1/16324	intron_variant	MODIFIER
14	26939721	0	0.000269348	0	0	0	0	0	14:26939721_A/G	14	26939721	26939721	A	G	SNP	0/9402	3/11138	0/8580	0/6470	0/64970	0/872	0/16314	intron_variant	MODIFIER
14	26939723	0	0	0	0	1.53979e-05	0	0	14:26939723_A/G	14	26939723	26939723	A	G	SNP	0/9398	0/11138	0/8582	0/6472	1/64944	0/872	0/16312	intron_variant	MODIFIER
14	26939726	0	0	0	0	1.54022e-05	0	0	14:26939726_A/G	14	26939726	26939726	A	G	SNP	0/9390	0/11128	0/8582	0/6472	1/64926	0/872	0/16310	intron_variant	MODIFIER
14	26939727	0	0	0	0	3.08034e-05	0	0	14:26939727_T/C	14	26939727	26939727	T	C	SNP	0/9392	0/11138	0/8578	0/6470	2/64928	0/870	0/16314	intron_variant	MODIFIER
14	26939734	0	0	0	0	0	0	6.13497e-05	14:26939734_C/T	14	26939734	26939734	C	T	SNP	0/9366	0/11120	0/8578	0/6468	0/64822	0/872	1/16300	intron_variant	MODIFIER
14	26939737	0	0	0	0	1.54526e-05	0	0	14:26939737_T/TATA	14	26939737	26939737	T	TATA	INS	0/9318	0/11084	0/8580	0/6450	1/64714	0/868	0/16298	intron_variant	MODIFIER
14	26939743	0	0	0	0	1.54612e-05	0	0	14:26939743_A/G	14	26939743	26939743	A	G	SNP	0/9320	0/11080	0/8578	0/6460	1/64678	0/868	0/16294	intron_variant	MODIFIER
14	26939744	0	9.05797e-05	0	0	0	0	0	14:26939744_G/T	14	26939744	26939744	G	T	SNP	0/9276	1/11040	0/8566	0/6448	0/64506	0/864	0/16274	intron_variant	MODIFIER
14	26941378	0	0	0	0	0	0	0.000740741	14:26941378_A/G	14	26941378	26941378	A	G	SNP	0/1114	0/206	0/344	0/10	0/4120	0/88	2/2700	intron_variant	MODIFIER
14	26941417	0	0	0	0	0	0	0.000307977	14:26941417_C/G	14	26941417	26941417	C	G	SNP	0/2534	0/362	0/542	0/102	0/8174	0/182	2/6494	intron_variant	MODIFIER
14	26941419	0	0	0	0	0	0	0	14:26941419_T/C	14	26941419	26941419	T	C	SNP	0/2578	0/374	0/556	0/126	0/8392	0/184	0/6682	intron_variant	MODIFIER
14	26941421	0.000379939	0	0	0	0	0	0	14:26941421_T/C	14	26941421	26941421	T	C	SNP	1/2632	0/382	0/566	0/138	0/8562	0/184	0/6800	intron_variant	MODIFIER
14	26941425	0.000369822	0	0	0	0	0	0	rs187445263	14	26941425	26941425	T	A	SNP	1/2704	0/402	0/600	0/172	0/8922	0/190	0/7060	intron_variant	MODIFIER
14	26941430	0	0	0	0	0.000424178	0	0	14:26941430_G/C	14	26941430	26941430	G	C	SNP	0/2778	0/432	0/670	0/228	4/9430	0/194	0/7372	intron_variant	MODIFIER
14	26941434	0	0	0	0	0	0	0.000130787	14:26941434_G/A	14	26941434	26941434	G	A	SNP	0/2910	0/498	0/754	0/328	0/10134	0/212	1/7646	intron_variant	MODIFIER
14	26941446	0	0	0	0	0	0	0	14:26941446_A/C	14	26941446	26941446	A	C	SNP	0/3274	0/710	0/1056	0/674	0/12308	0/238	0/8082	intron_variant	MODIFIER
14	26941457	0	0	0	0	6.04011e-05	0	0	14:26941457_A/G	14	26941457	26941457	A	G	SNP	0/3956	0/1184	0/1700	0/1204	1/16556	0/286	0/8532	intron_variant	MODIFIER
14	26941471	0.000771903	0.00867508	0.0160176	0.00662252	0.00665356	0.007109	0.0153587	rs192734675	14	26941471	26941471	T	C	SNP	4/5182	22/2536	51/3184	14/2114	176/26452	3/422	146/9506	intron_variant	MODIFIER
14	26941472	0	0.000381679	0	0	0	0	0	14:26941472_T/C	14	26941472	26941472	T	C	SNP	0/5250	1/2620	0/3302	0/2186	0/27252	0/426	0/9636	intron_variant	MODIFIER
14	26941487	0	0	0	0	6.98032e-05	0	8.71536e-05	14:26941487_C/T	14	26941487	26941487	C	T	SNP	0/7090	0/5872	0/5528	0/3568	3/42978	0/614	1/11474	intron_variant	MODIFIER
14	26941488	0.000137703	0	0	0.000266099	8.96941e-05	0	8.57045e-05	14:26941488_G/A	14	26941488	26941488	G	A	SNP	1/7262	0/6256	0/5796	1/3758	4/44596	0/622	1/11668	intron_variant	MODIFIER
14	26941495	0	0	0	0	1.96564e-05	0	0	14:26941495_G/T	14	26941495	26941495	G	T	SNP	0/8074	0/7790	0/6820	0/4418	1/50874	0/674	0/12580	intron_variant	MODIFIER
14	26941498	0	0	0	0	0.000226835	0	0	14:26941498_T/C	14	26941498	26941498	T	C	SNP	0/8374	0/8264	0/7106	0/4666	12/52902	0/704	0/12932	intron_variant	MODIFIER
14	26941500	0	0	0	0	0	0	0.000304646	14:26941500_G/T	14	26941500	26941500	G	T	SNP	0/8530	0/8556	0/7240	0/4810	0/53962	0/720	4/13130	intron_variant	MODIFIER
14	26941509	0	0	0	0	1.71662e-05	0	0	14:26941509_A/G	14	26941509	26941509	A	G	SNP	0/9106	0/9602	0/7778	0/5386	1/58254	0/782	0/13950	intron_variant	MODIFIER
14	26941516	0	0	0	0	0	0	6.95217e-05	14:26941516_G/GA	14	26941516	26941516	G	GA	INS	0/9392	0/10120	0/8050	0/5662	0/60388	0/814	1/14384	intron_variant	MODIFIER
14	26941521	0	0	0	0	1.62681e-05	0	0	rs183764459	14	26941521	26941521	T	C	SNP	0/9540	0/10322	0/8196	0/5808	1/61470	0/818	0/14634	splice_region_variant&intron_variant	LOW
14	26941542	0.000101112	0	0	0	1.5674e-05	0	0	14:26941542_G/A	14	26941542	26941542	G	A	SNP	1/9890	0/10772	0/8434	0/6164	1/63800	0/850	0/15332	missense_variant	MODERATE
14	26941551	0	0.000184196	0	0	3.11371e-05	0	0	14:26941551_G/A	14	26941551	26941551	G	A	SNP	0/9988	2/10858	0/8456	0/6236	2/64232	0/858	0/15446	missense_variant	MODERATE
14	26941565	0	9.17263e-05	0	0	0	0	0	14:26941565_G/A	14	26941565	26941565	G	A	SNP	0/10044	1/10902	0/8468	0/6260	0/64376	0/862	0/15422	synonymous_variant	LOW
14	26941566	0	0	0	0	0	0.00116009	0	rs139209051	14	26941566	26941566	G	A	SNP	0/10046	0/10916	0/8468	0/6262	0/64402	1/862	0/15434	missense_variant	MODERATE
14	26941578	0	0	0	0	1.55788e-05	0	0	14:26941578_G/A	14	26941578	26941578	G	A	SNP	0/10026	0/10890	0/8466	0/6266	1/64190	0/860	0/15290	missense_variant	MODERATE
14	26941580	0	0	0	0	1.56001e-05	0	0	14:26941580_T/C	14	26941580	26941580	T	C	SNP	0/10026	0/10872	0/8470	0/6262	1/64102	0/858	0/15196	synonymous_variant	LOW
14	26941584	0	0	0	0	1.5607e-05	0	0	14:26941584_G/C	14	26941584	26941584	G	C	SNP	0/10022	0/10878	0/8458	0/6286	1/64074	0/860	0/15176	missense_variant	MODERATE
14	26941606	0	0	0	0	1.62353e-05	0	0	14:26941606_C/T	14	26941606	26941606	C	T	SNP	0/9702	0/10440	0/8174	0/6054	1/61594	0/834	0/13800	intron_variant	MODIFIER
14	26941618	0	9.91277e-05	0	0	0	0	0	14:26941618_G/C	14	26941618	26941618	G	C	SNP	0/9494	1/10088	0/7930	0/5888	0/59858	0/798	0/13170	intron_variant	MODIFIER
14	26941622	0	0	0	0	1.68879e-05	0	0	14:26941622_C/G	14	26941622	26941622	C	G	SNP	0/9436	0/9928	0/7832	0/5814	1/59214	0/790	0/12954	intron_variant	MODIFIER
14	26941630	0	0	0	0	1.77727e-05	0	8.39067e-05	14:26941630_C/A	14	26941630	26941630	C	A	SNP	0/9088	0/9382	0/7472	0/5538	1/56266	0/768	1/11918	intron_variant	MODIFIER
14	26941631	0	0	0	0	1.77854e-05	0	0	14:26941631_C/CTAAGAAAGAAATATCAATTATTTCTAAAAT	14	26941631	26941631	C	CTAAGAAAGAAATATCAATTATTTCTAAAAT	INS	0/9070	0/9376	0/7442	0/5532	1/56226	0/768	0/11848	intron_variant	MODIFIER
14	26941648	0	0	0	0	2.31524e-05	0	0	14:26941648_T/TGGAGAAAAA	14	26941648	26941648	T	TGGAGAAAAA	INS	0/7200	0/7264	0/4960	0/4238	1/43192	0/620	0/8544	intron_variant	MODIFIER
14	26941649	0	0	0	0	2.41057e-05	0	0	14:26941649_G/GGAGAAAAAGAT	14	26941649	26941649	G	GGAGAAAAAGAT	INS	0/6922	0/6924	0/4614	0/4076	1/41484	0/596	0/8120	intron_variant	MODIFIER
14	26949124	9.66184e-05	0	0	0	1.52481e-05	0	0	14:26949124_G/A	14	26949124	26949124	G	A	SNP	1/10350	0/11524	0/8628	0/6610	1/65582	0/876	0/13846	intron_variant	MODIFIER
14	26949126	0	8.67152e-05	0	0	0	0	0	14:26949126_A/G	14	26949126	26949126	A	G	SNP	0/10354	1/11532	0/8630	0/6610	0/65580	0/876	0/13864	intron_variant	MODIFIER
14	26949134	0	0	0	0	0	0	0.00050172	14:26949134_T/A	14	26949134	26949134	T	A	SNP	0/10354	0/11530	0/8636	0/6612	0/65630	0/878	7/13952	intron_variant	MODIFIER
14	26949136	0	0	0	0	0	0	7.14694e-05	14:26949136_T/C	14	26949136	26949136	T	C	SNP	0/10354	0/11532	0/8634	0/6612	0/65626	0/878	1/13992	intron_variant	MODIFIER
14	26949143	0	0	0	0	1.52383e-05	0	0	14:26949143_C/T	14	26949143	26949143	C	T	SNP	0/10358	0/11538	0/8636	0/6612	1/65624	0/878	0/14082	intron_variant	MODIFIER
14	26949157	0	0	0	0	0	0	6.80643e-05	14:26949157_CTT/C	14	26949157	26949159	CTT	C	DEL	0/10374	0/11540	0/8638	0/6612	0/65858	0/888	1/14692	intron_variant	MODIFIER
14	26949171	0	0	0	0	0	0	0.00179972	14:26949171_C/T	14	26949171	26949171	C	T	SNP	0/10392	0/11560	0/8650	0/6612	0/66158	0/898	28/15558	intron_variant	MODIFIER
14	26949191	0	0	0	0	1.50376e-05	0	0	14:26949191_T/C	14	26949191	26949191	T	C	SNP	0/10404	0/11574	0/8654	0/6612	1/66500	0/906	0/16302	missense_variant	MODERATE
14	26949201	0	8.63856e-05	0	0	0	0	0	14:26949201_A/G	14	26949201	26949201	A	G	SNP	0/10404	1/11576	0/8654	0/6612	0/66610	0/906	0/16454	synonymous_variant	LOW
14	26949207	0.000192234	0	0	0	0.000105051	0	0.0004245	rs114949068	14	26949207	26949207	G	A	SNP	2/10404	0/11576	0/8654	0/6612	7/66634	0/906	7/16490	synonymous_variant	LOW
14	26949213	0	0	0	0	1.50011e-05	0	0	14:26949213_C/G	14	26949213	26949213	C	G	SNP	0/10406	0/11576	0/8654	0/6614	1/66662	0/906	0/16500	missense_variant	MODERATE
14	26949248	0	0	0	0	4.496e-05	0	0	14:26949248_C/A	14	26949248	26949248	C	A	SNP	0/10404	0/11578	0/8650	0/6614	3/66726	0/908	0/16512	missense_variant	MODERATE
14	26949256	0	0	0	0	1.49876e-05	0	0	14:26949256_T/C	14	26949256	26949256	T	C	SNP	0/10402	0/11578	0/8652	0/6614	1/66722	0/908	0/16512	missense_variant	MODERATE
14	26949282	0	0	0	0	2.99922e-05	0	0	14:26949282_A/G	14	26949282	26949282	A	G	SNP	0/10398	0/11568	0/8650	0/6612	2/66684	0/908	0/16510	5_prime_UTR_variant	MODIFIER
14	26949284	9.61723e-05	0	0	0	0	0	0	14:26949284_T/C	14	26949284	26949284	T	C	SNP	1/10398	0/11574	0/8650	0/6612	0/66674	0/908	0/16510	5_prime_UTR_variant	MODIFIER
14	26949285	0	0	0	0	1.49984e-05	0	0	rs185194463	14	26949285	26949285	G	T	SNP	0/10398	0/11566	0/8646	0/6614	1/66674	0/908	0/16510	5_prime_UTR_variant	MODIFIER
14	26949288	0	0	0	0	0	0	6.05694e-05	14:26949288_T/A	14	26949288	26949288	T	A	SNP	0/10396	0/11572	0/8646	0/6614	0/66674	0/908	1/16510	5_prime_UTR_variant	MODIFIER
14	26949308	0	0	0	0	1.50137e-05	0	0	14:26949308_C/T	14	26949308	26949308	C	T	SNP	0/10390	0/11560	0/8644	0/6606	1/66606	0/906	0/16482	5_prime_UTR_variant	MODIFIER
14	26949316	0.000192604	0	0	0	3.00472e-05	0	0.000121581	14:26949316_G/A	14	26949316	26949316	G	A	SNP	2/10384	0/11554	0/8642	0/6606	2/66562	0/904	2/16450	5_prime_UTR_variant	MODIFIER
14	26949333	0	8.67453e-05	0	0	0	0	0	14:26949333_C/T	14	26949333	26949333	C	T	SNP	0/10366	1/11528	0/8626	0/6598	0/66276	0/898	0/16140	5_prime_UTR_variant	MODIFIER
14	26949357	0	0	0	0	3.08747e-05	0	0	14:26949357_T/A	14	26949357	26949357	T	A	SNP	0/10178	0/11322	0/8548	0/6556	2/64778	0/874	0/14990	splice_region_variant&intron_variant	LOW
14	26949359	0	0	0	0	0	0	6.71411e-05	14:26949359_A/G	14	26949359	26949359	A	G	SNP	0/10152	0/11302	0/8530	0/6552	0/64586	0/872	1/14894	intron_variant	MODIFIER
14	26949364	0	8.90155e-05	0	0	4.68545e-05	0	0.000479583	14:26949364_T/C	14	26949364	26949364	T	C	SNP	0/10054	1/11234	0/8486	0/6536	3/64028	0/866	7/14596	intron_variant	MODIFIER
14	26949372	0.000100583	0	0	0	0	0	0	14:26949372_C/A	14	26949372	26949372	C	A	SNP	1/9942	0/11098	0/8374	0/6496	0/63260	0/854	0/14136	intron_variant	MODIFIER
14	26949375	0	0	0.000119818	0	0	0	0	14:26949375_A/T	14	26949375	26949375	A	T	SNP	0/9884	0/11064	1/8346	0/6484	0/63028	0/844	0/14070	intron_variant	MODIFIER
14	26949389	0	0	0	0	0	0	7.71605e-05	14:26949389_T/A	14	26949389	26949389	T	A	SNP	0/9518	0/10770	0/8076	0/6436	0/61028	0/814	1/12960	intron_variant	MODIFIER
14	26949391	0	0	0	0	4.94592e-05	0	0	14:26949391_T/C	14	26949391	26949391	T	C	SNP	0/9450	0/10762	0/7990	0/6428	3/60656	0/802	0/12818	intron_variant	MODIFIER
14	26949394	0	0	0	0	1.70068e-05	0	0	14:26949394_AT/A	14	26949394	26949395	AT	A	DEL	0/9240	0/10488	0/7750	0/6362	1/58800	0/776	0/12130	intron_variant	MODIFIER
14	26949396	0	0	0.00103654	0	1.71192e-05	0	0	14:26949396_TAAA/TAAAA	14	26949396	26949399	TAAA	TAAAA	INS	0/9172	0/10448	8/7718	0/6350	1/58414	0/768	0/11970	intron_variant	MODIFIER
14	26949397	0	0	0	0	1.7094e-05	0	0	14:26949397_A/T	14	26949397	26949397	A	T	SNP	0/9202	0/10450	0/7710	0/6364	1/58500	0/778	0/12020	intron_variant	MODIFIER
14	27018868	0	0	0	0	0	0	0.000131961	14:27018868_G/C	14	27018868	27018868	G	C	SNP	0/558	0/188	0/198	0/2	0/3480	0/130	1/7578	intron_variant	MODIFIER
14	27018881	0	0	0	0	0.000284738	0	0	14:27018881_C/T	14	27018881	27018881	C	T	SNP	0/558	0/188	0/198	0/2	1/3512	0/130	0/7590	splice_region_variant&intron_variant	LOW
14	27018889	0	0	0	0	0	0	0.000131579	14:27018889_CT/C	14	27018889	27018890	CT	C	DEL	0/558	0/188	0/198	0/2	0/3532	0/130	1/7600	5_prime_UTR_variant	MODIFIER
14	27064571	9.62094e-05	8.64753e-05	0	0	3.02535e-05	0	0	14:27064571_T/G	14	27064571	27064571	T	G	SNP	1/10394	1/11564	0/8642	0/6612	2/66108	0/882	0/15300	intron_variant	MODIFIER
14	27064575	0	0	0	0	1.5124e-05	0	0	14:27064575_G/C	14	27064575	27064575	G	C	SNP	0/10392	0/11564	0/8644	0/6612	1/66120	0/884	0/15340	intron_variant	MODIFIER
14	27064579	0	0	0	0	1.51204e-05	0	0	14:27064579_G/A	14	27064579	27064579	G	A	SNP	0/10396	0/11566	0/8644	0/6612	1/66136	0/886	0/15356	intron_variant	MODIFIER
14	27064587	0	0	0	0	1.51094e-05	0	0.000128883	14:27064587_TCAAA/T	14	27064587	27064591	TCAAA	T	DEL	0/10398	0/11570	0/8646	0/6614	1/66184	0/894	2/15518	intron_variant	MODIFIER
14	27064594	0	0	0	0	1.50948e-05	0	0	14:27064594_A/G	14	27064594	27064594	A	G	SNP	0/10400	0/11574	0/8648	0/6612	1/66248	0/894	0/15712	intron_variant	MODIFIER
14	27064608	0	0	0	0	4.51644e-05	0	0	14:27064608_G/T	14	27064608	27064608	G	T	SNP	0/10404	0/11576	0/8652	0/6614	3/66424	0/900	0/16086	splice_region_variant&intron_variant	LOW
14	27064609	0	0	0	0.000151194	1.50512e-05	0	0	14:27064609_C/T	14	27064609	27064609	C	T	SNP	0/10404	0/11576	0/8652	1/6614	1/66440	0/902	0/16108	splice_region_variant&intron_variant	LOW
14	27064632	0	0	0	0	1.50051e-05	0	0	14:27064632_G/T	14	27064632	27064632	G	T	SNP	0/10406	0/11578	0/8654	0/6614	1/66644	0/904	0/16482	5_prime_UTR_variant	MODIFIER
14	27064650	0	0	0	0	0	0	6.05767e-05	14:27064650_G/A	14	27064650	27064650	G	A	SNP	0/10406	0/11578	0/8654	0/6614	0/66694	0/908	1/16508	5_prime_UTR_variant	MODIFIER
14	27064652	0	0	0.000346661	0	0	0	0	14:27064652_T/C	14	27064652	27064652	T	C	SNP	0/10406	0/11578	3/8654	0/6614	0/66698	0/908	0/16508	5_prime_UTR_variant	MODIFIER
14	27064659	0.0101864	0.000604595	0	0	1.4993e-05	0	0	rs115769795	14	27064659	27064659	A	G	SNP	106/10406	7/11578	0/8654	0/6614	1/66698	0/908	0/16508	5_prime_UTR_variant	MODIFIER
14	27064664	0	0	0	0	1.49916e-05	0	0	14:27064664_C/G	14	27064664	27064664	C	G	SNP	0/10406	0/11578	0/8654	0/6614	1/66704	0/908	0/16508	5_prime_UTR_variant	MODIFIER
14	27064676	0	0	0	0	1.49903e-05	0	0	14:27064676_G/C	14	27064676	27064676	G	C	SNP	0/10406	0/11578	0/8654	0/6614	1/66710	0/908	0/16506	5_prime_UTR_variant	MODIFIER
14	27064690	9.60984e-05	0	0	0	0	0	0	14:27064690_C/T	14	27064690	27064690	C	T	SNP	1/10406	0/11576	0/8654	0/6612	0/66706	0/908	0/16504	5_prime_UTR_variant	MODIFIER
14	27064706	0	8.64155e-05	0	0	0	0	0	14:27064706_T/C	14	27064706	27064706	T	C	SNP	0/10404	1/11572	0/8654	0/6610	0/66690	0/906	0/16504	5_prime_UTR_variant	MODIFIER
14	27064713	0	0	0	0	1.49966e-05	0	0	14:27064713_A/G	14	27064713	27064713	A	G	SNP	0/10402	0/11572	0/8652	0/6612	1/66682	0/904	0/16504	5_prime_UTR_variant	MODIFIER
14	27064719	0	0	0	0	0	0	6.06134e-05	14:27064719_A/G	14	27064719	27064719	A	G	SNP	0/10392	0/11568	0/8648	0/6610	0/66656	0/904	1/16498	5_prime_UTR_variant	MODIFIER
14	27064731	0	8.65052e-05	0	0	0	0	0	14:27064731_G/A	14	27064731	27064731	G	A	SNP	0/10378	1/11560	0/8646	0/6610	0/66604	0/902	0/16480	5_prime_UTR_variant	MODIFIER
14	27064742	0	0	0	0	0	0	6.08273e-05	14:27064742_G/A	14	27064742	27064742	G	A	SNP	0/10356	0/11548	0/8642	0/6610	0/66476	0/902	1/16440	5_prime_UTR_variant	MODIFIER
14	27064755	0	0	0	0	3.02654e-05	0	0	rs141059341	14	27064755	27064755	G	A	SNP	0/10260	0/11516	0/8624	0/6604	2/66082	0/900	0/16248	5_prime_UTR_variant	MODIFIER
14	27064762	0	0	0	0	0	0	6.21813e-05	14:27064762_G/A	14	27064762	27064762	G	A	SNP	0/10206	0/11498	0/8598	0/6600	0/65704	0/896	1/16082	splice_region_variant&intron_variant	LOW
14	27064767	0	0	0	0	1.52905e-05	0	0	14:27064767_A/T	14	27064767	27064767	A	T	SNP	0/10142	0/11482	0/8578	0/6592	1/65400	0/886	0/15884	splice_region_variant&intron_variant	LOW
14	27064770	0	0	0.000116768	0	0	0	0	14:27064770_C/T	14	27064770	27064770	C	T	SNP	0/10130	0/11472	1/8564	0/6584	0/65256	0/884	0/15834	intron_variant	MODIFIER
14	27064780	0	0	0	0	1.54593e-05	0	0	14:27064780_T/C	14	27064780	27064780	T	C	SNP	0/10044	0/11436	0/8480	0/6556	1/64686	0/876	0/15482	intron_variant	MODIFIER
14	27064781	9.96413e-05	0	0	0	0	0	0	14:27064781_A/T	14	27064781	27064781	A	T	SNP	1/10036	0/11428	0/8476	0/6552	0/64580	0/876	0/15418	intron_variant	MODIFIER
14	27064784	0	8.76271e-05	0	0	0	0	0	14:27064784_C/T	14	27064784	27064784	C	T	SNP	0/10002	1/11412	0/8448	0/6530	0/64382	0/876	0/15288	intron_variant	MODIFIER
14	27065105	0	0	0		0.000875657	0	0	rs189205278	14	27065105	27065105	C	T	SNP	0/98	0/44	0/114	0/0	1/1142	0/68	0/3298	intron_variant	MODIFIER
14	27065118	0	0	0		0	0	0.00142776	14:27065118_T/C	14	27065118	27065118	T	C	SNP	0/104	0/48	0/114	0/0	0/1228	0/72	5/3502	intron_variant	MODIFIER
14	27065128	0	0	0		0.00155521	0	0	14:27065128_A/G	14	27065128	27065128	A	G	SNP	0/110	0/48	0/116	0/0	2/1286	0/74	0/3740	intron_variant	MODIFIER
14	27065164	0.015625	0.02	0.0645161		0.0403005	0.0641026	0.0907231	rs78573010	14	27065164	27065164	G	T	SNP	2/128	1/50	8/124	0/0	59/1464	5/78	399/4398	intron_variant	MODIFIER
14	27065165	0.015625	0.0192308	0.057377		0.0396175	0.0641026	0.0901229	rs77250210	14	27065165	27065165	A	T	SNP	2/128	1/52	7/122	0/0	58/1464	5/78	396/4394	intron_variant	MODIFIER
14	27065199	0	0	0		0.000883392	0	0	14:27065199_ATATT/A	14	27065199	27065203	ATATT	A	DEL	0/112	0/52	0/110	0/0	1/1132	0/64	0/3372	intron_variant	MODIFIER
14	27065744	0	0	0		0	0	0.000133262	14:27065744_T/A	14	27065744	27065744	T	A	SNP	0/188	0/92	0/132	0/0	0/2716	0/118	1/7504	intron_variant	MODIFIER
14	27065746	0	0	0		0.000367918	0	0	14:27065746_C/T	14	27065746	27065746	C	T	SNP	0/188	0/92	0/132	0/0	1/2718	0/118	0/7504	intron_variant	MODIFIER
14	27065748	0.00531915	0	0		0	0	0	14:27065748_T/C	14	27065748	27065748	T	C	SNP	1/188	0/92	0/132	0/0	0/2718	0/118	0/7504	intron_variant	MODIFIER
14	27065759	0	0	0		0	0	0.000133262	14:27065759_T/C	14	27065759	27065759	T	C	SNP	0/188	0/92	0/132	0/0	0/2720	0/118	1/7504	intron_variant	MODIFIER
14	27065792	0.00531915	0	0		0	0	0.0039968	14:27065792_C/G	14	27065792	27065792	C	G	SNP	1/188	0/92	0/132	0/0	0/2722	0/118	30/7506	intron_variant	MODIFIER
14	27065821	0	0	0		0	0	0.000133227	14:27065821_T/C	14	27065821	27065821	T	C	SNP	0/190	0/92	0/132	0/0	0/2726	0/118	1/7506	intron_variant	MODIFIER
14	27066465	0	0.00862069	0	0	0	0	0	14:27066465_G/A	14	27066465	27066465	G	A	SNP	0/618	1/116	0/104	0/4	0/1010	0/20	0/294	intron_variant	MODIFIER
14	27066468	0.0015015	0	0	0	0	0	0	14:27066468_G/A	14	27066468	27066468	G	A	SNP	1/666	0/120	0/116	0/4	0/1090	0/18	0/292	intron_variant	MODIFIER
14	27066472	0	0	0	0	0	0	0	14:27066472_G/A	14	27066472	27066472	G	A	SNP	0/706	0/126	0/124	0/4	0/1200	0/20	0/302	intron_variant	MODIFIER
14	27066484	0	0	0	0	0	0	0	14:27066484_G/C	14	27066484	27066484	G	C	SNP	0/936	0/162	0/170	0/8	0/1962	0/28	0/348	intron_variant	MODIFIER
14	27066512	0	0	0	0	0.000276549	0	0	14:27066512_G/T	14	27066512	27066512	G	T	SNP	0/1518	0/218	0/390	0/32	1/3616	0/54	0/396	5_prime_UTR_variant	MODIFIER
14	27066524	0	0	0	0	0.000239693	0	0	14:27066524_T/C	14	27066524	27066524	T	C	SNP	0/1692	0/240	0/590	0/62	1/4172	0/60	0/434	5_prime_UTR_variant	MODIFIER
14	27066526	0	0	0	0	0	0	0	14:27066526_G/C	14	27066526	27066526	G	C	SNP	0/1720	0/242	0/602	0/68	0/4210	0/60	0/444	5_prime_UTR_variant	MODIFIER
14	27066541	0.00049554	0	0	0	0.000573833	0	0	14:27066541_A/AG	14	27066541	27066541	A	AG	INS	1/2018	0/324	0/1028	0/156	3/5228	0/64	0/596	5_prime_UTR_variant	MODIFIER
14	27066543	0	0	0	0	0.000175193	0	0	14:27066543_G/T	14	27066543	27066543	G	T	SNP	0/2138	0/346	0/1136	0/196	1/5708	0/64	0/662	5_prime_UTR_variant	MODIFIER
14	27066544	0.000457875	0	0	0	0	0	0	14:27066544_G/A	14	27066544	27066544	G	A	SNP	1/2184	0/364	0/1210	0/206	0/5914	0/66	0/694	5_prime_UTR_variant	MODIFIER
14	27066548	0	0	0	0	0	0	0	14:27066548_G/C	14	27066548	27066548	G	C	SNP	0/2256	0/384	0/1394	0/214	0/6300	0/68	0/760	5_prime_UTR_variant	MODIFIER
14	27066549	0	0	0.000707214	0	0	0	0	14:27066549_C/T	14	27066549	27066549	C	T	SNP	0/2314	0/402	1/1414	0/228	0/6458	0/70	0/782	5_prime_UTR_variant	MODIFIER
14	27066562	0	0	0.00146484	0	0	0	0	14:27066562_T/C	14	27066562	27066562	T	C	SNP	0/2870	0/580	3/2048	0/416	0/8446	0/92	0/1114	5_prime_UTR_variant	MODIFIER
14	27066577	0	0	0	0	9.58038e-05	0	0	14:27066577_C/T	14	27066577	27066577	C	T	SNP	0/3356	0/884	0/2548	0/528	1/10438	0/108	0/1422	5_prime_UTR_variant	MODIFIER
14	27066578	0	0	0	0	0	0	0	14:27066578_G/A	14	27066578	27066578	G	A	SNP	0/3428	0/968	0/2616	0/568	0/10958	0/114	0/1460	5_prime_UTR_variant	MODIFIER
14	27066580	0	0	0	0.00166667	0.00129043	0	0	rs145050329	14	27066580	27066580	G	A	SNP	0/3568	0/1038	0/2710	1/600	15/11624	0/122	0/1510	5_prime_UTR_variant	MODIFIER
14	27066591	0	0	0	0	0	0	0	14:27066591_T/C	14	27066591	27066591	T	C	SNP	0/4110	0/1262	0/3236	0/850	0/14086	0/128	0/1872	5_prime_UTR_variant	MODIFIER
14	27066598	0	0	0	0.00105263	0	0	0	14:27066598_C/T	14	27066598	27066598	C	T	SNP	0/4382	0/1490	0/3532	1/950	0/15574	0/146	0/2000	5_prime_UTR_variant	MODIFIER
14	27066607	0.000429553	0	0	0	5.78704e-05	0	0	14:27066607_G/T	14	27066607	27066607	G	T	SNP	2/4656	0/1702	0/3778	0/1060	1/17280	0/164	0/2206	5_prime_UTR_variant	MODIFIER
14	27066613	0.000208333	0.00055371	0	0	0	0	0	rs146819340	14	27066613	27066613	G	A	SNP	1/4800	1/1806	0/3918	0/1110	0/18208	0/174	0/2302	5_prime_UTR_variant	MODIFIER
14	27066620	0	0	0	0	0	0	0.000411184	14:27066620_T/C	14	27066620	27066620	T	C	SNP	0/4874	0/1958	0/4050	0/1182	0/19278	0/176	1/2432	5_prime_UTR_variant	MODIFIER
14	27066627	0	0.00047081	0	0	4.96574e-05	0	0	rs140460442	14	27066627	27066627	G	T	SNP	0/4908	1/2124	0/4166	0/1218	1/20138	0/188	0/2500	5_prime_UTR_variant	MODIFIER
14	27066628	0	0.000471254	0	0	0	0	0	14:27066628_A/T	14	27066628	27066628	A	T	SNP	0/4866	1/2122	0/4164	0/1174	0/20070	0/188	0/2506	5_prime_UTR_variant	MODIFIER
14	27066636	0	0	0	0	0	0	0	14:27066636_C/G	14	27066636	27066636	C	G	SNP	0/5166	0/2290	0/4326	0/1284	0/21872	0/210	0/2592	5_prime_UTR_variant	MODIFIER
14	27066652	0.000395726	0.00041806	0	0.000742942	0.000180734	0	0	14:27066652_T/C	14	27066652	27066652	T	C	SNP	2/5054	1/2392	0/4336	1/1346	4/22132	0/214	0/2614	upstream_gene_variant	MODIFIER
14	27066667	0	0	0	0.000561167	0.000129634	0	0	14:27066667_C/T	14	27066667	27066667	C	T	SNP	0/5366	0/2194	0/4272	1/1782	3/23142	0/240	0/2532	upstream_gene_variant	MODIFIER
14	27066670	0.0174203	0.00094697	0	0	4.37025e-05	0	0	14:27066670_GAGA/G	14	27066670	27066673	GAGA	G	DEL	94/5396	2/2112	0/4220	0/1794	1/22882	0/234	0/2486	upstream_gene_variant	MODIFIER
14	27066677	0	0	0.000247402	0	0	0	0	14:27066677_T/C	14	27066677	27066677	T	C	SNP	0/5190	0/1806	1/4042	0/1636	0/21326	0/218	0/2382	upstream_gene_variant	MODIFIER
14	27066678	0	0	0	0	0	0	0	14:27066678_T/C	14	27066678	27066678	T	C	SNP	0/5186	0/1812	0/4032	0/1654	0/21346	0/220	0/2376	upstream_gene_variant	MODIFIER
14	27066679	0	0	0	0	4.82532e-05	0	0	14:27066679_C/T	14	27066679	27066679	C	T	SNP	0/5078	0/1726	0/3926	0/1384	1/20724	0/214	0/2336	upstream_gene_variant	MODIFIER
14	27066687	0	0	0	0	5.78035e-05	0	0	14:27066687_T/C	14	27066687	27066687	T	C	SNP	0/4558	0/1326	0/3530	0/1306	1/17300	0/180	0/2086	upstream_gene_variant	MODIFIER
14	27066688	0	0.003663	0	0	0.000216732	0	0	14:27066688_G/T	14	27066688	27066688	G	T	SNP	0/2700	2/546	0/2124	0/610	2/9228	0/82	0/1038	upstream_gene_variant	MODIFIER
14	27066694	0	0	0	0	8.92857e-05	0	0	14:27066694_GC/G	14	27066694	27066695	GC	G	DEL	0/3230	0/754	0/2594	0/818	1/11200	0/92	0/1426	upstream_gene_variant	MODIFIER

## Sheet: Fig2
geno	weight	wks		geno	brain_ratio	wks													Body weight	Brain weight	CLIP gel	Genome distriburion	EMSA gel	EMSA plot
Nova1 (wt/wt)	7	2		Nova1 (wt/wt)	4.64763	3																	protein purification
Nova1 (hu/hu)	6	2		Nova1 (wt/wt)	4.06305	3
Nova1 (hu/hu)	6	2		Nova1 (wt/wt)	6.4729	3
Nova1 (wt/wt)	7	2		Nova1 (wt/wt)	4.50256	3													Protein (pmol)	Shift			One site -- Specific binding with Hill slope
Nova1 (hu/wt)	7	2		Nova1 (wt/wt)	5.83749	3														Nova1(wt)	Nova1(hu)		Best-fit values
Nova1 (hu/wt)	7	2		Nova1 (wt/wt)	5.78961	3													2	0.930915	0.864843		Bmax	0.878	0.8301
Nova1 (wt/wt)	7	2		Nova1 (wt/wt)	5.44923	3													1	0.491601	0.492826		h	5.067	5.357
Nova1 (wt/wt)	7	2		Nova1 (wt/wt)	6.48855	3													0.75	0.1439	0.21175		Kd	104.8	105.3
Nova1 (wt/wt)	5	2		Nova1 (hu/hu)	4.80154	3													0.5	0.0632951	0.0185077		Std. Error
Nova1 (hu/wt)	5	2		Nova1 (hu/hu)	4.20153	3													0.25	0	0		Bmax	0.1109	0.07509
Nova1 (hu/wt)	4	2		Nova1 (hu/hu)	6.1766	3													0	0	0		h	2.539	2.071
Nova1 (wt/wt)	6	2		Nova1 (hu/hu)	4.70402	3																	Kd	11.63	8.319
Nova1 (wt/wt)	7	2		Nova1 (hu/hu)	6.39138	3													Protein (pmol)	Shift			95% Confidence Intervals
Nova1 (wt/wt)	6	2		Nova1 (hu/hu)	6.63876	3														Nova1(wt)	Nova1(hu)		Bmax	0.6440 to 1.112	0.6717 to 0.9885
Nova1 (hu/wt)	5	2		Nova1 (hu/hu)	6.13105	3													2	0.778038	0.908971		h	-0.2911 to 10.43	0.9884 to 9.726
Nova1 (hu/wt)	6	2		Nova1 (hu/hu)	5.86129	3													1	0.487354	0.722296		Kd	80.26 to 129.4	87.71 to 122.8
Nova1 (hu/hu)	6	2																	0.75	0.0763964	0.185924		Goodness of Fit
Nova1 (hu/wt)	5	2		t-test	0.656698														0.5	0	0		Degrees of Freedom	17	17
Nova1 (hu/wt)	6	2																	0.25	0	0		R²	0.8019	0.881
Nova1 (hu/hu)	6	2																	0	0	0		Absolute Sum of Squares	0.4876	0.248
Nova1 (hu/wt)	5	2																					Sy.x	0.1694	0.1208
Nova1 (hu/wt)	6	2																	Protein (pmol)	Shift			Number of points
Nova1 (hu/wt)	5	2																		Nova1(wt)	Nova1(hu)		Analyzed	20	20
Nova1 (wt/wt)	6	2																	2	0.905216	0.862828
Nova1 (wt/wt)	6	2																	1	0.838683	0.751524
Nova1 (wt/wt)	5	2																	0.75	0.562312	0.57881
Nova1 (wt/wt)	4	2																	0.5	0.0527426	0.117008
Nova1 (wt/wt)	5	2																	0.25	0	0
Nova1 (hu/hu)	6	2																	0	0	0
Nova1 (hu/hu)	6	2
Nova1 (hu/hu)	4	2																	Protein (pmol)	Shift
Nova1 (hu/hu)	5	2																		Nova1(wt)	Nova1(hu)
Nova1 (hu/wt)	6	2																	2	0.919507	0.814185
Nova1 (hu/hu)	4	2																	1	0.680519	0.391342
Nova1 (hu/hu)	4	2																	0.75	0.452916	0.181027
Nova1 (hu/hu)	4	2																	0.5	0.110288	0.0548327
Nova1 (wt/wt)	5	2																	0.25	0	0
Nova1 (wt/wt)	5	2																	0	0	0
Nova1 (wt/wt)	4	2
Nova1 (wt/wt)	5	2																	Protein (pmol)	Shift
Nova1 (wt/wt)	5	2																		Nova1(wt)	Nova1(hu)
Nova1 (wt/wt)	5	2																	2	0.694681	0.570039
Nova1 (hu/hu)	6	2																	1	0.549405	0.378927
Nova1 (hu/hu)	6	2																	0.75	0.133951	0.146644
Nova1 (hu/hu)	6	2																	0.5	0	0.0583561
Nova1 (wt/wt)	22	6																	0.25	0	0.0364485
Nova1 (hu/hu)	22	6																	0	0	0
Nova1 (hu/hu)	20	6
Nova1 (wt/wt)	21	6
Nova1 (hu/wt)	20	6
Nova1 (hu/wt)	21	6
Nova1 (wt/wt)	23	6
Nova1 (wt/wt)	23	6
Nova1 (wt/wt)	20	6
Nova1 (hu/wt)	21	6
Nova1 (hu/wt)	20	6
Nova1 (wt/wt)	21	6
Nova1 (wt/wt)	23	6
Nova1 (wt/wt)	23	6
Nova1 (hu/wt)	22	6
Nova1 (hu/wt)	22	6
Nova1 (hu/hu)	21	6
Nova1 (hu/wt)	18	6
Nova1 (hu/wt)	21	6
Nova1 (hu/hu)	20	6
Nova1 (hu/wt)	21	6
Nova1 (hu/wt)	22	6
Nova1 (hu/wt)	18	6
Nova1 (wt/wt)	22	6
Nova1 (wt/wt)	17	6
Nova1 (wt/wt)	20	6
Nova1 (wt/wt)	20	6
Nova1 (wt/wt)	21	6
Nova1 (hu/hu)	20	6
Nova1 (hu/hu)	21	6
Nova1 (hu/hu)	20	6
Nova1 (hu/hu)	21	6
Nova1 (hu/wt)	21	6
Nova1 (hu/hu)	19	6
Nova1 (hu/hu)	20	6
Nova1 (hu/hu)	19	6
Nova1 (wt/wt)	20	6
Nova1 (wt/wt)	18	6
Nova1 (wt/wt)	19	6
Nova1 (wt/wt)	21	6
Nova1 (wt/wt)	20	6
Nova1 (wt/wt)	18	6
Nova1 (hu/hu)	21	6
Nova1 (hu/hu)	21	6
Nova1 (hu/hu)	22	6
Nova1 (wt/wt)	25	8
Nova1 (hu/hu)	25	8
Nova1 (hu/hu)	23	8
Nova1 (wt/wt)	25	8
Nova1 (hu/wt)	22	8
Nova1 (hu/wt)	24	8
Nova1 (wt/wt)	26	8
Nova1 (wt/wt)	25	8
Nova1 (wt/wt)	22	8
Nova1 (hu/wt)	25	8
Nova1 (hu/wt)	23	8
Nova1 (wt/wt)	26	8
Nova1 (wt/wt)	26	8
Nova1 (wt/wt)	27	8
Nova1 (hu/wt)	25	8
Nova1 (hu/wt)	25	8
Nova1 (hu/hu)	24	8
Nova1 (hu/wt)	22	8
Nova1 (hu/wt)	25	8
Nova1 (hu/hu)	25	8
Nova1 (hu/wt)	24	8
Nova1 (hu/wt)	25	8
Nova1 (hu/wt)	20	8
Nova1 (wt/wt)	25	8
Nova1 (wt/wt)	22	8
Nova1 (wt/wt)	23	8
Nova1 (wt/wt)	22	8
Nova1 (wt/wt)	24	8
Nova1 (hu/hu)	23	8
Nova1 (hu/hu)	23	8
Nova1 (hu/hu)	23	8
Nova1 (hu/hu)	24	8
Nova1 (hu/wt)	24	8
Nova1 (hu/hu)	23	8
Nova1 (hu/hu)	24	8
Nova1 (hu/hu)	23	8
Nova1 (wt/wt)	24	8
Nova1 (wt/wt)	23	8
Nova1 (wt/wt)	23	8
Nova1 (wt/wt)	22	8
Nova1 (wt/wt)	21	8
Nova1 (wt/wt)	20	8
Nova1 (hu/hu)	25	8
Nova1 (hu/hu)	26	8
Nova1 (hu/hu)	27	8
Nova1 (wt/wt)	27	12
Nova1 (hu/hu)	27	12
Nova1 (hu/hu)	25	12
Nova1 (wt/wt)	28	12
Nova1 (hu/wt)	26	12
Nova1 (hu/wt)	27	12
Nova1 (wt/wt)	27	12
Nova1 (wt/wt)	27	12
Nova1 (wt/wt)	26	12
Nova1 (hu/wt)	29	12
Nova1 (hu/wt)	26	12
Nova1 (wt/wt)	28	12
Nova1 (wt/wt)	29	12
Nova1 (wt/wt)	29	12
Nova1 (hu/wt)	29	12
Nova1 (hu/wt)	28	12
Nova1 (hu/hu)	27	12
Nova1 (hu/wt)	25	12
Nova1 (hu/wt)	27	12
Nova1 (hu/hu)	27	12
Nova1 (hu/wt)	27	12
Nova1 (hu/wt)	28	12
Nova1 (hu/wt)	24	12
Nova1 (wt/wt)	27	12
Nova1 (wt/wt)	25	12
Nova1 (wt/wt)	26	12
Nova1 (wt/wt)	25	12
Nova1 (wt/wt)	27	12
Nova1 (hu/hu)	27	12
Nova1 (hu/hu)	26	12
Nova1 (hu/hu)	25	12
Nova1 (hu/hu)	26	12
Nova1 (hu/wt)	27	12
Nova1 (hu/hu)	26	12
Nova1 (hu/hu)	27	12
Nova1 (hu/hu)	25	12
Nova1 (wt/wt)	27	12
Nova1 (wt/wt)	25	12
Nova1 (wt/wt)	26	12
Nova1 (wt/wt)	26	12
Nova1 (wt/wt)	25	12
Nova1 (wt/wt)	23	12
Nova1 (hu/hu)	27	12
Nova1 (hu/hu)	27	12
Nova1 (hu/hu)	29	12

## Sheet: Fig3
										quantification					normalization (cortex value = 1)
											NOVA1	ACTB	NOVA1/ACTB			NOVA1/ACTB
									rep1	Cortex	1849.53	3355.62	0.551173			rep1	rep2	rep3
										Hippocampus	585.577	4335.33	0.135071		Cortex	1	1	1
										Striatum	678.234	3299.08	0.205583		Hippocampus	0.245061	0.201917	0.241562
										Thalamus	414.406	2523.67	0.164208		Striatum	0.372991	0.304865	0.260251
										Hypothalamus	6540.15	2828.5	2.31224		Thalamus	0.297924	0.31139	0.535339
										Substantia nigra	4019.79	2031.31	1.97892		Hypothalamus	4.19512	3.97236	4.21177
										Periaqueductal gray	8551.45	1611.77	5.30562		Substantia nigra	3.59038	2.10701	2.62114
										Cerebellum	6509.45	2657.26	2.44969		Periaqueductal gray	9.62606	6.94461	9.75435
									rep2	Cortex	1459.31	2783.18	0.524329		Cerebellum	4.4445	4.15848	4.85292
										Hippocampus	331.042	3126.84	0.105871
										Striatum	457.698	2863.3	0.15985			NOVA1/ACTB
										Thalamus	423.698	2595.06	0.163271			Average	SE
										Hypothalamus	6100	2928.72	2.08282		Cortex	1	0
										Substantia nigra	2419.72	2190.26	1.10477		Hippocampus	0.229513	0.0415051
										Periaqueductal gray	8657.64	2377.65	3.64126		Striatum	0.312702	0.098341
										Cerebellum	4697.5	2154.41	2.18041		Thalamus	0.381551	0.230977
									rep3	Cortex	900.406	2957.18	0.304481		Hypothalamus	4.12641	0.231536
										Hippocampus	245.627	3339.55	0.073551		Substantia nigra	2.77284	1.30464
										Striatum	237.385	2995.72	0.0792414		Periaqueductal gray	8.77501	2.74784
										Thalamus	530.719	3255.93	0.163001		Cerebellum	4.4853	0.60451
										Hypothalamus	4483.98	3496.55	1.2824
										Substantia nigra	1877.01	2351.89	0.798086
										Periaqueductal gray	8105.2	2729.01	2.97001
										Cerebellum	3333.36	2255.89	1.47762

## Sheet: Supplementary Fig. 6
WB

## Sheet: Supplementary Fig. 8
CLIP for Cx, Cb

## Sheet: Supplementary Fig. 11
WB
								corresponding with Fig3 (NOVA1, ACTB)

## Sheet: Supplementary Fig. 13
resampling_behavior	resampling_vocalization
17	1
21	3
29	0
27	0
25	1
27	1
24	2
19	0
23	1
23	1
24	0
24	0
21	0
19	2
22	0
22	1
23	0
26	0
16	2
21	0
25	0
21	0
21	1
17	2
26	1
23	1
14	0
18	0
30	0
25	0
17	0
22	1
26	0
15	0
22	1
27	1
15	1
19	1
17	2
19	0
21	1
19	1
22	2
22	0
19	0
23	1
16	1
25	2
28	0
16	0
18	0
23	2
19	1
18	1
20	2
18	1
21	2
25	1
18	0
25	1
24	2
21	0
28	2
23	0
21	0
21	3
23	1
21	0
26	1
19	1
26	1
26	0
25	0
24	1
24	2
21	0
20	0
27	2
18	1
15	0
22	0
27	1
22	0
19	0
18	1
26	0
17	2
19	0
28	0
20	0
20	1
17	1
19	0
16	1
15	0
26	0
15	0
18	1
20	1
27	0
17	1
24	2
27	0
19	0
24	0
29	1
16	0
25	1
28	1
17	0
13	0
23	0
24	2
15	1
23	1
31	0
18	0
20	0
18	1
20	0
16	1
13	0
26	1
14	0
23	0
13	1
18	1
24	1
26	1
21	0
29	2
21	0
23	0
23	1
25	0
21	1
20	2
22	0
30	2
17	2
21	1
23	0
17	0
19	1
13	2
23	0
16	1
24	1
25	1
20	0
28	0
27	0
17	1
25	0
19	1
15	1
22	0
25	0
22	1
21	0
22	0
19	0
21	1
20	0
17	0
21	0
22	0
27	1
18	1
20	1
20	0
13	0
24	2
18	0
30	0
15	0
25	2
28	0
18	0
23	1
18	2
23	0
28	1
16	0
23	0
21	0
29	2
24	0
20	1
16	0
30	0
23	0
25	2
21	0
23	1
15	0
20	0
24	1
20	1
31	4
20	1
18	1
20	1
24	1
23	2
18	2
29	1
31	1
19	1
11	0
22	0
27	2
24	1
20	0
29	3
17	2
24	2
23	2
20	0
22	0
19	1
21	1
24	1
27	0
22	0
21	2
26	1
23	0
17	1
23	0
25	0
20	0
23	2
23	0
26	1
24	1
18	1
19	1
18	0
16	1
24	1
23	1
23	2
19	3
28	0
13	0
26	1
18	0
21	1
17	1
28	2
21	1
21	1
25	1
25	1
29	1
21	0
21	0
14	0
27	0
24	0
21	1
20	3
16	0
20	3
19	1
16	0
22	3
27	0
17	1
26	1
19	0
12	0
24	3
13	0
21	1
25	0
19	0
31	0
23	1
26	0
25	2
25	2
21	3
24	2
27	1
20	1
16	0
22	1
26	1
26	0
15	1
20	1
13	0
27	0
29	0
19	0
24	0
17	0
20	0
16	1
23	1
14	2
23	2
17	1
23	0
24	2
27	1
24	0
18	0
26	1
25	0
20	1
19	1
37	0
22	0
25	1
23	1
14	1
21	0
19	1
28	2
29	0
26	0
22	2
21	0
21	2
20	0
30	0
22	1
17	2
23	0
24	2
23	1
22	1
26	1
26	0
17	0
21	1
26	1
29	2
33	0
21	1
18	1
19	1
18	1
18	1
20	0
26	1
13	2
19	2
22	0
15	1
19	1
21	1
25	0
14	0
21	1
33	0
17	1
24	1
20	1
26	0
15	1
19	1
14	0
22	1
17	0
19	0
17	1
27	0
14	0
28	1
24	1
17	2
25	1
16	2
30	0
16	2
25	2
23	1
22	0
22	1
20	0
34	1
20	1
21	0
26	1
19	1
14	1
30	1
20	0
29	1
21	0
23	2
20	3
16	1
23	1
16	1
22	2
15	3
21	2
31	2
24	0
20	1
24	2
21	0
20	1
18	1
23	1
29	0
18	0
18	0
19	2
19	0
16	0
19	1
25	1
23	0
15	1
18	1
14	0
23	1
23	0
27	0
22	1
23	0
24	0
22	1
20	0
18	1
24	0
24	0
24	0
27	0
22	1
18	1
18	2
22	1
21	1
26	0
21	2
17	0
17	0
20	0
28	0
13	1
22	1
12	0
16	2
16	2
23	1
27	1
28	2
32	0
22	0
27	1
18	1
24	1
19	1
25	1
23	0
24	1
22	2
21	0
17	0
20	1
21	0
19	1
26	2
15	0
24	1
18	1
25	1
24	0
27	1
25	1
22	0
20	1
14	0
11	2
28	0
20	1
13	1
23	1
22	0
20	0
21	0
23	0
21	0
22	0
23	1
25	0
24	0
17	2
26	0
25	1
15	2
16	2
26	1
19	1
20	0
20	1
34	0
29	2
25	0
24	1
13	0
17	1
27	0
28	1
24	0
20	1
21	0
23	0
19	0
18	0
12	2
23	0
21	0
25	0
18	0
15	1
33	3
24	0
19	0
32	1
21	0
21	0
17	0
20	1
19	1
18	0
24	2
21	2
31	1
20	2
24	0
28	1
30	0
21	2
13	0
24	1
13	1
17	2
26	1
23	1
22	4
30	2
30	0
19	1
25	0
22	1
14	1
28	0
27	1
24	2
15	1
15	0
26	0
21	1
25	1
23	0
31	0
16	1
26	1
27	1
20	0
22	1
27	2
17	1
13	0
18	0
25	0
18	1
17	0
15	4
18	1
29	2
24	2
22	1
22	0
25	1
23	1
19	0
26	0
24	0
25	0
23	0
13	1
16	0
22	1
20	2
31	0
17	1
23	1
19	0
20	2
27	1
18	1
20	0
24	0
21	0
24	2
16	2
23	1
24	0
31	1
24	2
28	2
19	2
22	2
22	0
22	2
22	0
16	1
25	1
23	0
13	1
19	1
18	0
29	0
24	2
26	1
21	1
24	0
26	0
21	0
19	1
26	2
22	2
25	2
26	2
28	1
21	0
14	0
23	1
22	0
24	0
24	2
20	0
20	0
16	0
18	0
25	0
24	0
28	0
18	1
21	1
15	0
17	0
19	0
22	1
23	1
27	0
17	0
21	0
17	1
27	0
13	0
17	1
29	0
24	0
29	1
17	2
24	1
21	0
18	1
20	1
15	0
22	0
25	2
17	1
24	0
23	0
20	3
13	0
21	0
19	0
24	0
23	0
25	0
17	0
20	0
20	1
21	1
20	1
20	1
23	1
16	0
16	0
24	0
24	0
20	0
21	1
19	0
22	0
21	0
20	0
18	1
25	2
19	1
24	1
12	1
13	1
16	1
16	0
19	0
19	0
21	0
22	0
29	1
26	0
13	0
22	2
25	0
30	1
20	1
26	0
23	2
21	0
18	1
25	1
25	0
26	1
19	1
21	0
20	2
20	0
25	1
31	1
28	0
31	0
21	0
26	0
20	1
21	0
17	0
26	0
24	1
18	1
21	2
20	0
18	0
26	1
26	0
19	0
24	0
16	1
23	1
20	0
17	1
20	2
23	2
28	1
20	0
14	2
31	1
30	1
13	0
15	1
25	0
17	0
25	1
14	1
21	0
20	0
20	1
27	2
27	0
19	0
17	0
26	2
15	1
20	1
26	2
22	0
20	1
21	1
24	0
27	1
16	2
22	0
24	1
24	0
19	1
29	1
20	0
28	1
23	0
22	1
16	1
26	0
21	1
17	0
24	0
20	1
19	0
24	1
21	0
22	0
23	0
22	1
18	1
12	1
17	0
15	0
21	0
19	0
21	0
21	0
21	0
22	0
16	0
12	1
19	0
21	1
24	1
14	1
24	0
33	1
25	0
24	0
21	1
20	1
25	0
18	1
20	1
21	0
23	1
22	0
18	0
20	2
28	0
18	1
21	4
22	0
22	0
16	1
26	0
19	1
17	1
22	2
28	1
33	0
22	0
19	1
30	0
18	0
27	0
18	0
28	0
29	1
14	0
22	0
19	1
19	0
20	0
28	0
29	0
20	2
22	0
22	1
24	0
21	2
23	1
23	1
23	0
22	0
18	1
22	0
18	0
19	0
21	0
24	1
18	2
33	1
29	0
21	0
21	0
19	1
31	1
17	1
11	0
15	0
32	2
22	0
23	0
22	1
24	0
24	0
21	1
23	0
22	0
25	0
21	1
17	0
26	2
25	0
25	2
23	1
20	1
19	0
24	0
18	0
22	1
20	2
19	0
28	1
22	0
26	1
19	1
28	2
22	1
24	1
22	0
22	2
23	1
20	0
14	0
19	2
31	1
25	0
29	2
20	1
31	1
18	1
18	1
36	0
20	0
14	0
20	2
22	1
20	0
26	1
25	1
29	2
21	3
16	1
20	1
21	1
20	3
20	2
23	1
32	1
24	0
22	0
21	1
19	0
21	0
21	2
22	1
18	0
27	2
20	0
21	1
18	0
20	1
19	0
19	1
18	1
24	2
25	1
15	0
14	0
19	0
25	1
19	1
21	1
23	0
28	0
33	0
20	1
18	0
20	0
21	1
18	0
19	2
23	1
18	0
20	1
28	0
26	0
25	0
16	0
25	1
23	0
28	0
16	1
26	1
20	0
25	0
26	0
19	1
21	1
23	0
18	0
23	0
12	0
15	1

## Sheet: Supplementary Fig.16
mother choice												Entry
Length of stay												Nova1 (wt/wt)						Nova1 (hu/hu)
Nova1 (wt/wt)	1st 5min		2nd 5min			Nova1 (hu/hu)	1st 5min		2nd 5min				pup usv		pup usv				pup usv		pup usv
	pup usv		pup usv				pup usv		pup usv			mouse	Nova1 (wt/wt)	Nova1 (hu/hu)	Nova1 (wt/wt)	Nova1 (hu/hu)		mouse	Nova1 (wt/wt)	Nova1 (hu/hu)	Nova1 (wt/wt)	Nova1 (hu/hu)
mouse	Nova1 (wt/wt)	Nova1 (hu/hu)	Nova1 (wt/wt)	Nova1 (hu/hu)		mouse	Nova1 (wt/wt)	Nova1 (hu/hu)	Nova1 (wt/wt)	Nova1 (hu/hu)		1	5	5	8	6		1	10	10	6	6
1	113.4	117.3	102.6	112.7		1	74.7	143.6	118.5	94.5		2	9	6	2	5		2	10	7	9	11
2						2	99.2	124.3	137.8	100.4		3	7	7	8	8		3	8	8	8	10
3	102.5	119.2	109.4	56.8		3	137.9	105.3	138.6	69.9		4	7	11	11	10		4	6	6	7	9
4	69.5	152.6	133.9	85.7		4	86	151.6	83.6	119.9		5	11	12	10	10		5	9	9	9	6
5	110.5	101.7	125.8	113.3		5	106.1	92.5	107.5	105		6	7	9	8	8		6	8	10	8	8
6	91.4	132.2	170.6	68.8		6	125.3	86.1	69.9	172.8		7	11	13	9	9		7	5	4	5	5
7	80.4	109.7	99	98.5		7	218.2	41.7	214	44.7		8	6	6	4	10		8	9	9	8	8
8	108.4	79.4	39.6	129.2		8	78.2	62	109.6	82		9	10	9	11	9		9	11	6	7	10
9	145.8	77.6	71.9	174.3		9	148.7	78.8	62.4	126.3		10	6	7	5	6		10	13	7	9	7
10	81.1	125.4	72.1	139.2		10	125.3	58.7	56.8	79.3		11	8	10	11	8		11	8	9	11	9
11	77.8	111.1	126.2	60.7		11	95	127.2	77.2	136.9		12	11	8	9	8		12	7	7	4	4
12	127.9	88	104.5	112.7		12	105.9	106.1	109.5	89.2		13	10	10	9	11		13	8	7	5	4
13	123.1	96.6	95.5	125.8		13	131.2	96	51.2	171		14	9	7	6	5		14	9	10	7	8
14	101	128.5	51.1	172.5		14	99.3	118.5	44.5	191.1		15	11	10	9	12		15	8	9	9	9
15	76.3	123.7	67.2	134.1		15	118.2	84.3	107.4	103.4		16	10	8	7	10		16	10	8	3	5
16	123.4	89.3	140.5	80.4		16	86.9	139.4	37.2	107.9		17	10	10	11	9		17	6	7	6	6
17	94.7	73.2	111.6	70.2		17	114.1	108.6	77.2	117.8		18	4	7	7	5		18	8	8	10	9
18	51	90.8	142.3	76.9		18	62.6	185.2	119.9	126		19	9	11	9	7		19	5	4	5	4
19	89.8	115.1	124.6	52		19	109.1	115.2	149.2	74.4		20	11	6	6	4		20	8	9	9	10
20	96.1	76.7	68.9	119		20	88.1	129.2	97.3	104.6		21	7	9	10	11		21	10	8	5	6
21	122.1	97.6	95.8	90.8		21	119.3	86.3	119	118.7		22	6	6				22	9	7	8	8
22	101.5	72.7				22	114.3	84.2	93.3	120		23	9	7	10	6		23	8	6	8	8
23	121.8	117.4	101.2	73.3		23	126.3	108.7	97.7	141.3		24	10	8	12	10		24	4	2	6	5
24	98.1	124.4	95.2	61.1		24	164.5	51	181.6	67.7		25	17	14	12	12		25	9	8	8	8
25	112.8	96.7	132.5	74.3		25	135.1	65.1	77.2	99.6		26	7	8	7	6		26	8	12	9	7
26	99.8	141.1	67.4	86		26	89.5	137.3	126.8	111.8		27	12	9	7	10		27	9	10	8	6
27	132.4	100.2	90.1	150.4		27	95.7	115.3	84	128.6		28	8	7	6	6		28	10	10	9	11
28	155.1	84.6	170.2	73.4		28	100.3	138.6	131.7	83.1		29	11	10	10	10		29	6	8	5	5
29	144.7	81.9	139.7	92.5		29	91.2	135	154.5	60.3		30	9	9	4	5
30	78.1	110.8	99.6	119.8								31	7	9	11	8
31	94.9	112.8	135.3	68.7								32	7	5	5	6
32	163.3	90.4	111.8	130.5								33	11	12	5	6
33	114.4	114.4	53	175.2
												wt/wt	wt	pm	wt	pm		pm/pm	wt	pm	wt	pm
wt/wt	wt	pm	wt	pm		pm/pm	wt	pm	wt	pm		Ave	8.87879	8.63636	8.09375	8		Ave	8.24138	7.75862	7.27586	7.31034
Ave	106.347	104.784	104.81	102.542		Ave	111.938	106.062	104.659	108.559		std	0.439002	0.393648	0.458696	0.404112		std	0.360129	0.39284	0.360953	0.394243
std	4.52606	3.65365	5.96429	6.45777		std	5.71292	6.1974	7.54169	6.26929

## Sheet: Supplementary Fig.17
Y-maze test									Rotarod test
Alteration				Number of entries					cKO mice			humanized NOVA1 mice
Nova1 (wt/wt)	Nova1 (hu/wt)	Nova1 (hu/hu)		Nova1 (wt/wt)	Nova1 (hu/wt)	Nova1 (hu/hu)			Gad2cre+Nova1(fl/wt)	Gad2cre+Nova1(fl/fl)		Nova1 (wt/wt)	Nova1 (hu/hu)
60.7843	50	54.0984		31	23	33			125.667	200		128.667	104.667
65.9091	58.6957	55.1724		29	27	32			114.333	71		111.333	113.667
55.3191	50.7937	53.3333		26	32	24			129.333	96.6667		137	125.667
62.5	50	51.9481		30	58	40			136	140.333
53.6585	50	58.4416		41	46	77				137
67.3077	52.0833	63.8298		52	48	47
57.4074	45.098	56.8182		54	51	44			pairwise.wilcox.test			pairwise.wilcox.test
59.7222	71.0526	58.6667		72	38	75			n.s.			n.s.
47.7273		53.4884		44	16	43
37.2549	69.5652	51.6129		51	19	31
44.7368	61.2903	59.0909		76	18	44
85	66.6667	60.7143		17	11	17
65.2174	52.381	50		15	21	14
56	80.7692	56.5217		14	20	13
78.9474	60.6061	66.6667		15	14	12
37.037	53.8462	64		10	19	16
70.8333	70.3704	83.3333		17	23	20
66.6667	79.3103	55.1724		12	18	16
	64.2857				14
	56				17
	77.2727				15
	51.7241				16
	69.5652				15
	57.6923
pairwise.wilcox.test				pairwise.wilcox.test
p.adjust.method = "bonferroni"				p.adjust.method = "bonferroni"
n.s.				n.s.
